# Supplementary material for: Wheat-Based Glues in Conservation and Cultural Heritage: (Dis)solving the Proteome of Flour and Starch Pastes and Their Adhering Properties
Source: J Proteome Res. 2024 Apr 4;23(5):1649–65. doi: 10.1021/acs.jproteome.3c00804 (PMC11077587; doi:10.1021/acs.jproteome.3c00804)
Supplement: Supplementary file 1 — pr3c00804_si_001.xlsx [file pr3c00804_si_001.xlsx]

## Sheet: Control V0 Combined
Protein identification in the Control sample V0, all fractions combined.
PEAKS Xpro
Database: Triticum aestivum + Bos taurus + Ovis aries + Capra hircus + Gallus gallus
5 ppm parent mass error tolerance
0.25 Da fragment mass error tolerance
1 max missed cleavage
Trypsin [D/P], semispecific digest mode
Fixed modification: Carbamidomethylation (C)
Variable modifications: oxidation (M), deamidation (N.Q.), hydroxylation (P)
Mode: PEAKS PTM
Maximum variable PTMs: 6
Filters: 1% FDR (peptides); -10lgP ≥50.0 (proteins); minimum of two peptides
Grey cells: Bos taurus albumin (from BSA standard)
Protein Group	Protein ID	Accession	-10lgP	Coverage (%)	Coverage (%) Veggie leather Control V0	Area Veggie leather Control V0	#Peptides	#Unique	#Spec Veggie leather Control V0	PTM	Avg. Mass	Description
1	2	P02453|CO1A1_BOVIN	384.21	66	66	636950000	267	31	3977	Deamidation (NQ); Oxidation (M); Hydroxylation P; Acetylation (K); Acetylation (N-term); 20 more	138939	Collagen alpha-1(I) chain OS=Bos taurus OX=9913 GN=COL1A1 PE=1 SV=3
2	453480	XP_017920382.1	373.53	64	64	20889000	238	2	3492	Deamidation (NQ); Oxidation (M); Hydroxylation P; Carbamylation; Dehydration; 15 more	139029	PREDICTED: collagen alpha-1(I) chain isoform X1 [Capra hircus]
3	11	P02465|CO1A2_BOVIN	365.62	68	68	1010800000	184	47	1932	Deamidation (NQ); Oxidation (M); Hydroxylation P; Amidation; Carbamylation; 14 more	129064	Collagen alpha-2(I) chain OS=Bos taurus OX=9913 GN=COL1A2 PE=1 SV=2
5	20365	tr|W5NTT7|W5NTT7_SHEEP	342.98	56	56		133	0	1228	Deamidation (NQ); Oxidation (M); Hydroxylation P	128973	Fibrillar collagen NC1 domain-containing protein OS=Ovis aries OX=9940 GN=COL1A2 PE=4 SV=1
4	453484	XP_005678993.1	318.33	57	57		128	0	1231	Deamidation (NQ); Oxidation (M); Hydroxylation P; Amidation; Carbamylation; 11 more	129033	PREDICTED: collagen alpha-2(I) chain [Capra hircus]
6	7	tr|Q08E14|Q08E14_BOVIN	303.66	48	48	597230	72	2	684	Deamidation (NQ); Oxidation (M); Hydroxylation P; Acetylation (N-term); Carbamylation; 4 more	138439	Collagen alpha-1(III) chain OS=Bos taurus OX=9913 GN=COL3A1 PE=2 SV=1
7	5	P04258|CO3A1_BOVIN	301.72	61	61	170750	68	1	650	Deamidation (NQ); Oxidation (M); Hydroxylation P; Acetylation (N-term); Carbamylation; 4 more	93651	Collagen alpha-1(III) chain OS=Bos taurus OX=9913 GN=COL3A1 PE=1 SV=1
9	20367	tr|W5Q4S0|W5Q4S0_SHEEP	283.05	35	35		51	0	533	Deamidation (NQ); Oxidation (M); Hydroxylation P	138550	Uncharacterized protein OS=Ovis aries OX=9940 GN=COL3A1 PE=4 SV=1
8	453482	XP_005675926.1	282.94	36	36		51	0	533	Deamidation (NQ); Oxidation (M); Hydroxylation P; Acetylation (N-term); Carbamylation; 3 more	138624	PREDICTED: collagen alpha-1(III) chain [Capra hircus]
11	16	tr|E1BB91|E1BB91_BOVIN	243.2	14	14	54089000	29	29	156	Deamidation (NQ); Oxidation (M); Carbamylation; Pyro-glu from Q	339586	Collagen type VI alpha 3 chain OS=Bos taurus OX=9913 GN=COL6A3 PE=1 SV=2
10	56	tr|F1MC11|F1MC11_BOVIN	149.67	13	13	111680000	6	6	161	Deamidation (NQ); Oxidation (M); Carbamylation; Methylation(others); Sodium adduct; Sulphone	55895	Keratin type I cytoskeletal 14 OS=Bos taurus OX=9913 GN=KRT14 PE=1 SV=3
10	53	tr|A0A3Q1M2I5|A0A3Q1M2I5_BOVIN	149.67	15	15	111680000	6	6	161	Deamidation (NQ); Oxidation (M); Carbamylation; Methylation(others); Sodium adduct; Sulphone	49979	Keratin type I cytoskeletal 14 OS=Bos taurus OX=9913 GN=KRT14 PE=1 SV=1
21	107	P81287|ANXA5_BOVIN	141.47	31	31	15467000	6	2	37	Oxidation (M); Sulphone	36089	Annexin A5 OS=Bos taurus OX=9913 GN=ANXA5 PE=1 SV=3
12	19	P02459|CO2A1_BOVIN	141.41	11	11	569580	17	5	132	Deamidation (NQ); Oxidation (M); Hydroxylation P; Acetylation (K); Acetylation (N-term); 3 more	141829	Collagen alpha-1(II) chain OS=Bos taurus OX=9913 GN=COL2A1 PE=1 SV=4
12	453493	XP_017903357.1	141.41	11	11	569580	17	5	132	Deamidation (NQ); Oxidation (M); Hydroxylation P; Acetylation (K); Acetylation (N-term); 3 more	141783	PREDICTED: collagen alpha-1(II) chain [Capra hircus]
23	160	tr|A0A3Q1LWN6|A0A3Q1LWN6_BOVIN	141.32	7	7	13475000	10	10	31	Deamidation (NQ); Oxidation (M); Dehydration; Deamidation followed by a methylation	222268	Myosin heavy chain 11 OS=Bos taurus OX=9913 GN=MYH11 PE=1 SV=1
23	161	tr|A0A3Q1MG42|A0A3Q1MG42_BOVIN	141.32	7	7	13475000	10	10	31	Deamidation (NQ); Oxidation (M); Dehydration; Deamidation followed by a methylation	223917	Myosin heavy chain 11 OS=Bos taurus OX=9913 GN=MYH11 PE=1 SV=1
23	163	tr|A6QLN6|A6QLN6_BOVIN	141.32	7	7	13475000	10	10	31	Deamidation (NQ); Oxidation (M); Dehydration; Deamidation followed by a methylation	227653	MYH11 protein OS=Bos taurus OX=9913 GN=MYH11 PE=1 SV=1
23	162	tr|F1MYM9|F1MYM9_BOVIN	141.32	7	7	13475000	10	10	31	Deamidation (NQ); Oxidation (M); Dehydration; Deamidation followed by a methylation	224906	Myosin heavy chain 11 OS=Bos taurus OX=9913 GN=MYH11 PE=1 SV=3
25	20527	tr|A0A452FE14|A0A452FE14_CAPHI	135.2	8	8		5	0	27	Deamidation (NQ)	58585	IF rod domain-containing protein OS=Capra hircus OX=9925 GN=LOC108633262 PE=3 SV=1
25	20529	tr|A0A452FDX9|A0A452FDX9_CAPHI	135.2	8	8		5	0	27	Deamidation (NQ)	59870	IF rod domain-containing protein OS=Capra hircus OX=9925 GN=LOC108633262 PE=3 SV=1
25	20528	tr|A0A452G2U2|A0A452G2U2_CAPHI	135.2	8	8		5	0	27	Deamidation (NQ)	59995	IF rod domain-containing protein OS=Capra hircus OX=9925 GN=LOC108635997 PE=3 SV=1
25	232	tr|F1MKE7|F1MKE7_BOVIN	135.2	7	7		5	0	27	Deamidation (NQ)	60825	IF rod domain-containing protein OS=Bos taurus OX=9913 GN=KRT6C PE=3 SV=3
25	20537	tr|W5Q6D3|W5Q6D3_SHEEP	135.2	7	7		5	0	27	Deamidation (NQ)	60089	IF rod domain-containing protein OS=Ovis aries OX=9940 GN=LOC101111178 PE=3 SV=1
25	233	tr|F1MUY2|F1MUY2_BOVIN	135.2	7	7		5	0	27	Deamidation (NQ)	60856	IF rod domain-containing protein OS=Bos taurus OX=9913 GN=KRT6B PE=3 SV=1
25	234	tr|M0QVY0|M0QVY0_BOVIN	135.2	7	7		5	0	27	Deamidation (NQ)	60804	IF rod domain-containing protein OS=Bos taurus OX=9913 GN=KRT6A PE=3 SV=1
25	20533	tr|W5Q6B8|W5Q6B8_SHEEP	135.2	8	8		5	0	27	Deamidation (NQ)	57306	IF rod domain-containing protein OS=Ovis aries OX=9940 GN=KRT6A PE=3 SV=1
33	20490	tr|A0A452EP10|A0A452EP10_CAPHI	130.73	8	8		4	0	16	Deamidation (NQ)	54509	IF rod domain-containing protein OS=Capra hircus OX=9925 GN=KRT71 PE=3 SV=1
26	235172	tr|A0A3Q1LT90|A0A3Q1LT90_BOVIN	128.48	18	18	1464800	4	2	26	Deamidation (NQ)	48770	Keratin type I cytoskeletal 27 OS=Bos taurus OX=9913 GN=KRT27 PE=4 SV=1
26	57041	Q0P5J6|K1C27_BOVIN	128.48	17	17	1464800	4	2	26	Deamidation (NQ)	49907	Keratin type I cytoskeletal 27 OS=Bos taurus OX=9913 GN=KRT27 PE=2 SV=1
51	21747	tr|W5NSS8|W5NSS8_SHEEP	128.26	7	7	2751400	3	3	10	Carbamylation	47986	Tubulin beta chain OS=Ovis aries OX=9940 PE=3 SV=1
51	21744	tr|W5NSS4|W5NSS4_SHEEP	128.26	8	8	2751400	3	3	10	Carbamylation	41910	Tubulin beta chain OS=Ovis aries OX=9940 PE=3 SV=1
51	21752	tr|A0A452G3S8|A0A452G3S8_CAPHI	128.26	6	6	2751400	3	3	10	Carbamylation	49671	Tubulin beta chain OS=Capra hircus OX=9925 GN=TUBB PE=3 SV=1
51	790	Q2KJD0|TBB5_BOVIN	128.26	6	6	2751400	3	3	10	Carbamylation	49671	Tubulin beta-5 chain OS=Bos taurus OX=9913 GN=TUBB5 PE=2 SV=1
51	21750	tr|W5PPT6|W5PPT6_SHEEP	128.26	6	6	2751400	3	3	10	Carbamylation	49671	Tubulin beta chain OS=Ovis aries OX=9940 GN=TUBB PE=3 SV=1
51	21757	tr|A0A452FM11|A0A452FM11_CAPHI	128.26	6	6	2751400	3	3	10	Carbamylation	50017	Tubulin beta chain OS=Capra hircus OX=9925 GN=TUBB4B PE=3 SV=1
51	1421	Q2HJ81|TBB6_BOVIN	128.26	6	6	2751400	3	3	10	Carbamylation	49900	Tubulin beta-6 chain OS=Bos taurus OX=9913 GN=TUBB6 PE=2 SV=1
51	21756	tr|A0A452G1A9|A0A452G1A9_CAPHI	128.26	6	6	2751400	3	3	10	Carbamylation	49914	Tubulin beta chain OS=Capra hircus OX=9925 GN=TUBB6 PE=3 SV=1
42	104	tr|F6QVC9|F6QVC9_BOVIN	126.47	31	31	737800	6	2	12	Oxidation (M)	36075	Annexin OS=Bos taurus OX=9913 GN=ANXA5 PE=1 SV=1
42	103	tr|A0A3Q1MU33|A0A3Q1MU33_BOVIN	126.47	31	31	737800	6	2	12	Oxidation (M)	35876	Annexin OS=Bos taurus OX=9913 GN=ANXA5 PE=1 SV=1
22	20486	tr|A0A452EQ71|A0A452EQ71_CAPHI	124.26	11	11	4884800	4	2	34	Deamidation (NQ)	49227	Keratin type I cytoskeletal 25 OS=Capra hircus OX=9925 GN=KRT25 PE=4 SV=1
22	56992	Q0P5J4|K1C25_BOVIN	124.26	11	11	4884800	4	2	34	Deamidation (NQ)	49313	Keratin type I cytoskeletal 25 OS=Bos taurus OX=9913 GN=KRT25 PE=2 SV=1
22	20487	Q6R650|K1C25_CAPHI	124.26	11	11	4884800	4	2	34	Deamidation (NQ)	49423	Keratin type I cytoskeletal 25 OS=Capra hircus OX=9925 GN=KRT25 PE=2 SV=1
22	20485	tr|A0A452EQB3|A0A452EQB3_CAPHI	124.26	11	11	4884800	4	2	34	Deamidation (NQ)	48811	Keratin type I cytoskeletal 25 OS=Capra hircus OX=9925 GN=KRT25 PE=4 SV=1
22	20647	Q9BGM5|K1C25_SHEEP	124.26	11	11	4884800	4	2	34	Deamidation (NQ)	49313	Keratin type I cytoskeletal 25 OS=Ovis aries OX=9940 GN=KRT25 PE=2 SV=1
22	20488	tr|W5Q0H4|W5Q0H4_SHEEP	124.26	11	11	4884800	4	2	34	Deamidation (NQ)	49393	Keratin type I cytoskeletal 25 OS=Ovis aries OX=9940 GN=KRT25 PE=4 SV=1
20	321486	tr|A0A452F325|A0A452F325_CAPHI	124.22	12	12	17825000	5	5	37	Deamidation (NQ); Oxidation (M); Carbamylation; Sulphone	38899	Decorin OS=Capra hircus OX=9925 GN=DCN PE=3 SV=1
20	175	P21793|PGS2_BOVIN	124.22	12	12	17825000	5	5	37	Deamidation (NQ); Oxidation (M); Carbamylation; Sulphone	39879	Decorin OS=Bos taurus OX=9913 GN=DCN PE=1 SV=2
20	736887	tr|W5Q2F5|W5Q2F5_SHEEP	124.22	12	12	17825000	5	5	37	Deamidation (NQ); Oxidation (M); Carbamylation; Sulphone	39938	Decorin OS=Ovis aries OX=9940 GN=DCN PE=3 SV=1
20	81072	Q9TTE2|PGS2_SHEEP	124.22	12	12	17825000	5	5	37	Deamidation (NQ); Oxidation (M); Carbamylation; Sulphone	39972	Decorin OS=Ovis aries OX=9940 GN=DCN PE=2 SV=1
20	321488	tr|A0A452F311|A0A452F311_CAPHI	124.22	12	12	17825000	5	5	37	Deamidation (NQ); Oxidation (M); Carbamylation; Sulphone	39908	Decorin OS=Capra hircus OX=9925 GN=DCN PE=3 SV=1
17	551	tr|M0QVZ6|M0QVZ6_BOVIN	119.11	10	10	1131500	6	2	44	Deamidation (NQ); Oxidation (M); Carbamylation	62624	Keratin type II cytoskeletal 5 OS=Bos taurus OX=9913 GN=KRT5 PE=3 SV=2
17	553	tr|A5D7M6|A5D7M6_BOVIN	119.11	10	10	1131500	6	2	44	Deamidation (NQ); Oxidation (M); Carbamylation	62683	KRT5 protein OS=Bos taurus OX=9913 GN=KRT5 PE=2 SV=1
44	743	tr|A5D984|A5D984_BOVIN	118.47	10	10	2532400	4	4	12	Oxidation (M)	57949	Pyruvate kinase OS=Bos taurus OX=9913 GN=PKM PE=1 SV=1
19	21780	tr|A0A452FEN1|A0A452FEN1_CAPHI	113.12	13	13	4376400	7	7	38	Deamidation (NQ); Oxidation (M); Carbamylation	54156	Vimentin OS=Capra hircus OX=9925 GN=VIM PE=3 SV=1
19	538	P48616|VIME_BOVIN	113.12	13	13	4376400	7	7	38	Deamidation (NQ); Oxidation (M); Carbamylation	53728	Vimentin OS=Bos taurus OX=9913 GN=VIM PE=1 SV=3
19	21777	tr|A0A452FE94|A0A452FE94_CAPHI	113.12	13	13	4376400	7	7	38	Deamidation (NQ); Oxidation (M); Carbamylation	53700	Vimentin OS=Capra hircus OX=9925 GN=VIM PE=3 SV=1
19	43737	tr|W5PNW7|W5PNW7_SHEEP	113.12	13	13	4376400	7	7	38	Deamidation (NQ); Oxidation (M); Carbamylation	53687	Vimentin OS=Ovis aries OX=9940 GN=VIM PE=3 SV=1
31	22	tr|A0A3Q1MAV9|A0A3Q1MAV9_BOVIN	112.73	3	3	978190	4	4	16	Deamidation (NQ)	239826	Uncharacterized protein OS=Bos taurus OX=9913 GN=COL6A5 PE=4 SV=1
31	25	tr|A0A3Q1LXW3|A0A3Q1LXW3_BOVIN	112.73	3	3	978190	4	4	16	Deamidation (NQ)	275300	Uncharacterized protein OS=Bos taurus OX=9913 GN=COL6A5 PE=4 SV=1
31	27	tr|A0A3Q1MY36|A0A3Q1MY36_BOVIN	112.73	3	3	978190	4	4	16	Deamidation (NQ)	262216	Uncharacterized protein OS=Bos taurus OX=9913 GN=COL6A5 PE=4 SV=1
31	28	tr|A0A3Q1M9S2|A0A3Q1M9S2_BOVIN	112.73	3	3	978190	4	4	16	Deamidation (NQ)	264940	Uncharacterized protein OS=Bos taurus OX=9913 GN=COL6A5 PE=4 SV=1
24	540	tr|A0A3Q1MKC8|A0A3Q1MKC8_BOVIN	107.7	11	11	157300	4	1	27	Deamidation (NQ); Carbamylation	50883	Keratin type II cytoskeletal 7 OS=Bos taurus OX=9913 GN=KRT7 PE=1 SV=1
24	543	Q29S21|K2C7_BOVIN	107.7	11	11	157300	4	1	27	Deamidation (NQ); Carbamylation	51578	Keratin type II cytoskeletal 7 OS=Bos taurus OX=9913 GN=KRT7 PE=2 SV=1
47	453502	XP_017911687.1	105.18	3	3	3268200	3	3	11	Deamidation (NQ); Ammonia-loss (N)	170151	PREDICTED: collagen alpha-1(V) chain [Capra hircus]
47	89	tr|G3MZI7|G3MZI7_BOVIN	105.18	2	2	3268200	3	3	11	Deamidation (NQ); Ammonia-loss (N)	184866	Collagen type V alpha 1 chain OS=Bos taurus OX=9913 GN=COL5A1 PE=4 SV=2
39	22919	tr|A0A6P3EQI3|A0A6P3EQI3_SHEEP	104.11	7	7	1738200	2	2	13	Deamidation (NQ)	59704	ATP synthase subunit alpha OS=Ovis aries OX=9940 GN=ATP5F1A PE=3 SV=1
39	59836	P19483|ATPA_BOVIN	104.11	7	7	1738200	2	2	13	Deamidation (NQ)	59720	ATP synthase subunit alpha mitochondrial OS=Bos taurus OX=9913 GN=ATP5F1A PE=1 SV=1
39	237408	tr|F1MLB8|F1MLB8_BOVIN	104.11	7	7	1738200	2	2	13	Deamidation (NQ)	59690	ATP synthase subunit alpha OS=Bos taurus OX=9913 GN=ATP5F1A PE=1 SV=1
39	22921	tr|A0A452EN82|A0A452EN82_CAPHI	104.11	7	7	1738200	2	2	13	Deamidation (NQ)	60792	ATP synthase subunit alpha OS=Capra hircus OX=9925 GN=ATP5F1A PE=3 SV=1
49	20830	tr|A0A452G8J3|A0A452G8J3_CAPHI	102.54	17	17	3238900	4	4	10	Deamidation (NQ); Oxidation (M)	41793	Uncharacterized protein OS=Capra hircus OX=9925 GN=ACTG1 PE=3 SV=1
49	20829	P60713|ACTB_SHEEP	102.54	17	17	3238900	4	4	10	Deamidation (NQ); Oxidation (M)	41737	Actin cytoplasmic 1 OS=Ovis aries OX=9940 GN=ACTB PE=2 SV=1
49	138	P60712|ACTB_BOVIN	102.54	17	17	3238900	4	4	10	Deamidation (NQ); Oxidation (M)	41737	Actin cytoplasmic 1 OS=Bos taurus OX=9913 GN=ACTB PE=1 SV=1
49	137	P63258|ACTG_BOVIN	102.54	17	17	3238900	4	4	10	Deamidation (NQ); Oxidation (M)	41793	Actin cytoplasmic 2 OS=Bos taurus OX=9913 GN=ACTG1 PE=1 SV=1
49	20835	tr|W5QAX3|W5QAX3_SHEEP	102.54	17	17	3238900	4	4	10	Deamidation (NQ); Oxidation (M)	41977	Uncharacterized protein OS=Ovis aries OX=9940 GN=ACTG1 PE=3 SV=1
27	275	tr|F1MXG6|F1MXG6_BOVIN	101.31	21	21	9986500	4	4	21	Carbamidomethylation; Deamidation (NQ)	43480	Keratin 31 OS=Bos taurus OX=9913 GN=KRT31 PE=3 SV=2
27	276	tr|F1MSA6|F1MSA6_BOVIN	101.31	20	20	9986500	4	4	21	Carbamidomethylation; Deamidation (NQ)	44727	Keratin 34 OS=Bos taurus OX=9913 GN=KRT34 PE=3 SV=1
27	281	tr|Q148I8|Q148I8_BOVIN	101.31	19	19	9986500	4	4	21	Carbamidomethylation; Deamidation (NQ)	47073	Keratin 31 OS=Bos taurus OX=9913 GN=KRT31 PE=2 SV=1
27	403	tr|A5PJJ1|A5PJJ1_BOVIN	101.31	20	20	9986500	4	4	21	Carbamidomethylation; Deamidation (NQ)	45718	KRT33A protein OS=Bos taurus OX=9913 GN=KRT33A PE=2 SV=1
36	160919	tr|A0A452FAW1|A0A452FAW1_CAPHI	99.43	2	2	1719400	4	3	15	Deamidation (NQ)	227218	Uncharacterized protein OS=Capra hircus OX=9925 GN=MYH9 PE=3 SV=1
36	355	tr|F1MQ37|F1MQ37_BOVIN	99.43	2	2	1719400	4	3	15	Deamidation (NQ)	227202	Myosin heavy chain 9 OS=Bos taurus OX=9913 GN=MYH9 PE=1 SV=3
36	160921	tr|A0A452FAS7|A0A452FAS7_CAPHI	99.43	2	2	1719400	4	3	15	Deamidation (NQ)	229855	Uncharacterized protein OS=Capra hircus OX=9925 GN=MYH9 PE=3 SV=1
41	36	tr|F1MKG2|F1MKG2_BOVIN	99.3	7	7	950160	4	4	12	Deamidation (NQ)	105177	Collagen type VI alpha 2 chain OS=Bos taurus OX=9913 GN=COL6A2 PE=1 SV=3
29	1801	tr|Q17QL7|Q17QL7_BOVIN	97	10	10	5489900	4	4	20	Deamidation (NQ); Oxidation (M)	49000	KRT15 protein OS=Bos taurus OX=9913 GN=KRT15 PE=1 SV=2
30	47	P02769|ALBU_BOVIN	94.71	6	6	20688000	3	3	17	Carbamylation	69294	Albumin OS=Bos taurus OX=9913 GN=ALB PE=1 SV=4
30	50	tr|A0A140T897|A0A140T897_BOVIN	94.71	6	6	20688000	3	3	17	Carbamylation	69324	Albumin OS=Bos taurus OX=9913 GN=ALB PE=4 SV=1
30	46	tr|A0A3Q1LNN7|A0A3Q1LNN7_BOVIN	94.71	7	7	20688000	3	3	17	Carbamylation	66240	Albumin OS=Bos taurus OX=9913 GN=ALB PE=4 SV=1
28	21088	tr|W5Q0K6|W5Q0K6_SHEEP	94.29	7	7	0	2	1	21	Deamidation (NQ)	51566	IF rod domain-containing protein OS=Ovis aries OX=9940 GN=KRT26 PE=4 SV=1
18	20398	tr|A0A452E4U1|A0A452E4U1_CAPHI	94.22	12	12	0	3	1	44	Deamidation (NQ); Oxidation (M)	48654	IF rod domain-containing protein OS=Capra hircus OX=9925 GN=KRT17 PE=3 SV=1
18	20400	tr|A0A452E4S7|A0A452E4S7_CAPHI	94.22	12	12	0	3	1	44	Deamidation (NQ); Oxidation (M)	49246	IF rod domain-containing protein OS=Capra hircus OX=9925 GN=KRT17 PE=3 SV=1
18	20401	tr|W5Q744|W5Q744_SHEEP	94.22	12	12	0	3	1	44	Deamidation (NQ); Oxidation (M)	50403	IF rod domain-containing protein OS=Ovis aries OX=9940 GN=KRT17 PE=3 SV=1
54	235379	tr|A0A452DIZ9|A0A452DIZ9_BOVIN	93.2	2	2	310240	2	1	10	Deamidation (NQ)	228798	Myosin-10 OS=Bos taurus OX=9913 GN=MYH10 PE=1 SV=1
54	95478	tr|A0A452F6C9|A0A452F6C9_CAPHI	93.2	2	2	310240	2	1	10	Deamidation (NQ)	228816	Uncharacterized protein OS=Capra hircus OX=9925 GN=MYH10 PE=3 SV=1
54	95480	tr|W5NU63|W5NU63_SHEEP	93.2	2	2	310240	2	1	10	Deamidation (NQ)	229098	Uncharacterized protein OS=Ovis aries OX=9940 GN=MYH10 PE=3 SV=1
54	58414	Q27991|MYH10_BOVIN	93.2	2	2	310240	2	1	10	Deamidation (NQ)	229097	Myosin-10 OS=Bos taurus OX=9913 GN=MYH10 PE=2 SV=2
55	394	tr|A0A3Q1LMV9|A0A3Q1LMV9_BOVIN	92.79	1	1	1681300	3	3	9	Deamidation (NQ)	375601	Uncharacterized protein OS=Bos taurus OX=9913 GN=EPPK1 PE=1 SV=1
32	235910	tr|A0A3Q1MLQ7|A0A3Q1MLQ7_BOVIN	92.45	3	3	2946600	4	4	16	Deamidation (NQ); Oxidation (M); Carbamylation	270746	Talin 1 OS=Bos taurus OX=9913 GN=TLN1 PE=1 SV=1
35	235293	tr|A0A3Q1MBN5|A0A3Q1MBN5_BOVIN	92.42	30	30	23247000	4	4	15	Deamidation (NQ); Oxidation (M)	13919	Histone H2B OS=Bos taurus OX=9913 PE=3 SV=1
35	235272	tr|Q2KII5|Q2KII5_BOVIN	92.42	30	30	23247000	4	4	15	Deamidation (NQ); Oxidation (M)	13936	Histone H2B OS=Bos taurus OX=9913 GN=H2BC5 PE=2 SV=1
35	2121	P0C1H3|H2B1_CHICK	92.42	30	30	23247000	4	4	15	Deamidation (NQ); Oxidation (M)	13922	Histone H2B 1/2/3/4/6 OS=Gallus gallus OX=9031 GN=H2B-I PE=1 SV=2
35	235271	tr|F2Z4E8|F2Z4E8_BOVIN	92.42	30	30	23247000	4	4	15	Deamidation (NQ); Oxidation (M)	13922	Histone H2B OS=Bos taurus OX=9913 GN=H2BC15 PE=3 SV=1
35	57680	P62808|H2B1_BOVIN	92.42	30	30	23247000	4	4	15	Deamidation (NQ); Oxidation (M)	13906	Histone H2B type 1 OS=Bos taurus OX=9913 PE=1 SV=2
35	235270	tr|Q32S29|Q32S29_BOVIN	92.42	30	30	23247000	4	4	15	Deamidation (NQ); Oxidation (M)	13926	Histone H2B OS=Bos taurus OX=9913 GN=H2B PE=3 SV=1
35	235269	tr|F2Z4F9|F2Z4F9_BOVIN	92.42	30	30	23247000	4	4	15	Deamidation (NQ); Oxidation (M)	13890	Histone H2B OS=Bos taurus OX=9913 GN=H2BC12 PE=3 SV=1
35	57672	Q2M2T1|H2B1K_BOVIN	92.42	30	30	23247000	4	4	15	Deamidation (NQ); Oxidation (M)	13875	Histone H2B type 1-K OS=Bos taurus OX=9913 GN=H2BC12 PE=1 SV=3
35	235288	tr|G8JL06|G8JL06_BOVIN	92.42	30	30	23247000	4	4	15	Deamidation (NQ); Oxidation (M)	13874	Histone H2B OS=Bos taurus OX=9913 GN=H2BC11 PE=3 SV=2
35	235268	tr|A0A452DJK3|A0A452DJK3_BOVIN	92.42	30	30	23247000	4	4	15	Deamidation (NQ); Oxidation (M)	13920	Histone H2B OS=Bos taurus OX=9913 GN=H2BC18 PE=3 SV=1
35	379414	tr|W5QHN0|W5QHN0_SHEEP	92.42	28	28	23247000	4	4	15	Deamidation (NQ); Oxidation (M)	15330	Histone H2B OS=Ovis aries OX=9940 GN=LOC114117289 PE=3 SV=1
35	20935	tr|W5QHL3|W5QHL3_SHEEP	92.42	28	28	23247000	4	4	15	Deamidation (NQ); Oxidation (M)	15254	Histone H2B OS=Ovis aries OX=9940 GN=H2BC18 PE=3 SV=1
35	20934	tr|W5QAH2|W5QAH2_SHEEP	92.42	28	28	23247000	4	4	15	Deamidation (NQ); Oxidation (M)	15334	Histone H2B OS=Ovis aries OX=9940 GN=LOC101119426 PE=3 SV=1
35	20936	tr|W5QA51|W5QA51_SHEEP	92.42	27	27	23247000	4	4	15	Deamidation (NQ); Oxidation (M)	15292	Histone H2B OS=Ovis aries OX=9940 GN=H2BC15 PE=3 SV=1
35	20939	tr|W5QAW7|W5QAW7_SHEEP	92.42	27	27	23247000	4	4	15	Deamidation (NQ); Oxidation (M)	15510	Histone H2B OS=Ovis aries OX=9940 GN=H2BC12 PE=3 SV=1
35	379417	tr|W5QHM8|W5QHM8_SHEEP	92.42	27	27	23247000	4	4	15	Deamidation (NQ); Oxidation (M)	15675	Histone H2B OS=Ovis aries OX=9940 GN=LOC101121643 PE=3 SV=1
35	20940	tr|W5QA24|W5QA24_SHEEP	92.42	27	27	23247000	4	4	15	Deamidation (NQ); Oxidation (M)	15722	Histone H2B OS=Ovis aries OX=9940 PE=3 SV=1
46	321537	tr|A0A452DQM6|A0A452DQM6_CAPHI	90.13	4	4	3679200	2	2	12	Deamidation (NQ); Oxidation (M); Hydroxylation P	60964	60 kDa chaperonin OS=Capra hircus OX=9925 GN=HSPD1 PE=3 SV=1
46	321535	P31081|CH60_BOVIN	90.13	4	4	3679200	2	2	12	Deamidation (NQ); Oxidation (M); Hydroxylation P	61108	60 kDa heat shock protein mitochondrial OS=Bos taurus OX=9913 GN=HSPD1 PE=1 SV=2
46	148521	tr|W5Q1L2|W5Q1L2_SHEEP	90.13	4	4	3679200	2	2	12	Deamidation (NQ); Oxidation (M); Hydroxylation P	60994	60 kDa chaperonin OS=Ovis aries OX=9940 GN=HSPD1 PE=3 SV=1
46	321536	tr|F1MUZ9|F1MUZ9_BOVIN	90.13	4	4	3679200	2	2	12	Deamidation (NQ); Oxidation (M); Hydroxylation P	60978	60 kDa chaperonin OS=Bos taurus OX=9913 GN=HSPD1 PE=1 SV=1
80	321559	tr|A0A452DY24|A0A452DY24_CAPHI	88.08	9	9	415540	2	2	4		21787	Peroxiredoxin 2 OS=Capra hircus OX=9925 GN=PRDX2 PE=3 SV=1
80	736905	tr|C8BKC5|C8BKC5_SHEEP	88.08	9	9	415540	2	2	4		21845	Peroxiredoxin-2 OS=Ovis aries OX=9940 GN=PRDX2 PE=2 SV=1
80	321560	Q9BGI3|PRDX2_BOVIN	88.08	9	9	415540	2	2	4		21946	Peroxiredoxin-2 OS=Bos taurus OX=9913 GN=PRDX2 PE=2 SV=1
70	321564	tr|A0A452DVL8|A0A452DVL8_CAPHI	87.53	11	11	1342000	2	2	6	Oxidation (M); Acetylation (Protein N-term); Pyro-glu from Q	37498	Poly(rC) binding protein 1 OS=Capra hircus OX=9925 GN=PCBP1 PE=4 SV=1
70	321565	Q5E9A3|PCBP1_BOVIN	87.53	11	11	1342000	2	2	6	Oxidation (M); Acetylation (Protein N-term); Pyro-glu from Q	37498	Poly(rC)-binding protein 1 OS=Bos taurus OX=9913 GN=PCBP1 PE=2 SV=1
70	736906	tr|W5QE14|W5QE14_SHEEP	87.53	11	11	1342000	2	2	6	Oxidation (M); Acetylation (Protein N-term); Pyro-glu from Q	37498	Poly(rC)-binding protein 1 OS=Ovis aries OX=9940 GN=PCBP1 PE=4 SV=1
43	321489	tr|A0A452EIR1|A0A452EIR1_CAPHI	87.19	6	6	3073600	3	3	12	Deamidation (NQ); Oxidation (M)	95368	Eukaryotic translation elongation factor 2 OS=Capra hircus OX=9925 GN=EEF2 PE=3 SV=1
43	980	Q3SYU2|EF2_BOVIN	87.19	6	6	3073600	3	3	12	Deamidation (NQ); Oxidation (M)	95368	Elongation factor 2 OS=Bos taurus OX=9913 GN=EEF2 PE=2 SV=3
43	22012	tr|W5PN88|W5PN88_SHEEP	87.19	6	6	3073600	3	3	12	Deamidation (NQ); Oxidation (M)	95452	Tr-type G domain-containing protein OS=Ovis aries OX=9940 GN=EEF2 PE=3 SV=1
43	736888	tr|W5PN84|W5PN84_SHEEP	87.19	6	6	3073600	3	3	12	Deamidation (NQ); Oxidation (M)	108207	Eukaryotic translation elongation factor 2 OS=Ovis aries OX=9940 GN=EEF2 PE=3 SV=1
50	235210	tr|A0A452DIF0|A0A452DIF0_BOVIN	84.21	4	4	2192100	3	3	10	Deamidation (NQ); Oxidation (M)	58669	Keratin type II cytoskeletal 74 OS=Bos taurus OX=9913 GN=KRT74 PE=3 SV=1
50	20643	tr|W5Q671|W5Q671_SHEEP	84.21	5	5	2192100	3	3	10	Deamidation (NQ); Oxidation (M)	51262	IF rod domain-containing protein OS=Ovis aries OX=9940 GN=KRT71 PE=3 SV=1
50	57240	Q148H5|K2C71_BOVIN	84.21	5	5	2192100	3	3	10	Deamidation (NQ); Oxidation (M)	57408	Keratin type II cytoskeletal 71 OS=Bos taurus OX=9913 GN=KRT71 PE=2 SV=1
50	20644	tr|A0A452EP69|A0A452EP69_CAPHI	84.21	5	5	2192100	3	3	10	Deamidation (NQ); Oxidation (M)	57391	IF rod domain-containing protein OS=Capra hircus OX=9925 GN=KRT71 PE=3 SV=1
16	145	A1L595|K1C17_BOVIN	80.77	8	8		2	0	45	Deamidation (NQ); Oxidation (M); Sulphone; Dihydroxy	48712	Keratin type I cytoskeletal 17 OS=Bos taurus OX=9913 GN=KRT17 PE=2 SV=1
16	144	tr|A0A140T867|A0A140T867_BOVIN	80.77	8	8		2	0	45	Deamidation (NQ); Oxidation (M); Sulphone; Dihydroxy	48742	Keratin type I cytoskeletal 17 OS=Bos taurus OX=9913 GN=KRT17 PE=3 SV=1
62	21574	tr|W5PSZ5|W5PSZ5_SHEEP	80.17	8	8	2765300	3	3	7		38798	Annexin OS=Ovis aries OX=9940 GN=ANXA1 PE=3 SV=1
62	21573	tr|A0A452FG03|A0A452FG03_CAPHI	80.17	8	8	2765300	3	3	7		38898	Annexin OS=Capra hircus OX=9925 GN=ANXA1 PE=3 SV=1
59	736886	tr|W5Q7Z7|W5Q7Z7_SHEEP	79.78	2	2	857470	4	4	7	Oxidation (M)	317879	Desmoplakin OS=Ovis aries OX=9940 GN=DSP PE=4 SV=1
59	132048	tr|E1BKT9|E1BKT9_BOVIN	79.78	2	2	857470	4	4	7	Oxidation (M)	332408	Desmoplakin OS=Bos taurus OX=9913 GN=DSP PE=1 SV=2
59	162553	tr|A0A452EHR7|A0A452EHR7_CAPHI	79.78	2	2	857470	4	4	7	Oxidation (M)	332584	SH3 domain-containing protein OS=Capra hircus OX=9925 GN=DSP PE=4 SV=1
38	20649	tr|A0A452F3L8|A0A452F3L8_CAPHI	78.85	6	6	5246000	2	1	15	Carbamylation	50152	Tubulin alpha chain OS=Capra hircus OX=9925 GN=TUBA1B PE=3 SV=1
38	287	P81947|TBA1B_BOVIN	78.85	6	6	5246000	2	1	15	Carbamylation	50152	Tubulin alpha-1B chain OS=Bos taurus OX=9913 PE=1 SV=2
38	20652	tr|A0A452F3N6|A0A452F3N6_CAPHI	78.85	6	6	5246000	2	1	15	Carbamylation	50649	Tubulin alpha chain OS=Capra hircus OX=9925 GN=TUBA1B PE=3 SV=1
69	1302	tr|A0A3Q1MSS8|A0A3Q1MSS8_BOVIN	76.17	6	6	0	3	1	6		53460	Keratin 85 OS=Bos taurus OX=9913 GN=KRT85 PE=3 SV=1
69	1310	tr|Q0VD04|Q0VD04_BOVIN	76.17	6	6	0	3	1	6		55895	Keratin 85 OS=Bos taurus OX=9913 GN=KRT85 PE=2 SV=1
69	20455	tr|A0A452G6D6|A0A452G6D6_CAPHI	76.17	6	6	0	3	1	6		52852	IF rod domain-containing protein OS=Capra hircus OX=9925 GN=KRT85 PE=3 SV=1
69	20456	tr|A0A452G6I7|A0A452G6I7_CAPHI	76.17	6	6	0	3	1	6		53050	IF rod domain-containing protein OS=Capra hircus OX=9925 GN=KRT85 PE=3 SV=1
69	20457	tr|A0A452G6G8|A0A452G6G8_CAPHI	76.17	6	6	0	3	1	6		53245	IF rod domain-containing protein OS=Capra hircus OX=9925 GN=KRT85 PE=3 SV=1
69	20458	tr|A0A452G6K4|A0A452G6K4_CAPHI	76.17	6	6	0	3	1	6		54024	IF rod domain-containing protein OS=Capra hircus OX=9925 GN=KRT85 PE=3 SV=1
69	20459	tr|A0A452G6P9|A0A452G6P9_CAPHI	76.17	6	6	0	3	1	6		55122	IF rod domain-containing protein OS=Capra hircus OX=9925 GN=KRT85 PE=3 SV=1
69	20460	tr|A0A452G6N1|A0A452G6N1_CAPHI	76.17	6	6	0	3	1	6		56371	IF rod domain-containing protein OS=Capra hircus OX=9925 GN=KRT85 PE=3 SV=1
69	20461	tr|A0A452G6P0|A0A452G6P0_CAPHI	76.17	6	6	0	3	1	6		60158	IF rod domain-containing protein OS=Capra hircus OX=9925 GN=KRT85 PE=3 SV=1
69	20465	tr|W5Q6L1|W5Q6L1_SHEEP	76.17	9	9	0	3	1	6		40303	IF rod domain-containing protein OS=Ovis aries OX=9940 GN=KRT85 PE=3 SV=1
69	20408	P25691|K2M3_SHEEP	76.17	6	6	0	3	1	6		55255	Keratin type II microfibrillar component 5 OS=Ovis aries OX=9940 PE=1 SV=1
66	20542	tr|A0A452FMF8|A0A452FMF8_CAPHI	75.86	6	6	0	3	1	6	Deamidation (NQ)	54204	IF rod domain-containing protein OS=Capra hircus OX=9925 GN=LOC102185436 PE=3 SV=1
66	1305	A4FUZ0|KRT83_BOVIN	75.86	6	6	0	3	1	6	Deamidation (NQ)	53989	Keratin type II cuticular Hb3 OS=Bos taurus OX=9913 GN=KRT83 PE=2 SV=1
66	1311	tr|A0A452DI61|A0A452DI61_BOVIN	75.86	6	6	0	3	1	6	Deamidation (NQ)	55864	Keratin type II cuticular Hb3 OS=Bos taurus OX=9913 GN=KRT83 PE=3 SV=1
66	20405	tr|W5Q6M7|W5Q6M7_SHEEP	75.86	7	7	0	3	1	6	Deamidation (NQ)	50330	IF rod domain-containing protein OS=Ovis aries OX=9940 GN=LOC100526780 PE=3 SV=1
66	20409	tr|A0A452FM15|A0A452FM15_CAPHI	75.86	7	7	0	3	1	6	Deamidation (NQ)	52450	IF rod domain-containing protein OS=Capra hircus OX=9925 GN=LOC102185436 PE=3 SV=1
66	20410	tr|A0A452FLR0|A0A452FLR0_CAPHI	75.86	6	6	0	3	1	6	Deamidation (NQ)	52783	IF rod domain-containing protein OS=Capra hircus OX=9925 GN=LOC102185436 PE=3 SV=1
66	20491	P15241|K2M2_SHEEP	75.86	6	6	0	3	1	6	Deamidation (NQ)	53682	Keratin type II microfibrillar component 7C OS=Ovis aries OX=9940 PE=1 SV=1
66	20412	tr|A0A452FMC1|A0A452FMC1_CAPHI	75.86	6	6	0	3	1	6	Deamidation (NQ)	53916	IF rod domain-containing protein OS=Capra hircus OX=9925 GN=LOC102185436 PE=3 SV=1
66	20413	tr|A0A452FL68|A0A452FL68_CAPHI	75.86	6	6	0	3	1	6	Deamidation (NQ)	55918	IF rod domain-containing protein OS=Capra hircus OX=9925 GN=LOC102185436 PE=3 SV=1
34	321494	tr|Q2KJC7|Q2KJC7_BOVIN	74.86	5	5	2222800	2	2	16	Deamidation (NQ)	86859	Periostin OS=Bos taurus OX=9913 GN=POSTN PE=1 SV=1
34	321495	tr|A0A3Q1MF21|A0A3Q1MF21_BOVIN	74.86	4	4	2222800	2	2	16	Deamidation (NQ)	89849	Periostin OS=Bos taurus OX=9913 GN=POSTN PE=1 SV=1
34	321496	tr|A0A3Q1NNK1|A0A3Q1NNK1_BOVIN	74.86	4	4	2222800	2	2	16	Deamidation (NQ)	90023	Periostin OS=Bos taurus OX=9913 GN=POSTN PE=1 SV=1
34	321497	tr|A0A3Q1N5X2|A0A3Q1N5X2_BOVIN	74.86	4	4	2222800	2	2	16	Deamidation (NQ)	90304	Periostin OS=Bos taurus OX=9913 GN=POSTN PE=1 SV=1
34	251536	tr|D1Z308|D1Z308_BOVIN	74.86	4	4	2222800	2	2	16	Deamidation (NQ)	93194	Periostin OS=Bos taurus OX=9913 GN=POSTN PE=1 SV=2
87	1807	Q148H6|K1C28_BOVIN	74.03	7	7	182220	2	1	3		50775	Keratin type I cytoskeletal 28 OS=Bos taurus OX=9913 GN=KRT28 PE=2 SV=1
87	21345	tr|W5Q0V6|W5Q0V6_SHEEP	74.03	7	7	182220	2	1	3		50859	IF rod domain-containing protein OS=Ovis aries OX=9940 GN=KRT28 PE=4 SV=1
87	21250	tr|A0A452ESF7|A0A452ESF7_CAPHI	74.03	7	7	182220	2	1	3		48730	IF rod domain-containing protein OS=Capra hircus OX=9925 GN=KRT28 PE=4 SV=1
87	21251	tr|A0A452ESC7|A0A452ESC7_CAPHI	74.03	7	7	182220	2	1	3		50943	IF rod domain-containing protein OS=Capra hircus OX=9925 GN=KRT28 PE=4 SV=1
87	21256	tr|A0A452ESM4|A0A452ESM4_CAPHI	74.03	6	6	182220	2	1	3		53411	IF rod domain-containing protein OS=Capra hircus OX=9925 GN=KRT28 PE=4 SV=1
74	1414	P02754|LACB_BOVIN	73.99	22	22	822190	2	2	5	Carbamidomethylation; Oxidation (M)	19883	Beta-lactoglobulin OS=Bos taurus OX=9913 GN=LGB PE=1 SV=3
14	379375	tr|W5PV69|W5PV69_SHEEP	73.8	23	23	0	2	1	58	Deamidation (NQ); Carbamylation	13995	Histone H2A OS=Ovis aries OX=9940 GN=LOC101122904 PE=3 SV=1
14	235257	tr|F2Z4I6|F2Z4I6_BOVIN	73.8	23	23	0	2	1	58	Deamidation (NQ); Carbamylation	13995	Histone H2A OS=Bos taurus OX=9913 GN=H2AC21 PE=3 SV=2
14	379378	tr|W5Q6F0|W5Q6F0_SHEEP	73.8	21	21	0	2	1	58	Deamidation (NQ); Carbamylation	15129	Histone H2A OS=Ovis aries OX=9940 GN=LOC101106791 PE=3 SV=1
90	111	tr|A0A3Q1MAJ8|A0A3Q1MAJ8_BOVIN	73.41	4	4	151460	3	3	3		117098	Alpha-actinin-4 OS=Bos taurus OX=9913 GN=ACTN4 PE=1 SV=1
90	92	tr|A0A3Q1MRU0|A0A3Q1MRU0_BOVIN	73.41	4	4	151460	3	3	3		111805	Alpha-actinin-4 OS=Bos taurus OX=9913 GN=ACTN4 PE=1 SV=1
90	93	tr|A0A3Q1MFS2|A0A3Q1MFS2_BOVIN	73.41	4	4	151460	3	3	3		114721	Alpha-actinin-4 OS=Bos taurus OX=9913 GN=ACTN4 PE=1 SV=1
90	20588	tr|W5P708|W5P708_SHEEP	73.41	4	4	151460	3	3	3		95524	Uncharacterized protein OS=Ovis aries OX=9940 GN=ACTN4 PE=4 SV=1
90	112	tr|A0A3Q1MR52|A0A3Q1MR52_BOVIN	73.41	4	4	151460	3	3	3		97255	Alpha-actinin-4 OS=Bos taurus OX=9913 GN=ACTN4 PE=1 SV=1
90	20589	tr|W5P707|W5P707_SHEEP	73.41	4	4	151460	3	3	3		101403	Uncharacterized protein OS=Ovis aries OX=9940 GN=ACTN4 PE=3 SV=1
90	119	tr|A0A452DIE5|A0A452DIE5_BOVIN	73.41	4	4	151460	3	3	3		104132	Alpha-actinin-4 OS=Bos taurus OX=9913 GN=ACTN4 PE=1 SV=1
90	120	A5D7D1|ACTN4_BOVIN	73.41	4	4	151460	3	3	3		104928	Alpha-actinin-4 OS=Bos taurus OX=9913 GN=ACTN4 PE=2 SV=1
90	20579	tr|A0A452E7B9|A0A452E7B9_CAPHI	73.41	4	4	151460	3	3	3		104914	Uncharacterized protein OS=Capra hircus OX=9925 GN=ACTN4 PE=3 SV=1
90	20581	tr|A0A452E7A7|A0A452E7A7_CAPHI	73.41	4	4	151460	3	3	3		105103	Uncharacterized protein OS=Capra hircus OX=9925 GN=ACTN4 PE=3 SV=1
90	20582	tr|A0A452E7A9|A0A452E7A9_CAPHI	73.41	4	4	151460	3	3	3		107302	Uncharacterized protein OS=Capra hircus OX=9925 GN=ACTN4 PE=3 SV=1
57	1073	P04272|ANXA2_BOVIN	72.7	9	9	1690800	2	2	9	Carbamidomethylation; Deamidation (NQ)	38612	Annexin A2 OS=Bos taurus OX=9913 GN=ANXA2 PE=1 SV=2
57	21561	A2SW69|ANXA2_SHEEP	72.7	9	9	1690800	2	2	9	Carbamidomethylation; Deamidation (NQ)	38612	Annexin A2 OS=Ovis aries OX=9940 GN=ANXA2 PE=1 SV=1
57	21560	tr|A0A452DSB1|A0A452DSB1_CAPHI	72.7	9	9	1690800	2	2	9	Carbamidomethylation; Deamidation (NQ)	38612	Annexin OS=Capra hircus OX=9925 GN=ANXA2 PE=3 SV=1
73	321490	P13135|CPNS1_BOVIN	72.67	39	39	2149800	4	4	6	Deamidation (NQ); Oxidation (M); Acetylation (Protein N-term)	27931	Calpain small subunit 1 OS=Bos taurus OX=9913 GN=CAPNS1 PE=2 SV=1
58	321500	tr|A0A097C2Z0|A0A097C2Z0_CAPHI	72.28	9	9	1429900	2	2	8	Deamidation (NQ)	34343	60S acidic ribosomal protein P0 OS=Capra hircus OX=9925 GN=RPLP0 PE=2 SV=1
58	321501	tr|F1MDN4|F1MDN4_BOVIN	72.28	9	9	1429900	2	2	8	Deamidation (NQ)	34401	60S acidic ribosomal protein P0 OS=Bos taurus OX=9913 GN=RPLP0 PE=3 SV=2
58	321499	Q95140|RLA0_BOVIN	72.28	9	9	1429900	2	2	8	Deamidation (NQ)	34371	60S acidic ribosomal protein P0 OS=Bos taurus OX=9913 GN=RPLP0 PE=2 SV=3
58	736891	tr|W5PQC5|W5PQC5_SHEEP	72.28	10	10	1429900	2	2	8	Deamidation (NQ)	33998	60S acidic ribosomal protein P0 OS=Ovis aries OX=9940 GN=RPLP0 PE=3 SV=1
58	736890	tr|W5PWD4|W5PWD4_SHEEP	72.28	13	13	1429900	2	2	8	Deamidation (NQ)	24840	RL10P_insert domain-containing protein OS=Ovis aries OX=9940 PE=3 SV=1
58	321498	tr|A0A452FRW2|A0A452FRW2_CAPHI	72.28	11	11	1429900	2	2	8	Deamidation (NQ)	29074	60S acidic ribosomal protein P0 pseudogene OS=Capra hircus OX=9925 GN=LOC102174301 PE=3 SV=1
58	142444	tr|A0A452FRI0|A0A452FRI0_CAPHI	72.28	11	11	1429900	2	2	8	Deamidation (NQ)	30979	RL10P_insert domain-containing protein OS=Capra hircus OX=9925 GN=LOC102174301 PE=3 SV=1
45	129711	Q05443|LUM_BOVIN	70.1	12	12	1866900	3	3	12	Oxidation (M)	38756	Lumican OS=Bos taurus OX=9913 GN=LUM PE=1 SV=1
45	321485	tr|A0A6P3EAC6|A0A6P3EAC6_SHEEP	70.1	12	12	1866900	3	3	12	Oxidation (M)	38838	Lumican OS=Ovis aries OX=9940 GN=LUM PE=3 SV=1
60	34	tr|E1BI98|E1BI98_BOVIN	69.32	2	2	639790	2	2	7	Carbamylation	108671	Collagen type VI alpha 1 chain OS=Bos taurus OX=9913 GN=COL6A1 PE=1 SV=1
60	453492	XP_017907809.1	69.32	2	2	639790	2	2	7	Carbamylation	108588	PREDICTED: collagen alpha-1(VI) chain [Capra hircus]
60	20858	tr|A0A452DRB9|A0A452DRB9_CAPHI	69.32	2	2	639790	2	2	7	Carbamylation	99030	Uncharacterized protein OS=Capra hircus OX=9925 PE=4 SV=1
60	20861	tr|A0A452DR93|A0A452DR93_CAPHI	69.32	2	2	639790	2	2	7	Carbamylation	101335	Uncharacterized protein OS=Capra hircus OX=9925 PE=4 SV=1
68	22393	tr|A0A3Q1M5U9|A0A3Q1M5U9_BOVIN	67.95	16	16	1173200	2	2	6		20014	Kappa-casein OS=Bos taurus OX=9913 GN=CSN3 PE=3 SV=1
68	22396	tr|A0A140T8A9|A0A140T8A9_BOVIN	67.95	15	15	1173200	2	2	6		21237	Kappa-casein OS=Bos taurus OX=9913 GN=CSN3 PE=3 SV=1
68	22395	P02668|CASK_BOVIN	67.95	15	15	1173200	2	2	6		21269	Kappa-casein OS=Bos taurus OX=9913 GN=CSN3 PE=1 SV=1
15	382	tr|F2Z4G5|F2Z4G5_BOVIN	67.89	18	18	9952.6	2	1	58	Deamidation (NQ); Carbamylation	14135	Histone H2A OS=Bos taurus OX=9913 GN=H2AC4 PE=3 SV=2
15	1687	tr|F1MLQ1|F1MLQ1_BOVIN	67.89	18	18	9952.6	2	1	58	Deamidation (NQ); Carbamylation	14213	Histone H2A OS=Bos taurus OX=9913 GN=LOC524236 PE=3 SV=2
15	378	tr|A0A0A0MP90|A0A0A0MP90_BOVIN	67.89	18	18	9952.6	2	1	58	Deamidation (NQ); Carbamylation	14166	Histone H2A OS=Bos taurus OX=9913 GN=H2AC8 PE=3 SV=1
15	372	tr|F2Z4J1|F2Z4J1_BOVIN	67.89	18	18	9952.6	2	1	58	Deamidation (NQ); Carbamylation	14105	Histone H2A OS=Bos taurus OX=9913 GN=H2AC6 PE=3 SV=1
15	370	tr|A4IFU5|A4IFU5_BOVIN	67.89	18	18	9952.6	2	1	58	Deamidation (NQ); Carbamylation	14121	Histone H2A OS=Bos taurus OX=9913 GN=H2AW PE=2 SV=1
15	643	tr|A0A0A0MP93|A0A0A0MP93_BOVIN	67.89	18	18	9952.6	2	1	58	Deamidation (NQ); Carbamylation	14096	Histone H2A OS=Bos taurus OX=9913 GN=LOC614881 PE=3 SV=2
15	379441	tr|W5NTP4|W5NTP4_SHEEP	67.89	17	17	9952.6	2	1	58	Deamidation (NQ); Carbamylation	15124	Histone H2A OS=Ovis aries OX=9940 GN=LOC101123292 PE=3 SV=1
79	958681	tr|A0A452FVB7|A0A452FVB7_CAPHI	67.73	22	22	247890	2	2	4		15171	Galectin OS=Capra hircus OX=9925 GN=LOC102180339 PE=4 SV=1
79	958680	tr|A0A452F444|A0A452F444_CAPHI	67.73	22	22	247890	2	2	4		15180	Galectin OS=Capra hircus OX=9925 GN=LGALS7 PE=4 SV=1
79	958683	tr|A0A452F4D7|A0A452F4D7_CAPHI	67.73	22	22	247890	2	2	4		15405	Galectin OS=Capra hircus OX=9925 GN=LGALS7 PE=4 SV=1
79	958682	tr|W5P748|W5P748_SHEEP	67.73	22	22	247890	2	2	4		15435	Galectin OS=Ovis aries OX=9940 GN=LOC101112249 PE=4 SV=1
79	129652	tr|A0A3Q1MR74|A0A3Q1MR74_BOVIN	67.73	15	15	247890	2	2	4		21361	Galectin OS=Bos taurus OX=9913 GN=LGALS7 PE=1 SV=1
65	321609	Q5E9B1|LDHB_BOVIN	67.7	5	5	296460	2	2	6		36724	L-lactate dehydrogenase B chain OS=Bos taurus OX=9913 GN=LDHB PE=2 SV=4
65	321608	tr|A0A452E480|A0A452E480_CAPHI	67.7	5	5	296460	2	2	6		36481	L-lactate dehydrogenase OS=Capra hircus OX=9925 GN=LDHB PE=3 SV=1
65	736889	tr|W5QGD1|W5QGD1_SHEEP	67.7	5	5	296460	2	2	6		36837	L-lactate dehydrogenase OS=Ovis aries OX=9940 GN=LDHB PE=3 SV=1
65	321611	tr|A0A3Q1M5R4|A0A3Q1M5R4_BOVIN	67.7	5	5	296460	2	2	6		37471	L-lactate dehydrogenase OS=Bos taurus OX=9913 GN=LDHB PE=1 SV=1
65	321606	tr|A0A452G2I7|A0A452G2I7_CAPHI	67.7	5	5	296460	2	2	6		36739	L-lactate dehydrogenase OS=Capra hircus OX=9925 PE=3 SV=1
65	321610	tr|A0A3Q1M4R3|A0A3Q1M4R3_BOVIN	67.7	5	5	296460	2	2	6		36769	L-lactate dehydrogenase OS=Bos taurus OX=9913 PE=3 SV=1
48	20385	tr|W5Q4M3|W5Q4M3_SHEEP	67.55	1	1	2703300	3	3	10	Hydroxylation P	144960	Uncharacterized protein OS=Ovis aries OX=9940 GN=COL5A2 PE=4 SV=1
48	453497	XP_005675925.2	67.55	1	1	2703300	3	3	10	Hydroxylation P	144991	PREDICTED: collagen alpha-2(V) chain [Capra hircus]
48	61	tr|A0A3Q1LL95|A0A3Q1LL95_BOVIN	67.55	1	1	2703300	3	3	10	Hydroxylation P	123701	Collagen type V alpha 2 chain OS=Bos taurus OX=9913 GN=COL5A2 PE=4 SV=1
48	58	tr|F1N2Y2|F1N2Y2_BOVIN	67.55	1	1	2703300	3	3	10	Hydroxylation P	128384	Collagen type V alpha 2 chain OS=Bos taurus OX=9913 GN=COL5A2 PE=4 SV=3
48	59	tr|A0A3Q1LSX2|A0A3Q1LSX2_BOVIN	67.55	1	1	2703300	3	3	10	Hydroxylation P	131146	Collagen type V alpha 2 chain OS=Bos taurus OX=9913 GN=COL5A2 PE=4 SV=1
48	62	tr|A0A3Q1MDT9|A0A3Q1MDT9_BOVIN	67.55	1	1	2703300	3	3	10	Hydroxylation P	134057	Collagen type V alpha 2 chain OS=Bos taurus OX=9913 GN=COL5A2 PE=4 SV=1
48	20406	tr|A0A452ECE6|A0A452ECE6_CAPHI	67.55	1	1	2703300	3	3	10	Hydroxylation P	124439	Collagen type V alpha 2 chain OS=Capra hircus OX=9925 GN=COL5A2 PE=4 SV=1
48	20407	tr|A0A452ECL1|A0A452ECL1_CAPHI	67.55	1	1	2703300	3	3	10	Hydroxylation P	125068	Collagen type V alpha 2 chain OS=Capra hircus OX=9925 GN=COL5A2 PE=4 SV=1
48	64	tr|A0A3Q1MUF0|A0A3Q1MUF0_BOVIN	67.55	1	1	2703300	3	3	10	Hydroxylation P	96213	Collagen type V alpha 2 chain OS=Bos taurus OX=9913 GN=COL5A2 PE=4 SV=1
13	235263	A1A4R1|H2A2C_BOVIN	67.02	18	18	529160	2	1	58	Deamidation (NQ); Carbamylation	13988	Histone H2A type 2-C OS=Bos taurus OX=9913 GN=H2AC20 PE=2 SV=1
13	379379	tr|W5PUU8|W5PUU8_SHEEP	67.02	18	18	529160	2	1	58	Deamidation (NQ); Carbamylation	13988	Histone H2A OS=Ovis aries OX=9940 GN=LOC101122645 PE=3 SV=1
13	235264	tr|E1BH22|E1BH22_BOVIN	67.02	18	18	529160	2	1	58	Deamidation (NQ); Carbamylation	14111	Histone H2A OS=Bos taurus OX=9913 GN=H2AC18 PE=3 SV=3
13	235265	tr|F1MRN2|F1MRN2_BOVIN	67.02	17	17	529160	2	1	58	Deamidation (NQ); Carbamylation	14613	Histone H2A OS=Bos taurus OX=9913 GN=H2AC20 PE=3 SV=3
13	379380	tr|W5PT38|W5PT38_SHEEP	67.02	16	16	529160	2	1	58	Deamidation (NQ); Carbamylation	15170	Histone H2A OS=Ovis aries OX=9940 GN=LOC101121387 PE=3 SV=1
13	235266	tr|A0A096LNF2|A0A096LNF2_BOVIN	67.02	16	16	529160	2	1	58	Deamidation (NQ); Carbamylation	15530	Histone H2A OS=Bos taurus OX=9913 GN=H2AC19 PE=3 SV=1
13	379372	tr|W5QFM1|W5QFM1_SHEEP	67.02	18	18	529160	2	1	58	Deamidation (NQ); Carbamylation	13572	Histone H2A OS=Ovis aries OX=9940 GN=LOC114109688 PE=3 SV=1
13	379373	tr|W5QGA9|W5QGA9_SHEEP	67.02	18	18	529160	2	1	58	Deamidation (NQ); Carbamylation	14019	Histone H2A OS=Ovis aries OX=9940 GN=LOC101107687 PE=3 SV=1
13	235255	Q3ZBX9|H2AJ_BOVIN	67.02	18	18	529160	2	1	58	Deamidation (NQ); Carbamylation	14019	Histone H2A.J OS=Bos taurus OX=9913 GN=H2AJ PE=2 SV=1
13	81101	P0C0S9|H2A1_BOVIN	67.02	18	18	529160	2	1	58	Deamidation (NQ); Carbamylation	14091	Histone H2A type 1 OS=Bos taurus OX=9913 PE=1 SV=2
13	142414	tr|W5QFN5|W5QFN5_SHEEP	67.02	18	18	529160	2	1	58	Deamidation (NQ); Carbamylation	14091	Histone H2A OS=Ovis aries OX=9940 GN=LOC101105036 PE=3 SV=1
13	379374	tr|W5PHK5|W5PHK5_SHEEP	67.02	18	18	529160	2	1	58	Deamidation (NQ); Carbamylation	14107	Histone H2A OS=Ovis aries OX=9940 GN=LOC101123417 PE=3 SV=1
13	379376	tr|W5QAA6|W5QAA6_SHEEP	67.02	18	18	529160	2	1	58	Deamidation (NQ); Carbamylation	14235	Histone H2A OS=Ovis aries OX=9940 PE=3 SV=1
13	21102	tr|A0A452FXW9|A0A452FXW9_CAPHI	67.02	18	18	529160	2	1	58	Deamidation (NQ); Carbamylation	14276	Histone H2A OS=Capra hircus OX=9925 PE=3 SV=1
13	379377	tr|W5QFL9|W5QFL9_SHEEP	67.02	17	17	529160	2	1	58	Deamidation (NQ); Carbamylation	14553	Histone H2A OS=Ovis aries OX=9940 GN=LOC114109690 PE=3 SV=1
13	235259	tr|A0A3Q1MF62|A0A3Q1MF62_BOVIN	67.02	16	16	529160	2	1	58	Deamidation (NQ); Carbamylation	15090	Histone H2A OS=Bos taurus OX=9913 GN=H2AC12 PE=3 SV=1
13	21103	tr|A0A452EXF9|A0A452EXF9_CAPHI	67.02	16	16	529160	2	1	58	Deamidation (NQ); Carbamylation	15040	Histone H2A OS=Capra hircus OX=9925 PE=3 SV=1
13	235261	tr|A0A3Q1MDK7|A0A3Q1MDK7_BOVIN	67.02	16	16	529160	2	1	58	Deamidation (NQ); Carbamylation	15519	Histone H2A OS=Bos taurus OX=9913 GN=H2AC10 PE=3 SV=1
40	76	P00829|ATPB_BOVIN	66.77	7	7	2023800	2	2	12	Deamidation (NQ); Oxidation (M)	56284	ATP synthase subunit beta mitochondrial OS=Bos taurus OX=9913 GN=ATP5F1B PE=1 SV=2
40	78	tr|A0A452DII8|A0A452DII8_BOVIN	66.77	6	6	2023800	2	2	12	Deamidation (NQ); Oxidation (M)	62226	ATP synthase subunit beta OS=Bos taurus OX=9913 GN=ATP5F1B PE=3 SV=1
40	20452	tr|A0A452E573|A0A452E573_CAPHI	66.77	7	7	2023800	2	2	12	Deamidation (NQ); Oxidation (M)	56183	ATP synthase subunit beta OS=Capra hircus OX=9925 GN=ATP5F1B PE=3 SV=1
40	20453	tr|W5PEP7|W5PEP7_SHEEP	66.77	7	7	2023800	2	2	12	Deamidation (NQ); Oxidation (M)	56208	ATP synthase subunit beta OS=Ovis aries OX=9940 GN=ATP5F1B PE=1 SV=1
88	22295	tr|W5NYP8|W5NYP8_SHEEP	66.24	1	1	487690	2	2	3		528784	Uncharacterized protein OS=Ovis aries OX=9940 GN=DYNC1H1 PE=3 SV=1
88	95493	tr|A0A452FYW6|A0A452FYW6_CAPHI	66.24	1	1	487690	2	2	3		528948	Uncharacterized protein OS=Capra hircus OX=9925 GN=DYNC1H1 PE=3 SV=1
88	95494	tr|A0A452FYL3|A0A452FYL3_CAPHI	66.24	1	1	487690	2	2	3		531485	Uncharacterized protein OS=Capra hircus OX=9925 GN=DYNC1H1 PE=3 SV=1
88	133383	tr|E1BDX8|E1BDX8_BOVIN	66.24	1	1	487690	2	2	3		531960	Dynein cytoplasmic 1 heavy chain 1 OS=Bos taurus OX=9913 GN=DYNC1H1 PE=1 SV=2
88	251442	tr|A0A3Q1NEU9|A0A3Q1NEU9_BOVIN	66.24	1	1	487690	2	2	3		533577	Dynein cytoplasmic 1 heavy chain 1 OS=Bos taurus OX=9913 GN=DYNC1H1 PE=1 SV=1
71	846	tr|A8E654|A8E654_BOVIN	65.97	2	2	2825600	2	2	5		135068	COL18A1 protein OS=Bos taurus OX=9913 GN=COL18A1 PE=2 SV=1
71	847	tr|F1N6W9|F1N6W9_BOVIN	65.97	2	2	2825600	2	2	5		153952	Collagen type XVIII alpha 1 chain OS=Bos taurus OX=9913 GN=COL18A1 PE=4 SV=3
71	454765	XP_017907696.1	65.97	2	2	2825600	2	2	5		156267	PREDICTED: collagen alpha-1(XVIII) chain isoform X3 [Capra hircus]
71	454760	XP_017907690.1	65.97	2	2	2825600	2	2	5		156395	PREDICTED: collagen alpha-1(XVIII) chain isoform X2 [Capra hircus]
71	454766	XP_017907685.1	65.97	2	2	2825600	2	2	5		157143	PREDICTED: collagen alpha-1(XVIII) chain isoform X1 [Capra hircus]
71	454764	XP_017907702.1	65.97	2	2	2825600	2	2	5		136073	PREDICTED: collagen alpha-1(XVIII) chain isoform X4 [Capra hircus]
71	23157	tr|W5PST4|W5PST4_SHEEP	65.97	2	2	2825600	2	2	5		170305	Uncharacterized protein OS=Ovis aries OX=9940 GN=COL18A1 PE=4 SV=1
63	831	tr|E1BA17|E1BA17_BOVIN	62.58	2	2	1646000	2	2	6	Oxidation (M)	193773	Collagen type XIV alpha 1 chain OS=Bos taurus OX=9913 GN=COL14A1 PE=1 SV=2
63	2133	tr|A0A3Q1N775|A0A3Q1N775_BOVIN	62.58	3	3	1646000	2	2	6	Oxidation (M)	184839	Collagen type XIV alpha 1 chain OS=Bos taurus OX=9913 GN=COL14A1 PE=1 SV=1
93	162478	tr|A0A452FSW6|A0A452FSW6_CAPHI	59.49	3	3	164640	2	2	3		120095	Uncharacterized protein OS=Capra hircus OX=9925 GN=ESYT1 PE=3 SV=1
93	162479	tr|A0A452FSJ8|A0A452FSJ8_CAPHI	59.49	3	3	164640	2	2	3		121536	Uncharacterized protein OS=Capra hircus OX=9925 GN=ESYT1 PE=3 SV=1
93	321504	tr|A0JN43|A0JN43_BOVIN	59.49	3	3	164640	2	2	3		123028	Extended synaptotagmin 1 OS=Bos taurus OX=9913 GN=ESYT1 PE=1 SV=1
93	162482	tr|W5PKK8|W5PKK8_SHEEP	59.49	3	3	164640	2	2	3		122879	Uncharacterized protein OS=Ovis aries OX=9940 GN=ESYT1 PE=3 SV=1
81	1107	tr|A0A3Q1M1Z2|A0A3Q1M1Z2_BOVIN	55.06	7	7	91174	2	1	4		46450	Tubulin alpha chain OS=Bos taurus OX=9913 GN=TUBA4A PE=3 SV=1
81	21563	tr|A0A452DNH9|A0A452DNH9_CAPHI	55.06	7	7	91174	2	1	4		49471	Tubulin alpha chain OS=Capra hircus OX=9925 GN=TUBA4A PE=3 SV=1
81	1108	tr|A0A452DIH7|A0A452DIH7_BOVIN	55.06	7	7	91174	2	1	4		49481	Tubulin alpha chain OS=Bos taurus OX=9913 GN=TUBA4A PE=3 SV=1
81	21566	tr|C5ISA2|C5ISA2_SHEEP	55.06	6	6	91174	2	1	4		49924	Tubulin alpha chain OS=Ovis aries OX=9940 GN=TUBA4A PE=2 SV=1
81	1109	P81948|TBA4A_BOVIN	55.06	6	6	91174	2	1	4		49924	Tubulin alpha-4A chain OS=Bos taurus OX=9913 GN=TUBA4A PE=1 SV=2
81	21564	tr|A0A452DNE3|A0A452DNE3_CAPHI	55.06	6	6	91174	2	1	4		49924	Tubulin alpha chain OS=Capra hircus OX=9925 GN=TUBA4A PE=3 SV=1
81	21570	tr|A0A452DNG3|A0A452DNG3_CAPHI	55.06	6	6	91174	2	1	4		50711	Tubulin alpha chain OS=Capra hircus OX=9925 GN=TUBA4A PE=3 SV=1
98	433	Q71SP7|FAS_BOVIN	54.09	1	1	53899	2	2	2	Carbamidomethylation	274552	Fatty acid synthase OS=Bos taurus OX=9913 GN=FASN PE=1 SV=1
98	247	tr|A0A3Q1MPB3|A0A3Q1MPB3_BOVIN	54.09	1	1	53899	2	2	2	Carbamidomethylation	269854	3-hydroxyacyl-[acyl-carrier-protein] dehydratase OS=Bos taurus OX=9913 GN=FASN PE=1 SV=1
98	248	tr|A0A3Q1LVA9|A0A3Q1LVA9_BOVIN	54.09	1	1	53899	2	2	2	Carbamidomethylation	269906	3-hydroxyacyl-[acyl-carrier-protein] dehydratase OS=Bos taurus OX=9913 GN=FASN PE=1 SV=1
98	249	tr|F1N647|F1N647_BOVIN	54.09	1	1	53899	2	2	2	Carbamidomethylation	274408	3-hydroxyacyl-[acyl-carrier-protein] dehydratase OS=Bos taurus OX=9913 GN=FASN PE=1 SV=3
98	20514	tr|A0A452F4U3|A0A452F4U3_CAPHI	54.09	1	1	53899	2	2	2	Carbamidomethylation	298570	3-hydroxyacyl-[acyl-carrier-protein] dehydratase OS=Capra hircus OX=9925 GN=FASN PE=4 SV=1
98	20522	tr|A0A452F5I4|A0A452F5I4_CAPHI	54.09	1	1	53899	2	2	2	Carbamidomethylation	270329	3-hydroxyacyl-[acyl-carrier-protein] dehydratase OS=Capra hircus OX=9925 GN=FASN PE=4 SV=1
98	20523	tr|A0A452F5L4|A0A452F5L4_CAPHI	54.09	1	1	53899	2	2	2	Carbamidomethylation	273554	3-hydroxyacyl-[acyl-carrier-protein] dehydratase OS=Capra hircus OX=9925 GN=FASN PE=4 SV=1
76	1497	tr|A0A3Q1M057|A0A3Q1M057_BOVIN	53.32	2	2	150930	2	2	4	Oxidation (M); Pyro-glu from Q	270479	Filamin A OS=Bos taurus OX=9913 GN=FLNA PE=1 SV=1
76	1498	tr|A0A3Q1LMA3|A0A3Q1LMA3_BOVIN	53.32	2	2	150930	2	2	4	Oxidation (M); Pyro-glu from Q	271200	Filamin A OS=Bos taurus OX=9913 GN=FLNA PE=1 SV=1
76	1502	tr|F1N169|F1N169_BOVIN	53.32	2	2	150930	2	2	4	Oxidation (M); Pyro-glu from Q	280925	Filamin A OS=Bos taurus OX=9913 GN=FLNA PE=1 SV=3
89	142587	tr|A0A452G572|A0A452G572_CAPHI	51.66	2	2	290930	2	2	3	Oxidation (M)	188126	Clathrin heavy chain OS=Capra hircus OX=9925 GN=CLTC PE=3 SV=1
89	142589	tr|A0A452G524|A0A452G524_CAPHI	51.66	2	2	290930	2	2	3	Oxidation (M)	189360	Clathrin heavy chain OS=Capra hircus OX=9925 GN=CLTC PE=3 SV=1
89	1684	tr|F1MPU0|F1MPU0_BOVIN	51.66	2	2	290930	2	2	3	Oxidation (M)	191368	Clathrin heavy chain OS=Bos taurus OX=9913 GN=CLTC PE=1 SV=3
89	142591	tr|A0A452G4Y4|A0A452G4Y4_CAPHI	51.66	2	2	290930	2	2	3	Oxidation (M)	191337	Clathrin heavy chain OS=Capra hircus OX=9925 GN=CLTC PE=3 SV=1
89	1685	P49951|CLH1_BOVIN	51.66	2	2	290930	2	2	3	Oxidation (M)	191587	Clathrin heavy chain 1 OS=Bos taurus OX=9913 GN=CLTC PE=1 SV=1
89	142593	tr|W5PUT6|W5PUT6_SHEEP	51.66	2	2	290930	2	2	3	Oxidation (M)	191885	Clathrin heavy chain OS=Ovis aries OX=9940 GN=CLTC PE=3 SV=1
89	142595	tr|A0A452G538|A0A452G538_CAPHI	51.66	2	2	290930	2	2	3	Oxidation (M)	192371	Clathrin heavy chain OS=Capra hircus OX=9925 GN=CLTC PE=3 SV=1

## Sheet: Sample 46A Combined
Protein identification in the Control sample 46A, all fractions combined.
PEAKS Xpro
Database: Triticum aestivum + Bos taurus + Ovis aries + Capra hircus + Gallus gallus
5 ppm parent mass error tolerance
0.25 Da fragment mass error tolerance
1 max missed cleavage
Trypsin [D/P], semispecific digest mode
Fixed modification: Carbamidomethylation (C)
Variable modifications: oxidation (M), deamidation (N.Q.), hydroxylation (P)
Mode: PEAKS PTM
Maximum variable PTMs: 6
Filters: 1% FDR (peptides); -10lgP ≥50.0 (proteins); minimum of two peptides
Grey cells: Bos taurus albumin (from BSA standard)
Protein Group	Protein ID	Accession	-10lgP	Coverage (%)	Coverage (%) 46A	Area 46A	#Peptides	#Unique	#Spec 46A	PTM	Avg. Mass	Description
1	2	P02453|CO1A1_BOVIN	384.15	67	67	174630000	303	17	5318	Deamidation (NQ); Oxidation (M); Hydroxylation P; Carbamylation; Dehydration; 11 more	138939	Collagen alpha-1(I) chain OS=Bos taurus OX=9913 GN=COL1A1 PE=1 SV=3
2	453480	XP_017920382.1	385.26	67	67		306	0	5318	Deamidation (NQ); Oxidation (M); Hydroxylation P; Carbamylation; Dehydration; 9 more	139029	PREDICTED: collagen alpha-1(I) chain isoform X1 [Capra hircus]
3	20371	tr|W5P481|W5P481_SHEEP	377.19	62	62	671420	274	2	4664	Deamidation (NQ); Oxidation (M); Hydroxylation P	140644	Uncharacterized protein OS=Ovis aries OX=9940 GN=COL1A1 PE=4 SV=1
4	453484	XP_005678993.1	367.75	69	69	24512000	254	14	2821	Deamidation (NQ); Oxidation (M); Hydroxylation P; Acetylation (N-term); Dehydration; 7 more	129033	PREDICTED: collagen alpha-2(I) chain [Capra hircus]
5	11	P02465|CO1A2_BOVIN	360.45	68	68	569110000	246	41	2741	Deamidation (NQ); Oxidation (M); Hydroxylation P; Acetylation (K); Acetylation (N-term); 7 more	129064	Collagen alpha-2(I) chain OS=Bos taurus OX=9913 GN=COL1A2 PE=1 SV=2
6	20365	tr|W5NTT7|W5NTT7_SHEEP	366.74	69	69		247	0	2661	Deamidation (NQ); Oxidation (M); Hydroxylation P	128973	Fibrillar collagen NC1 domain-containing protein OS=Ovis aries OX=9940 GN=COL1A2 PE=4 SV=1
7	7	tr|Q08E14|Q08E14_BOVIN	318.56	48	48		150	0	1489	Deamidation (NQ); Oxidation (M); Hydroxylation P; Acetylation (N-term); Dehydration; 4 more	138439	Collagen alpha-1(III) chain OS=Bos taurus OX=9913 GN=COL3A1 PE=2 SV=1
8	453482	XP_005675926.1	314.16	47	47	1598600	146	2	1452	Deamidation (NQ); Oxidation (M); Hydroxylation P; Acetylation (N-term); Methylation(KR); 3 more	138624	PREDICTED: collagen alpha-1(III) chain [Capra hircus]
9	20367	tr|W5Q4S0|W5Q4S0_SHEEP	312.91	46	46		143	0	1400	Deamidation (NQ); Oxidation (M); Hydroxylation P	138550	Uncharacterized protein OS=Ovis aries OX=9940 GN=COL3A1 PE=4 SV=1
10	5	P04258|CO3A1_BOVIN	313.69	66	66	1016100	137	2	1369	Deamidation (NQ); Oxidation (M); Hydroxylation P; Acetylation (N-term); Dehydration; 4 more	93651	Collagen alpha-1(III) chain OS=Bos taurus OX=9913 GN=COL3A1 PE=1 SV=1
11	19	P02459|CO2A1_BOVIN	162	18	18	4614100	33	11	332	Deamidation (NQ); Oxidation (M); Hydroxylation P; Acetylation (K); Acetylation (N-term); 3 more	141829	Collagen alpha-1(II) chain OS=Bos taurus OX=9913 GN=COL2A1 PE=1 SV=4
11	453493	XP_017903357.1	162	18	18	4614100	33	11	332	Deamidation (NQ); Oxidation (M); Hydroxylation P; Acetylation (K); Acetylation (N-term); 3 more	141783	PREDICTED: collagen alpha-1(II) chain [Capra hircus]
12	276	tr|F1MSA6|F1MSA6_BOVIN	166.8	25	25		10	0	162	Deamidation (NQ); Pyro-glu from Q; Carbamidomethylation (DHKE X@N-term)	44727	Keratin 34 OS=Bos taurus OX=9913 GN=KRT34 PE=3 SV=1
12	403	tr|A5PJJ1|A5PJJ1_BOVIN	166.8	25	25		10	0	162	Deamidation (NQ); Pyro-glu from Q; Carbamidomethylation (DHKE X@N-term)	45718	KRT33A protein OS=Bos taurus OX=9913 GN=KRT33A PE=2 SV=1
13	20445	tr|A0A452G3C7|A0A452G3C7_CAPHI	169.53	27	27	925560	11	2	161	Deamidation (NQ); Pyro-glu from Q; Carbamidomethylation (DHKE X@N-term)	49237	IF rod domain-containing protein OS=Capra hircus OX=9925 GN=LOC102176726 PE=3 SV=1
13	20442	tr|A0A452G3F2|A0A452G3F2_CAPHI	169.53	29	29	925560	11	2	161	Deamidation (NQ); Pyro-glu from Q; Carbamidomethylation (DHKE X@N-term)	46184	IF rod domain-containing protein OS=Capra hircus OX=9925 GN=LOC102176726 PE=3 SV=1
14	20513	tr|A0A452F292|A0A452F292_CAPHI	168.02	30	30	528790	11	2	161	Deamidation (NQ); Pyro-glu from Q; Carbamidomethylation (DHKE X@N-term)	44945	IF rod domain-containing protein OS=Capra hircus OX=9925 GN=LOC102176457 PE=3 SV=1
15	20386	tr|A0A452FM23|A0A452FM23_CAPHI	149.78	17	17	0	8	1	133	Deamidation (NQ); Pyro-glu from Q; Carbamidomethylation (DHKE X@N-term); Dihydroxy	45604	IF rod domain-containing protein OS=Capra hircus OX=9925 GN=LOC100861381 PE=3 SV=1
15	20387	P02534|K1M1_SHEEP	149.78	17	17	0	8	1	133	Deamidation (NQ); Pyro-glu from Q; Carbamidomethylation (DHKE X@N-term); Dihydroxy	46674	Keratin type I microfibrillar 48 kDa component 8C-1 OS=Ovis aries OX=9940 PE=1 SV=2
15	20388	tr|A0A452FKR9|A0A452FKR9_CAPHI	149.78	17	17	0	8	1	133	Deamidation (NQ); Pyro-glu from Q; Carbamidomethylation (DHKE X@N-term); Dihydroxy	46848	IF rod domain-containing protein OS=Capra hircus OX=9925 GN=LOC100861381 PE=3 SV=1
16	50	tr|A0A140T897|A0A140T897_BOVIN	188.65	28	28	11169000	13	13	132	Carbamidomethylation; Deamidation (NQ); Oxidation (M); Hydroxylation P; Phosphorylation (STY)	69324	Albumin OS=Bos taurus OX=9913 GN=ALB PE=4 SV=1
16	47	P02769|ALBU_BOVIN	188.65	28	28	11169000	13	13	132	Carbamidomethylation; Deamidation (NQ); Oxidation (M); Hydroxylation P; Phosphorylation (STY)	69294	Albumin OS=Bos taurus OX=9913 GN=ALB PE=1 SV=4
17	20403	tr|A0A452F3G3|A0A452F3G3_CAPHI	140.05	11	11	2319800	9	3	99	Deamidation (NQ); Oxidation (M); Dehydration; Carbamidomethylation (DHKE X@N-term)	52361	IF rod domain-containing protein OS=Capra hircus OX=9925 GN=LOC102183211 PE=3 SV=1
18	1305	A4FUZ0|KRT83_BOVIN	121.64	11	11	844230	9	3	92	Deamidation (NQ); Oxidation (M); Dehydration; Carbamidomethylation (DHKE X@N-term)	53989	Keratin type II cuticular Hb3 OS=Bos taurus OX=9913 GN=KRT83 PE=2 SV=1
18	1311	tr|A0A452DI61|A0A452DI61_BOVIN	121.64	11	11	844230	9	3	92	Deamidation (NQ); Oxidation (M); Dehydration; Carbamidomethylation (DHKE X@N-term)	55864	Keratin type II cuticular Hb3 OS=Bos taurus OX=9913 GN=KRT83 PE=3 SV=1
18	20409	tr|A0A452FM15|A0A452FM15_CAPHI	121.64	12	12	844230	9	3	92	Deamidation (NQ); Oxidation (M); Dehydration; Carbamidomethylation (DHKE X@N-term)	52450	IF rod domain-containing protein OS=Capra hircus OX=9925 GN=LOC102185436 PE=3 SV=1
18	20410	tr|A0A452FLR0|A0A452FLR0_CAPHI	121.64	11	11	844230	9	3	92	Deamidation (NQ); Oxidation (M); Dehydration; Carbamidomethylation (DHKE X@N-term)	52783	IF rod domain-containing protein OS=Capra hircus OX=9925 GN=LOC102185436 PE=3 SV=1
18	20491	P15241|K2M2_SHEEP	121.64	11	11	844230	9	3	92	Deamidation (NQ); Oxidation (M); Dehydration; Carbamidomethylation (DHKE X@N-term)	53682	Keratin type II microfibrillar component 7C OS=Ovis aries OX=9940 PE=1 SV=1
18	20412	tr|A0A452FMC1|A0A452FMC1_CAPHI	121.64	11	11	844230	9	3	92	Deamidation (NQ); Oxidation (M); Dehydration; Carbamidomethylation (DHKE X@N-term)	53916	IF rod domain-containing protein OS=Capra hircus OX=9925 GN=LOC102185436 PE=3 SV=1
18	20413	tr|A0A452FL68|A0A452FL68_CAPHI	121.64	11	11	844230	9	3	92	Deamidation (NQ); Oxidation (M); Dehydration; Carbamidomethylation (DHKE X@N-term)	55918	IF rod domain-containing protein OS=Capra hircus OX=9925 GN=LOC102185436 PE=3 SV=1
19	496	tr|A0A3Q1MKM0|A0A3Q1MKM0_BOVIN	124.04	8	8	292230	7	1	83	Deamidation (NQ); Oxidation (M); Dehydration; Carbamidomethylation (DHKE X@N-term)	52483	Keratin 86 OS=Bos taurus OX=9913 GN=KRT86 PE=3 SV=1
19	497	tr|E1B898|E1B898_BOVIN	124.04	8	8	292230	7	1	83	Deamidation (NQ); Oxidation (M); Dehydration; Carbamidomethylation (DHKE X@N-term)	53332	Keratin 86 OS=Bos taurus OX=9913 GN=KRT86 PE=3 SV=1
19	477	tr|A0A3Q1ML39|A0A3Q1ML39_BOVIN	124.04	8	8	292230	7	1	83	Deamidation (NQ); Oxidation (M); Dehydration; Carbamidomethylation (DHKE X@N-term)	54256	Keratin type II cuticular Hb1 OS=Bos taurus OX=9913 GN=KRT81 PE=3 SV=1
19	479	Q148H4|KRT81_BOVIN	124.04	8	8	292230	7	1	83	Deamidation (NQ); Oxidation (M); Dehydration; Carbamidomethylation (DHKE X@N-term)	54613	Keratin type II cuticular Hb1 OS=Bos taurus OX=9913 GN=KRT81 PE=2 SV=1
20	1299	tr|A0A3Q1M0W3|A0A3Q1M0W3_BOVIN	86.16	3	3	0	5	1	71	Carbamidomethylation (DHKE X@N-term)	53146	IF rod domain-containing protein OS=Bos taurus OX=9913 GN=LOC787600 PE=3 SV=1
21	53	tr|A0A3Q1M2I5|A0A3Q1M2I5_BOVIN	98.96	8	8	21402000	2	2	68	Deamidation (NQ); Oxidation (M)	49979	Keratin type I cytoskeletal 14 OS=Bos taurus OX=9913 GN=KRT14 PE=1 SV=1
21	20393	tr|W5Q6L8|W5Q6L8_SHEEP	98.96	8	8	21402000	2	2	68	Deamidation (NQ); Oxidation (M)	48635	IF rod domain-containing protein OS=Ovis aries OX=9940 GN=LOC101118459 PE=3 SV=1
21	20392	tr|A0A452EME4|A0A452EME4_CAPHI	98.96	8	8	21402000	2	2	68	Deamidation (NQ); Oxidation (M)	50075	IF rod domain-containing protein OS=Capra hircus OX=9925 GN=KRT14 PE=3 SV=1
21	20394	tr|A0A452EME0|A0A452EME0_CAPHI	98.96	8	8	21402000	2	2	68	Deamidation (NQ); Oxidation (M)	51977	IF rod domain-containing protein OS=Capra hircus OX=9925 GN=KRT14 PE=3 SV=1
21	56	tr|F1MC11|F1MC11_BOVIN	98.96	7	7	21402000	2	2	68	Deamidation (NQ); Oxidation (M)	55895	Keratin type I cytoskeletal 14 OS=Bos taurus OX=9913 GN=KRT14 PE=1 SV=3
21	20396	tr|A0A452EN33|A0A452EN33_CAPHI	98.96	7	7	21402000	2	2	68	Deamidation (NQ); Oxidation (M)	55885	IF rod domain-containing protein OS=Capra hircus OX=9925 GN=KRT14 PE=3 SV=1
22	488	Q0P5J7|KRT35_BOVIN	111.73	11	11	0	5	1	51	Deamidation (NQ); Pyro-glu from Q; Sulphone	49937	Keratin type I cuticular Ha5 OS=Bos taurus OX=9913 GN=KRT35 PE=2 SV=2
22	489	tr|A0A140T8B6|A0A140T8B6_BOVIN	111.73	11	11	0	5	1	51	Deamidation (NQ); Pyro-glu from Q; Sulphone	50585	Keratin type I cuticular Ha5 OS=Bos taurus OX=9913 GN=KRT35 PE=3 SV=1
22	20709	B0LKP1|KRT35_SHEEP	111.73	11	11	0	5	1	51	Deamidation (NQ); Pyro-glu from Q; Sulphone	50456	Keratin type I cuticular Ha5 OS=Ovis aries OX=9940 GN=KRT35 PE=2 SV=1
22	20712	tr|W5Q5N5|W5Q5N5_SHEEP	111.73	11	11	0	5	1	51	Deamidation (NQ); Pyro-glu from Q; Sulphone	50553	Keratin type I cuticular Ha5 OS=Ovis aries OX=9940 GN=KRT35 PE=3 SV=1
23	221	tr|A0A3Q1LSV1|A0A3Q1LSV1_BOVIN	89.82	7	7	29138000	4	3	48	Deamidation (NQ); Carbamidomethylation (DHKE X@N-term)	57723	Keratin type II cytoskeletal 75 OS=Bos taurus OX=9913 GN=KRT75 PE=3 SV=1
23	224	Q08D91|K2C75_BOVIN	89.82	7	7	29138000	4	3	48	Deamidation (NQ); Carbamidomethylation (DHKE X@N-term)	59036	Keratin type II cytoskeletal 75 OS=Bos taurus OX=9913 GN=KRT75 PE=2 SV=1
24	352223	Q9BE40|MYH1_BOVIN	122.31	5	5		6	0	37	Deamidation (NQ); Carbamidomethylation (DHKE X@N-term)	222988	Myosin-1 OS=Bos taurus OX=9913 GN=MYH1 PE=2 SV=2
24	821378	tr|A0A452G9P5|A0A452G9P5_CAPHI	122.31	5	5		6	0	37	Deamidation (NQ); Carbamidomethylation (DHKE X@N-term)	223082	Uncharacterized protein OS=Capra hircus OX=9925 GN=MYH1 PE=3 SV=1
24	324116	tr|F1MRC2|F1MRC2_BOVIN	122.31	5	5		6	0	37	Deamidation (NQ); Carbamidomethylation (DHKE X@N-term)	223331	Myosin-2 OS=Bos taurus OX=9913 GN=MYH2 PE=3 SV=1
24	740899	tr|A0A452G8U6|A0A452G8U6_CAPHI	122.31	5	5		6	0	37	Deamidation (NQ); Carbamidomethylation (DHKE X@N-term)	221790	Myosin heavy chain 2 OS=Capra hircus OX=9925 GN=MYH2 PE=3 SV=1
24	352221	tr|A0A452G980|A0A452G980_CAPHI	122.31	5	5		6	0	37	Deamidation (NQ); Carbamidomethylation (DHKE X@N-term)	222421	Myosin heavy chain 2 OS=Capra hircus OX=9925 GN=MYH2 PE=3 SV=1
24	454914	tr|A0A452G8R7|A0A452G8R7_CAPHI	122.31	5	5		6	0	37	Deamidation (NQ); Carbamidomethylation (DHKE X@N-term)	222671	Myosin heavy chain 2 OS=Capra hircus OX=9925 GN=MYH2 PE=3 SV=1
25	20557	tr|A0A452F2V4|A0A452F2V4_CAPHI	64.18	15	15	4939700	2	2	35	Deamidation (NQ)	15887	GLOBIN domain-containing protein OS=Capra hircus OX=9925 GN=LOC102175876 PE=3 SV=1
25	20558	tr|A0A452F2Z2|A0A452F2Z2_CAPHI	64.18	15	15	4939700	2	2	35	Deamidation (NQ)	15747	GLOBIN domain-containing protein OS=Capra hircus OX=9925 GN=LOC102175876 PE=3 SV=1
25	20559	P02077|HBBA_CAPHI	64.18	15	15	4939700	2	2	35	Deamidation (NQ)	16021	Hemoglobin subunit beta-A OS=Capra hircus OX=9925 PE=1 SV=1
25	210	P02070|HBB_BOVIN	64.18	15	15	4939700	2	2	35	Deamidation (NQ)	15954	Hemoglobin subunit beta OS=Bos taurus OX=9913 GN=HBB PE=1 SV=1
25	20561	tr|A0A452F2R2|A0A452F2R2_CAPHI	64.18	15	15	4939700	2	2	35	Deamidation (NQ)	16604	GLOBIN domain-containing protein OS=Capra hircus OX=9925 GN=LOC102175876 PE=3 SV=1
25	20956	tr|A0A452FT22|A0A452FT22_CAPHI	64.18	16	16	4939700	2	2	35	Deamidation (NQ)	15594	GLOBIN domain-containing protein OS=Capra hircus OX=9925 GN=LOC102176710 PE=3 SV=1
25	20683	P68056|HBBC_SHEEP	64.18	15	15	4939700	2	2	35	Deamidation (NQ)	15750	Hemoglobin subunit beta-C OS=Ovis aries OX=9940 GN=HBBC PE=1 SV=2
25	20957	P02083|HBBF_SHEEP	64.18	15	15	4939700	2	2	35	Deamidation (NQ)	15931	Hemoglobin fetal subunit beta OS=Ovis aries OX=9940 PE=1 SV=1
25	567	P02081|HBBF_BOVIN	64.18	15	15	4939700	2	2	35	Deamidation (NQ)	15859	Hemoglobin fetal subunit beta OS=Bos taurus OX=9913 PE=1 SV=1
25	20958	P02082|HBBF_CAPHI	64.18	15	15	4939700	2	2	35	Deamidation (NQ)	15946	Hemoglobin fetal subunit beta OS=Capra hircus OX=9925 PE=1 SV=1
25	566	tr|G3N1Y3|G3N1Y3_BOVIN	64.18	15	15	4939700	2	2	35	Deamidation (NQ)	15806	GLOBIN domain-containing protein OS=Bos taurus OX=9913 GN=LOC107131172 PE=3 SV=2
25	20600	P02075|HBB_SHEEP	64.18	15	15	4939700	2	2	35	Deamidation (NQ)	16073	Hemoglobin subunit beta OS=Ovis aries OX=9940 GN=HBB PE=1 SV=2
25	20959	tr|W5QCZ9|W5QCZ9_SHEEP	64.18	15	15	4939700	2	2	35	Deamidation (NQ)	16032	GLOBIN domain-containing protein OS=Ovis aries OX=9940 GN=LOC101106199 PE=3 SV=1
25	20601	tr|W5QCY8|W5QCY8_SHEEP	64.18	15	15	4939700	2	2	35	Deamidation (NQ)	16175	GLOBIN domain-containing protein OS=Ovis aries OX=9940 GN=LOC101105437 PE=3 SV=1
26	352089	tr|A0A3Q1LZ74|A0A3Q1LZ74_BOVIN	108.95	4	4	477130	5	1	30	Deamidation (NQ); Carbamidomethylation (DHKE X@N-term); Replacement of proton with ammonium ion	222389	Myosin heavy chain 4 OS=Bos taurus OX=9913 GN=MYH4 PE=3 SV=1
26	804811	tr|E1BP87|E1BP87_BOVIN	108.95	4	4	477130	5	1	30	Deamidation (NQ); Carbamidomethylation (DHKE X@N-term); Replacement of proton with ammonium ion	222535	Myosin heavy chain 4 OS=Bos taurus OX=9913 GN=MYH4 PE=3 SV=3
26	352088	tr|A0A3Q1MDD2|A0A3Q1MDD2_BOVIN	108.95	4	4	477130	5	1	30	Deamidation (NQ); Carbamidomethylation (DHKE X@N-term); Replacement of proton with ammonium ion	222233	Myosin heavy chain 4 OS=Bos taurus OX=9913 GN=MYH4 PE=3 SV=1
26	740902	tr|W5PIU1|W5PIU1_SHEEP	108.95	4	4	477130	5	1	30	Deamidation (NQ); Carbamidomethylation (DHKE X@N-term); Replacement of proton with ammonium ion	223921	Myosin-4 OS=Ovis aries OX=9940 GN=LOC101111980 PE=3 SV=1
27	214	P02662|CASA1_BOVIN	115.27	19	19	3086700	4	4	30	Deamidation (NQ); Oxidation (M); Hydroxylation P	24529	Alpha-S1-casein OS=Bos taurus OX=9913 GN=CSN1S1 PE=1 SV=2
27	211	tr|A0A3Q1NG86|A0A3Q1NG86_BOVIN	115.27	20	20	3086700	4	4	30	Deamidation (NQ); Oxidation (M); Hydroxylation P	23689	Alpha-S1-casein OS=Bos taurus OX=9913 GN=CSN1S1 PE=1 SV=1
28	453502	XP_017911687.1	98.17	4	4	952320	6	4	27	Deamidation (NQ); Oxidation (M); Hydroxylation P	170151	PREDICTED: collagen alpha-1(V) chain [Capra hircus]
28	89	tr|G3MZI7|G3MZI7_BOVIN	98.17	3	3	952320	6	4	27	Deamidation (NQ); Oxidation (M); Hydroxylation P	184866	Collagen type V alpha 1 chain OS=Bos taurus OX=9913 GN=COL5A1 PE=4 SV=2
29	20398	tr|A0A452E4U1|A0A452E4U1_CAPHI	90.49	8	8	10690000	2	2	25	Deamidation (NQ); Oxidation (M)	48654	IF rod domain-containing protein OS=Capra hircus OX=9925 GN=KRT17 PE=3 SV=1
29	20400	tr|A0A452E4S7|A0A452E4S7_CAPHI	90.49	8	8	10690000	2	2	25	Deamidation (NQ); Oxidation (M)	49246	IF rod domain-containing protein OS=Capra hircus OX=9925 GN=KRT17 PE=3 SV=1
29	20401	tr|W5Q744|W5Q744_SHEEP	90.49	8	8	10690000	2	2	25	Deamidation (NQ); Oxidation (M)	50403	IF rod domain-containing protein OS=Ovis aries OX=9940 GN=KRT17 PE=3 SV=1
30	20851	tr|W5PTE9|W5PTE9_SHEEP	81.05	3	3	3588100	3	3	23	Oxidation (M)	107674	Uncharacterized protein OS=Ovis aries OX=9940 GN=COL6A1 PE=4 SV=1
30	453492	XP_017907809.1	81.05	3	3	3588100	3	3	23	Oxidation (M)	108588	PREDICTED: collagen alpha-1(VI) chain [Capra hircus]
30	34	tr|E1BI98|E1BI98_BOVIN	81.05	3	3	3588100	3	3	23	Oxidation (M)	108671	Collagen type VI alpha 1 chain OS=Bos taurus OX=9913 GN=COL6A1 PE=1 SV=1
30	20858	tr|A0A452DRB9|A0A452DRB9_CAPHI	81.05	3	3	3588100	3	3	23	Oxidation (M)	99030	Uncharacterized protein OS=Capra hircus OX=9925 PE=4 SV=1
30	20861	tr|A0A452DR93|A0A452DR93_CAPHI	81.05	3	3	3588100	3	3	23	Oxidation (M)	101335	Uncharacterized protein OS=Capra hircus OX=9925 PE=4 SV=1
31	453497	XP_005675925.2	97.16	7	7	8273000	10	8	21	Deamidation (NQ); Hydroxylation P	144991	PREDICTED: collagen alpha-2(V) chain [Capra hircus]
31	20385	tr|W5Q4M3|W5Q4M3_SHEEP	97.16	7	7	8273000	10	8	21	Deamidation (NQ); Hydroxylation P	144960	Uncharacterized protein OS=Ovis aries OX=9940 GN=COL5A2 PE=4 SV=1
32	540	tr|A0A3Q1MKC8|A0A3Q1MKC8_BOVIN	75.62	5	5	2410200	2	1	19		50883	Keratin type II cytoskeletal 7 OS=Bos taurus OX=9913 GN=KRT7 PE=1 SV=1
32	543	Q29S21|K2C7_BOVIN	75.62	5	5	2410200	2	1	19		51578	Keratin type II cytoskeletal 7 OS=Bos taurus OX=9913 GN=KRT7 PE=2 SV=1
33	453525	XP_017894051.1	53.3	2	2		3	0	17	Hydroxylation P	160278	PREDICTED: collagen alpha-2(XI) chain isoform X4 [Capra hircus]
33	453526	XP_017894050.1	53.3	2	2		3	0	17	Hydroxylation P	163360	PREDICTED: collagen alpha-2(XI) chain isoform X3 [Capra hircus]
33	453520	XP_017894049.1	53.3	2	2		3	0	17	Hydroxylation P	168887	PREDICTED: collagen alpha-2(XI) chain isoform X2 [Capra hircus]
33	345	tr|F1MRP6|F1MRP6_BOVIN	53.3	2	2		3	0	17	Hydroxylation P	172270	Collagen alpha-2(XI) chain OS=Bos taurus OX=9913 GN=COL11A2 PE=4 SV=2
33	343	Q32S24|COBA2_BOVIN	53.3	2	2		3	0	17	Hydroxylation P	172238	Collagen alpha-2(XI) chain OS=Bos taurus OX=9913 GN=COL11A2 PE=3 SV=1
33	453522	XP_017894047.1	53.3	2	2		3	0	17	Hydroxylation P	171969	PREDICTED: collagen alpha-2(XI) chain isoform X1 [Capra hircus]
33	453521	XP_017894048.1	53.3	2	2		3	0	17	Hydroxylation P	171969	PREDICTED: collagen alpha-2(XI) chain isoform X1 [Capra hircus]
34	16	tr|E1BB91|E1BB91_BOVIN	125.46	3	3	1198900	7	7	17	Deamidation (NQ)	339586	Collagen type VI alpha 3 chain OS=Bos taurus OX=9913 GN=COL6A3 PE=1 SV=2
35	706	tr|A6QNZ7|A6QNZ7_BOVIN	116.08	7	7	3000900	4	4	17	Deamidation (NQ); Oxidation (M); Carbamidomethylation (DHKE X@N-term)	54849	Keratin 10 (Epidermolytic hyperkeratosis; keratosis palmaris et plantaris) OS=Bos taurus OX=9913 GN=KRT10 PE=2 SV=1
35	705	P06394|K1C10_BOVIN	116.08	7	7	3000900	4	4	17	Deamidation (NQ); Oxidation (M); Carbamidomethylation (DHKE X@N-term)	54848	Keratin type I cytoskeletal 10 OS=Bos taurus OX=9913 GN=KRT10 PE=3 SV=1
36	444065	Q9BE41|MYH2_BOVIN	105.77	5	5	0	6	1	14	Deamidation (NQ)	223317	Myosin-2 OS=Bos taurus OX=9913 GN=MYH2 PE=2 SV=1
38	793259	tr|A0A452FJ84|A0A452FJ84_CAPHI	83.18	3	3	0	3	1	9	Deamidation (NQ)	225061	Myosin heavy chain 7 OS=Capra hircus OX=9925 GN=MYH7 PE=3 SV=1
38	804813	tr|W5QDF5|W5QDF5_SHEEP	83.18	3	3	0	3	1	9	Deamidation (NQ)	223547	Myosin-7 OS=Ovis aries OX=9940 GN=LOC442995 PE=3 SV=1
38	867836	tr|F1MM07|F1MM07_BOVIN	83.18	3	3	0	3	1	9	Deamidation (NQ)	223236	Myosin-7 OS=Bos taurus OX=9913 GN=MYH7 PE=3 SV=3
38	804812	tr|W5QDF3|W5QDF3_SHEEP	83.18	3	3	0	3	1	9	Deamidation (NQ)	223563	Myosin-7 OS=Ovis aries OX=9940 GN=LOC442995 PE=3 SV=1
38	867837	tr|A0A452FJ49|A0A452FJ49_CAPHI	83.18	3	3	0	3	1	9	Deamidation (NQ)	224218	Myosin heavy chain 7 OS=Capra hircus OX=9925 GN=MYH7 PE=3 SV=1
39	467	Q3ZC55|ACTN2_BOVIN	83.28	4	4	1103600	3	2	9	Deamidation (NQ); Oxidation (M)	103779	Alpha-actinin-2 OS=Bos taurus OX=9913 GN=ACTN2 PE=2 SV=1
39	20984	tr|A0A452E2J7|A0A452E2J7_CAPHI	83.28	4	4	1103600	3	2	9	Deamidation (NQ); Oxidation (M)	103806	Uncharacterized protein OS=Capra hircus OX=9925 GN=ACTN2 PE=3 SV=1
39	20986	tr|W5P0L8|W5P0L8_SHEEP	83.28	4	4	1103600	3	2	9	Deamidation (NQ); Oxidation (M)	104063	Uncharacterized protein OS=Ovis aries OX=9940 GN=ACTN2 PE=3 SV=1
39	468	tr|A0A3Q1LWS8|A0A3Q1LWS8_BOVIN	83.28	4	4	1103600	3	2	9	Deamidation (NQ); Oxidation (M)	104088	Alpha-actinin-2 OS=Bos taurus OX=9913 GN=ACTN2 PE=3 SV=1
39	20988	tr|A0A452E2J1|A0A452E2J1_CAPHI	83.28	4	4	1103600	3	2	9	Deamidation (NQ); Oxidation (M)	103810	Uncharacterized protein OS=Capra hircus OX=9925 GN=ACTN2 PE=3 SV=1
46	321566	tr|A0A452EU27|A0A452EU27_CAPHI	89.91	2	2	258230	2	2	6	Oxidation (M)	164537	Alpha-2-macroglobulin OS=Capra hircus OX=9925 GN=LOC102175560 PE=3 SV=1
46	736893	tr|W5NSA6|W5NSA6_SHEEP	89.91	2	2	258230	2	2	6	Oxidation (M)	164219	Alpha-2-macroglobulin OS=Ovis aries OX=9940 GN=LOC101122940 PE=3 SV=1
46	321568	tr|A0A452EU19|A0A452EU19_CAPHI	89.91	2	2	258230	2	2	6	Oxidation (M)	164249	Alpha-2-macroglobulin OS=Capra hircus OX=9925 GN=LOC102175560 PE=3 SV=1
46	417	Q7SIH1|A2MG_BOVIN	89.91	2	2	258230	2	2	6	Oxidation (M)	167575	Alpha-2-macroglobulin OS=Bos taurus OX=9913 GN=A2M PE=1 SV=2
47	129742	tr|A0A3Q1M2X5|A0A3Q1M2X5_BOVIN	68.61	3	3	224950	2	1	6	Deamidation (NQ); Oxidation (M)	101810	Alpha-actinin-3 OS=Bos taurus OX=9913 GN=ACTN3 PE=3 SV=1
47	20987	tr|W5P9P1|W5P9P1_SHEEP	68.61	3	3	224950	2	1	6	Deamidation (NQ); Oxidation (M)	102522	Uncharacterized protein OS=Ovis aries OX=9940 GN=ACTN3 PE=3 SV=1
47	484	Q0III9|ACTN3_BOVIN	68.61	3	3	224950	2	1	6	Deamidation (NQ); Oxidation (M)	103151	Alpha-actinin-3 OS=Bos taurus OX=9913 GN=ACTN3 PE=2 SV=1
47	20989	tr|A0A452EI96|A0A452EI96_CAPHI	68.61	3	3	224950	2	1	6	Deamidation (NQ); Oxidation (M)	103291	Uncharacterized protein OS=Capra hircus OX=9925 GN=ACTN3 PE=3 SV=1
50	867851	tr|A0A452E4G2|A0A452E4G2_CAPHI	68.66	28	28	427550	3	3	5	Oxidation (M)	18093	Troponin C2 fast skeletal type OS=Capra hircus OX=9925 GN=TNNC2 PE=4 SV=1
50	867852	tr|Q148C2|Q148C2_BOVIN	68.66	28	28	427550	3	3	5	Oxidation (M)	18211	Troponin C type 2 (Fast) OS=Bos taurus OX=9913 GN=TNNC2 PE=2 SV=1
50	867853	tr|G3MZK7|G3MZK7_BOVIN	68.66	28	28	427550	3	3	5	Oxidation (M)	18268	Troponin C2 fast skeletal type OS=Bos taurus OX=9913 GN=TNNC2 PE=4 SV=2
51	538	P48616|VIME_BOVIN	64.31	5	5	434080	2	2	5	Oxidation (M)	53728	Vimentin OS=Bos taurus OX=9913 GN=VIM PE=1 SV=3
51	21777	tr|A0A452FE94|A0A452FE94_CAPHI	64.31	5	5	434080	2	2	5	Oxidation (M)	53700	Vimentin OS=Capra hircus OX=9925 GN=VIM PE=3 SV=1
51	43737	tr|W5PNW7|W5PNW7_SHEEP	64.31	4	4	434080	2	2	5	Oxidation (M)	53687	Vimentin OS=Ovis aries OX=9940 GN=VIM PE=3 SV=1
51	21780	tr|A0A452FEN1|A0A452FEN1_CAPHI	64.31	4	4	434080	2	2	5	Oxidation (M)	54156	Vimentin OS=Capra hircus OX=9925 GN=VIM PE=3 SV=1
57	250	tr|A0A3Q1MHV6|A0A3Q1MHV6_BOVIN	83.42	3	3	116200	3	3	4	Deamidation (NQ)	180311	C3-beta-c OS=Bos taurus OX=9913 GN=C3 PE=1 SV=1
57	183	tr|A0A3Q1MGT0|A0A3Q1MGT0_BOVIN	83.42	3	3	116200	3	3	4	Deamidation (NQ)	181582	C3-beta-c OS=Bos taurus OX=9913 GN=C3 PE=1 SV=1
57	184	tr|A0A3Q1M2B2|A0A3Q1M2B2_BOVIN	83.42	3	3	116200	3	3	4	Deamidation (NQ)	183744	C3-beta-c OS=Bos taurus OX=9913 GN=C3 PE=1 SV=1
57	181	Q2UVX4|CO3_BOVIN	83.42	3	3	116200	3	3	4	Deamidation (NQ)	187252	Complement C3 OS=Bos taurus OX=9913 GN=C3 PE=1 SV=2
59	21607	tr|A0A452DX04|A0A452DX04_CAPHI	55.69	11	11	124040	2	2	4	Acetylation (Protein N-term)	17416	Peptidyl-prolyl cis-trans isomerase OS=Capra hircus OX=9925 PE=3 SV=1
59	21608	tr|A0A452DWP7|A0A452DWP7_CAPHI	55.69	11	11	124040	2	2	4	Acetylation (Protein N-term)	17866	Peptidyl-prolyl cis-trans isomerase OS=Capra hircus OX=9925 PE=3 SV=1
59	871	P62935|PPIA_BOVIN	55.69	11	11	124040	2	2	4	Acetylation (Protein N-term)	17869	Peptidyl-prolyl cis-trans isomerase A OS=Bos taurus OX=9913 GN=PPIA PE=1 SV=2
59	21609	tr|A0A452FNS1|A0A452FNS1_CAPHI	55.69	11	11	124040	2	2	4	Acetylation (Protein N-term)	17869	Peptidyl-prolyl cis-trans isomerase OS=Capra hircus OX=9925 GN=PPIA PE=3 SV=1
59	21610	tr|W5Q0N0|W5Q0N0_SHEEP	55.69	11	11	124040	2	2	4	Acetylation (Protein N-term)	17959	Peptidyl-prolyl cis-trans isomerase OS=Ovis aries OX=9940 GN=LOC101119757 PE=3 SV=1
60	1492	tr|A0A3Q1LS55|A0A3Q1LS55_BOVIN	71.21	11	11	369350	2	2	4	Deamidation (NQ)	21441	Alpha-1-acid glycoprotein OS=Bos taurus OX=9913 GN=ORM1 PE=3 SV=1
60	1495	tr|Q5GN72|Q5GN72_BOVIN	71.21	10	10	369350	2	2	4	Deamidation (NQ)	23158	Alpha-1-acid glycoprotein OS=Bos taurus OX=9913 GN=agp PE=2 SV=2
60	1494	Q3SZR3|A1AG_BOVIN	71.21	10	10	369350	2	2	4	Deamidation (NQ)	23182	Alpha-1-acid glycoprotein OS=Bos taurus OX=9913 GN=ORM1 PE=2 SV=1
62	505	tr|A0A3Q1LZ09|A0A3Q1LZ09_BOVIN	96.61	3	3	255070	2	2	3		100682	Inter-alpha-trypsin inhibitor heavy chain H4 OS=Bos taurus OX=9913 GN=ITIH4 PE=3 SV=1
62	508	Q3T052|ITIH4_BOVIN	96.61	3	3	255070	2	2	3		101513	Inter-alpha-trypsin inhibitor heavy chain H4 OS=Bos taurus OX=9913 GN=ITIH4 PE=1 SV=1
62	507	tr|F1MMD7|F1MMD7_BOVIN	96.61	3	3	255070	2	2	3		101513	Inter-alpha-trypsin inhibitor heavy chain H4 OS=Bos taurus OX=9913 GN=ITIH4 PE=3 SV=3
62	510	tr|A0A3Q1MGQ6|A0A3Q1MGQ6_BOVIN	96.61	3	3	255070	2	2	3		103360	Inter-alpha-trypsin inhibitor heavy chain H4 OS=Bos taurus OX=9913 GN=ITIH4 PE=4 SV=1
62	867844	tr|W5NRG7|W5NRG7_SHEEP	96.61	3	3	255070	2	2	3		101815	Inter-alpha-trypsin inhibitor heavy chain 4 OS=Ovis aries OX=9940 GN=ITIH4 PE=3 SV=1
62	867842	tr|A0A452EHJ9|A0A452EHJ9_CAPHI	96.61	3	3	255070	2	2	3		99397	Inter-alpha-trypsin inhibitor heavy chain 4 OS=Capra hircus OX=9925 GN=ITIH4 PE=3 SV=1
62	837095	tr|A0A452EHT7|A0A452EHT7_CAPHI	96.61	3	3	255070	2	2	3		100507	Inter-alpha-trypsin inhibitor heavy chain 4 OS=Capra hircus OX=9925 GN=ITIH4 PE=3 SV=1
62	867841	tr|A0A452EI28|A0A452EI28_CAPHI	96.61	3	3	255070	2	2	3		98769	Inter-alpha-trypsin inhibitor heavy chain 4 OS=Capra hircus OX=9925 GN=ITIH4 PE=3 SV=1
62	504	tr|A0A3Q1MA31|A0A3Q1MA31_BOVIN	96.61	3	3	255070	2	2	3		99646	Inter-alpha-trypsin inhibitor heavy chain H4 OS=Bos taurus OX=9913 GN=ITIH4 PE=3 SV=1
62	867843	tr|A0A452EI46|A0A452EI46_CAPHI	96.61	3	3	255070	2	2	3		100439	Inter-alpha-trypsin inhibitor heavy chain 4 OS=Capra hircus OX=9925 GN=ITIH4 PE=3 SV=1
71	20720	tr|W5PGT0|W5PGT0_SHEEP	63.22	2	2	39556	2	2	2	Oxidation (M)	220573	Uncharacterized protein OS=Ovis aries OX=9940 GN=MYH11 PE=3 SV=1
71	160	tr|A0A3Q1LWN6|A0A3Q1LWN6_BOVIN	63.22	2	2	39556	2	2	2	Oxidation (M)	222268	Myosin heavy chain 11 OS=Bos taurus OX=9913 GN=MYH11 PE=1 SV=1
71	161	tr|A0A3Q1MG42|A0A3Q1MG42_BOVIN	63.22	1	1	39556	2	2	2	Oxidation (M)	223917	Myosin heavy chain 11 OS=Bos taurus OX=9913 GN=MYH11 PE=1 SV=1
71	20722	tr|A0A452E5G1|A0A452E5G1_CAPHI	63.22	1	1	39556	2	2	2	Oxidation (M)	223877	Uncharacterized protein OS=Capra hircus OX=9925 GN=MYH11 PE=3 SV=1
71	162	tr|F1MYM9|F1MYM9_BOVIN	63.22	1	1	39556	2	2	2	Oxidation (M)	224906	Myosin heavy chain 11 OS=Bos taurus OX=9913 GN=MYH11 PE=1 SV=3
71	20724	tr|A0A452E5D4|A0A452E5D4_CAPHI	63.22	1	1	39556	2	2	2	Oxidation (M)	226671	Uncharacterized protein OS=Capra hircus OX=9925 GN=MYH11 PE=3 SV=1
71	163	tr|A6QLN6|A6QLN6_BOVIN	63.22	1	1	39556	2	2	2	Oxidation (M)	227653	MYH11 protein OS=Bos taurus OX=9913 GN=MYH11 PE=1 SV=1
71	20726	tr|A0A452E5B5|A0A452E5B5_CAPHI	63.22	1	1	39556	2	2	2	Oxidation (M)	227609	Uncharacterized protein OS=Capra hircus OX=9925 GN=MYH11 PE=3 SV=1
71	20728	tr|W5PGT5|W5PGT5_SHEEP	63.22	1	1	39556	2	2	2	Oxidation (M)	228543	Uncharacterized protein OS=Ovis aries OX=9940 GN=MYH11 PE=3 SV=1
76	192	tr|A0A0A0MP88|A0A0A0MP88_BOVIN	55.98	7	7	141000	2	2	2	Deamidation (NQ)	45188	Serpin A3-1 OS=Bos taurus OX=9913 GN=SERPINA3-1 PE=3 SV=2
76	196	Q9TTE1|SPA31_BOVIN	55.98	7	7	141000	2	2	2	Deamidation (NQ)	46237	Serpin A3-1 OS=Bos taurus OX=9913 GN=SERPINA3-1 PE=1 SV=3
76	195	A2I7M9|SPA32_BOVIN	55.98	7	7	141000	2	2	2	Deamidation (NQ)	46237	Serpin A3-2 OS=Bos taurus OX=9913 GN=SERPINA3-2 PE=3 SV=1
76	197	tr|A0A3Q1N535|A0A3Q1N535_BOVIN	55.98	6	6	141000	2	2	2	Deamidation (NQ)	51446	Serpin A3-1 OS=Bos taurus OX=9913 GN=SERPINA3-1 PE=3 SV=1
76	199	tr|A0A452DJK6|A0A452DJK6_BOVIN	55.98	6	6	141000	2	2	2	Deamidation (NQ)	52495	Serpin A3-1 OS=Bos taurus OX=9913 GN=SERPINA3-1 PE=3 SV=1

## Sheet: Sample 49A Combined
Protein identification in the Control sample 49A, all fractions combined.
PEAKS Xpro
Database: Triticum aestivum + Bos taurus + Ovis aries + Capra hircus + Gallus gallus
5 ppm parent mass error tolerance
0.25 Da fragment mass error tolerance
1 max missed cleavage
Trypsin [D/P], semispecific digest mode
Fixed modification: Carbamidomethylation (C)
Variable modifications: oxidation (M), deamidation (N.Q.), hydroxylation (P)
Mode: PEAKS PTM
Maximum variable PTMs: 6
Filters: 1% FDR (peptides); -10lgP ≥50.0 (proteins); minimum of two peptides
Grey cells: Bos taurus albumin (from BSA standard)
Protein Group	Protein ID	Accession	-10lgP	Coverage (%)	Coverage (%) 49Aa	Area 49Aa	#Peptides	#Unique	#Spec 49Aa	PTM	Avg. Mass	Description
1	453480	XP_017920382.1	397.63	67	67	354690	306	1	4370	Deamidation (NQ); Oxidation (M); Hydroxylation P; Acetylation (K); Acetylation (N-term); 28 more	139029	PREDICTED: collagen alpha-1(I) chain isoform X1 [Capra hircus]
2	2	P02453|CO1A1_BOVIN	389.43	66	66	10007000	278	5	3881	Deamidation (NQ); Oxidation (M); Hydroxylation P; Acetylation (N-term); Amidation; 23 more	138939	Collagen alpha-1(I) chain OS=Bos taurus OX=9913 GN=COL1A1 PE=1 SV=3
3	20371	tr|W5P481|W5P481_SHEEP	390.21	63	63	436480000	281	4	3840	Deamidation (NQ); Oxidation (M); Hydroxylation P	140644	Uncharacterized protein OS=Ovis aries OX=9940 GN=COL1A1 PE=4 SV=1
4	453484	XP_005678993.1	377.35	62	62		247	0	2419	Deamidation (NQ); Oxidation (M); Hydroxylation P; Acetylation (K); Acetylation (N-term); 19 more	129033	PREDICTED: collagen alpha-2(I) chain [Capra hircus]
5	20365	tr|W5NTT7|W5NTT7_SHEEP	383.33	65	65		266	0	2365	Deamidation (NQ); Oxidation (M); Hydroxylation P	128973	Fibrillar collagen NC1 domain-containing protein OS=Ovis aries OX=9940 GN=COL1A2 PE=4 SV=1
6	11	P02465|CO1A2_BOVIN	368.27	58	58	16279000	219	4	1929	Deamidation (NQ); Oxidation (M); Hydroxylation P; Acetylation (N-term); Carbamylation; 12 more	129064	Collagen alpha-2(I) chain OS=Bos taurus OX=9913 GN=COL1A2 PE=1 SV=2
7	20367	tr|W5Q4S0|W5Q4S0_SHEEP	339.8	49	49	119560000	159	5	1389	Deamidation (NQ); Oxidation (M); Hydroxylation P	138550	Uncharacterized protein OS=Ovis aries OX=9940 GN=COL3A1 PE=4 SV=1
8	453482	XP_005675926.1	337.05	48	48	353480	152	1	1347	Deamidation (NQ); Oxidation (M); Hydroxylation P; Acetylation (K); Acetylation (N-term); 6 more	138624	PREDICTED: collagen alpha-1(III) chain [Capra hircus]
9	7	tr|Q08E14|Q08E14_BOVIN	317.65	40	40		121	0	1048	Deamidation (NQ); Oxidation (M); Hydroxylation P; Acetylation (N-term); Carbamylation; 4 more	138439	Collagen alpha-1(III) chain OS=Bos taurus OX=9913 GN=COL3A1 PE=2 SV=1
10	5	P04258|CO3A1_BOVIN	317.16	53	53	13465000	119	4	996	Deamidation (NQ); Oxidation (M); Hydroxylation P; Acetylation (N-term); Carbamylation; 4 more	93651	Collagen alpha-1(III) chain OS=Bos taurus OX=9913 GN=COL3A1 PE=1 SV=1
11	20374	P01012|OVAL_CHICK	266.62	74	74	566490000	52	52	816	Carbamidomethylation; Deamidation (NQ); Oxidation (M); Hydroxylation P; Acetylation (Protein N-term); 8 more	42881	Ovalbumin OS=Gallus gallus OX=9031 GN=SERPINB14 PE=1 SV=2
12	45	tr|A0A3B6U9P0|A0A3B6U9P0_WHEAT	207.51	44	44	41244000	21	6	335	Carbamidomethylation; Deamidation (NQ); Oxidation (M); Guanidination; Pyro-glu from Q	58926	Beta-amylase OS=Triticum aestivum OX=4565 PE=3 SV=1
12	37	tr|A0A3B6TZ67|A0A3B6TZ67_WHEAT	207.51	43	43	41244000	21	6	335	Carbamidomethylation; Deamidation (NQ); Oxidation (M); Guanidination; Pyro-glu from Q	59957	Beta-amylase OS=Triticum aestivum OX=4565 PE=3 SV=1
12	39	tr|A0A3B6UA75|A0A3B6UA75_WHEAT	207.51	42	42	41244000	21	6	335	Carbamidomethylation; Deamidation (NQ); Oxidation (M); Guanidination; Pyro-glu from Q	61114	Beta-amylase OS=Triticum aestivum OX=4565 PE=3 SV=1
12	40	tr|A0A3B6U3W8|A0A3B6U3W8_WHEAT	207.51	41	41	41244000	21	6	335	Carbamidomethylation; Deamidation (NQ); Oxidation (M); Guanidination; Pyro-glu from Q	62609	Beta-amylase OS=Triticum aestivum OX=4565 PE=3 SV=1
13	71	tr|A0A3B6J0P1|A0A3B6J0P1_WHEAT	206.69	35	35	18094000	19	2	330	Carbamidomethylation; Deamidation (NQ); Oxidation (M); Guanidination; Carbamidomethylation (DHKE X@N-term)	61421	Beta-amylase OS=Triticum aestivum OX=4565 PE=3 SV=1
13	68	tr|A0A3B6IYD4|A0A3B6IYD4_WHEAT	206.69	37	37	18094000	19	2	330	Carbamidomethylation; Deamidation (NQ); Oxidation (M); Guanidination; Carbamidomethylation (DHKE X@N-term)	58728	Beta-amylase OS=Triticum aestivum OX=4565 PE=3 SV=1
14	65	tr|A0A3B6KSH4|A0A3B6KSH4_WHEAT	206.95	40	40	159370	19	1	325	Carbamidomethylation; Deamidation (NQ); Oxidation (M); Guanidination	58864	Beta-amylase OS=Triticum aestivum OX=4565 PE=3 SV=1
15	210	P02070|HBB_BOVIN	113.57	46	46	579070000	8	8	241	Deamidation (NQ); Carbamylation; Carbamidomethylation (DHKE X@N-term)	15954	Hemoglobin subunit beta OS=Bos taurus OX=9913 GN=HBB PE=1 SV=1
16	53	tr|A0A3Q1M2I5|A0A3Q1M2I5_BOVIN	161.73	17	17	301000000	8	5	230	Deamidation (NQ); Oxidation (M); Sulphone; Carbamidomethylation (DHKE X@N-term); Hydroxymethyl	49979	Keratin type I cytoskeletal 14 OS=Bos taurus OX=9913 GN=KRT14 PE=1 SV=1
16	56	tr|F1MC11|F1MC11_BOVIN	161.73	15	15	301000000	8	5	230	Deamidation (NQ); Oxidation (M); Sulphone; Carbamidomethylation (DHKE X@N-term); Hydroxymethyl	55895	Keratin type I cytoskeletal 14 OS=Bos taurus OX=9913 GN=KRT14 PE=1 SV=3
17	178064	tr|Q6J162|Q6J162_WHEAT	110.42	17	17	78866000	5	5	229	Deamidation (NQ); Oxidation (M)	28939	S-type low molecular weight glutenin L4-292 (Fragment) OS=Triticum aestivum OX=4565 PE=4 SV=1
17	178065	tr|B2BZC7|B2BZC7_WHEAT	110.42	15	15	78866000	5	5	229	Deamidation (NQ); Oxidation (M)	32721	LMW-m glutenin subunit 0154A5-M OS=Triticum aestivum OX=4565 GN=Glu-D3 PE=4 SV=1
17	178066	tr|I1XB56|I1XB56_WHEAT	110.42	14	14	78866000	5	5	229	Deamidation (NQ); Oxidation (M)	34744	Low-molecular-weight glutenin subunit (Fragment) OS=Triticum aestivum OX=4565 GN=LMW-GS PE=4 SV=1
17	178062	tr|A0A7D5CN18|A0A7D5CN18_WHEAT	110.42	14	14	78866000	5	5	229	Deamidation (NQ); Oxidation (M)	35043	Low-molecular-weight glutenin subunit OS=Triticum aestivum OX=4565 GN=LMW-GS PE=4 SV=1
17	178067	tr|A0A7D4XNS9|A0A7D4XNS9_WHEAT	110.42	14	14	78866000	5	5	229	Deamidation (NQ); Oxidation (M)	34974	Low-molecular-weight glutenin subunit OS=Triticum aestivum OX=4565 GN=LMW-GS PE=4 SV=1
17	178068	tr|R4JBL6|R4JBL6_WHEAT	110.42	13	13	78866000	5	5	229	Deamidation (NQ); Oxidation (M)	36710	Low-molecular-weight glutenin subunit (Fragment) OS=Triticum aestivum OX=4565 GN=LMW-GS PE=4 SV=1
17	178069	tr|R4JB40|R4JB40_WHEAT	110.42	13	13	78866000	5	5	229	Deamidation (NQ); Oxidation (M)	36838	Low-molecular-weight glutenin subunit (Fragment) OS=Triticum aestivum OX=4565 GN=LMW-GS PE=4 SV=1
17	178070	tr|R4JBJ2|R4JBJ2_WHEAT	110.42	13	13	78866000	5	5	229	Deamidation (NQ); Oxidation (M)	36966	Low-molecular-weight glutenin subunit (Fragment) OS=Triticum aestivum OX=4565 GN=LMW-GS PE=4 SV=1
17	178071	tr|R4JB54|R4JB54_WHEAT	110.42	13	13	78866000	5	5	229	Deamidation (NQ); Oxidation (M)	37223	Low-molecular-weight glutenin subunit (Fragment) OS=Triticum aestivum OX=4565 GN=LMW-GS PE=4 SV=1
17	178072	tr|R4JB14|R4JB14_WHEAT	110.42	13	13	78866000	5	5	229	Deamidation (NQ); Oxidation (M)	37351	Low-molecular-weight glutenin subunit (Fragment) OS=Triticum aestivum OX=4565 GN=LMW-GS PE=4 SV=1
17	178074	tr|R4JF82|R4JF82_WHEAT	110.42	13	13	78866000	5	5	229	Deamidation (NQ); Oxidation (M)	37479	Low-molecular-weight glutenin subunit (Fragment) OS=Triticum aestivum OX=4565 GN=LMW-GS PE=4 SV=1
17	178073	tr|R4JFB5|R4JFB5_WHEAT	110.42	13	13	78866000	5	5	229	Deamidation (NQ); Oxidation (M)	37448	Low-molecular-weight glutenin subunit (Fragment) OS=Triticum aestivum OX=4565 GN=LMW-GS PE=4 SV=1
17	178075	tr|A0A7D5BJ88|A0A7D5BJ88_WHEAT	110.42	13	13	78866000	5	5	229	Deamidation (NQ); Oxidation (M)	37949	Low-molecular-weight glutenin subunit OS=Triticum aestivum OX=4565 GN=LMW-GS PE=4 SV=1
17	178076	tr|A0A7D4XSI0|A0A7D4XSI0_WHEAT	110.42	12	12	78866000	5	5	229	Deamidation (NQ); Oxidation (M)	38398	Low-molecular-weight glutenin subunit OS=Triticum aestivum OX=4565 GN=LMW-GS PE=4 SV=1
17	178077	tr|Q68AN2|Q68AN2_WHEAT	110.42	12	12	78866000	5	5	229	Deamidation (NQ); Oxidation (M)	39062	LMW-s KS2 OS=Triticum aestivum OX=4565 GN=KANS2 PE=2 SV=1
17	178079	tr|Q75ZV8|Q75ZV8_WHEAT	110.42	12	12	78866000	5	5	229	Deamidation (NQ); Oxidation (M)	39030	Low molecular weight glutenin subunit OS=Triticum aestivum OX=4565 GN=GLEN42K PE=2 SV=1
17	178078	tr|Q18NR2|Q18NR2_WHEAT	110.42	12	12	78866000	5	5	229	Deamidation (NQ); Oxidation (M)	39044	LMW glutenin subunit OS=Triticum aestivum OX=4565 GN=Glu-B3g PE=4 SV=1
17	178081	tr|A0A2U8JCZ2|A0A2U8JCZ2_WHEAT	110.42	12	12	78866000	5	5	229	Deamidation (NQ); Oxidation (M)	41010	LMW-B3 OS=Triticum aestivum OX=4565 GN=Glu-3 PE=4 SV=1
17	178082	tr|B2Y2Q1|B2Y2Q1_WHEAT	110.42	12	12	78866000	5	5	229	Deamidation (NQ); Oxidation (M)	41138	Low molecular weight glutenin subunit OS=Triticum aestivum OX=4565 GN=GluB3-1 PE=4 SV=1
17	178083	tr|B2Y2Q4|B2Y2Q4_WHEAT	110.42	12	12	78866000	5	5	229	Deamidation (NQ); Oxidation (M)	41523	Low molecular weight glutenin subunit OS=Triticum aestivum OX=4565 GN=GluB3-1 PE=4 SV=1
17	178084	tr|B2Y2Q3|B2Y2Q3_WHEAT	110.42	12	12	78866000	5	5	229	Deamidation (NQ); Oxidation (M)	41651	Low molecular weight glutenin subunit OS=Triticum aestivum OX=4565 GN=GluB3-1 PE=4 SV=1
17	178085	tr|B2Y2Q2|B2Y2Q2_WHEAT	110.42	12	12	78866000	5	5	229	Deamidation (NQ); Oxidation (M)	41779	Low molecular weight glutenin subunit OS=Triticum aestivum OX=4565 GN=GluB3-1 PE=4 SV=1
18	20527	tr|A0A452FE14|A0A452FE14_CAPHI	111.29	10	10		6	0	212	Deamidation (NQ); Carbamylation; Carbamidomethylation (DHKE X@N-term)	58585	IF rod domain-containing protein OS=Capra hircus OX=9925 GN=LOC108633262 PE=3 SV=1
18	20529	tr|A0A452FDX9|A0A452FDX9_CAPHI	111.29	9	9		6	0	212	Deamidation (NQ); Carbamylation; Carbamidomethylation (DHKE X@N-term)	59870	IF rod domain-containing protein OS=Capra hircus OX=9925 GN=LOC108633262 PE=3 SV=1
18	20528	tr|A0A452G2U2|A0A452G2U2_CAPHI	111.29	9	9		6	0	212	Deamidation (NQ); Carbamylation; Carbamidomethylation (DHKE X@N-term)	59995	IF rod domain-containing protein OS=Capra hircus OX=9925 GN=LOC108635997 PE=3 SV=1
18	232	tr|F1MKE7|F1MKE7_BOVIN	111.29	9	9		6	0	212	Deamidation (NQ); Carbamylation; Carbamidomethylation (DHKE X@N-term)	60825	IF rod domain-containing protein OS=Bos taurus OX=9913 GN=KRT6C PE=3 SV=3
19	221	tr|A0A3Q1LSV1|A0A3Q1LSV1_BOVIN	108.39	10	10	132830	6	2	211	Deamidation (NQ); Carbamylation; Carbamidomethylation (DHKE X@N-term)	57723	Keratin type II cytoskeletal 75 OS=Bos taurus OX=9913 GN=KRT75 PE=3 SV=1
19	224	Q08D91|K2C75_BOVIN	108.39	10	10	132830	6	2	211	Deamidation (NQ); Carbamylation; Carbamidomethylation (DHKE X@N-term)	59036	Keratin type II cytoskeletal 75 OS=Bos taurus OX=9913 GN=KRT75 PE=2 SV=1
20	551	tr|M0QVZ6|M0QVZ6_BOVIN	104.96	6	6		5	0	210	Deamidation (NQ); Carbamylation; Carbamidomethylation (DHKE X@N-term)	62624	Keratin type II cytoskeletal 5 OS=Bos taurus OX=9913 GN=KRT5 PE=3 SV=2
20	553	tr|A5D7M6|A5D7M6_BOVIN	104.96	6	6		5	0	210	Deamidation (NQ); Carbamylation; Carbamidomethylation (DHKE X@N-term)	62683	KRT5 protein OS=Bos taurus OX=9913 GN=KRT5 PE=2 SV=1
21	20403	tr|A0A452F3G3|A0A452F3G3_CAPHI	181.84	17	17	0	12	1	208	Deamidation (NQ); Carbamidomethylation (DHKE X@N-term)	52361	IF rod domain-containing protein OS=Capra hircus OX=9925 GN=LOC102183211 PE=3 SV=1
22	20409	tr|A0A452FM15|A0A452FM15_CAPHI	181.68	17	17	4833200	12	4	208	Deamidation (NQ); Carbamidomethylation (DHKE X@N-term)	52450	IF rod domain-containing protein OS=Capra hircus OX=9925 GN=LOC102185436 PE=3 SV=1
22	20410	tr|A0A452FLR0|A0A452FLR0_CAPHI	181.68	17	17	4833200	12	4	208	Deamidation (NQ); Carbamidomethylation (DHKE X@N-term)	52783	IF rod domain-containing protein OS=Capra hircus OX=9925 GN=LOC102185436 PE=3 SV=1
22	20412	tr|A0A452FMC1|A0A452FMC1_CAPHI	181.68	17	17	4833200	12	4	208	Deamidation (NQ); Carbamidomethylation (DHKE X@N-term)	53916	IF rod domain-containing protein OS=Capra hircus OX=9925 GN=LOC102185436 PE=3 SV=1
22	20413	tr|A0A452FL68|A0A452FL68_CAPHI	181.68	16	16	4833200	12	4	208	Deamidation (NQ); Carbamidomethylation (DHKE X@N-term)	55918	IF rod domain-containing protein OS=Capra hircus OX=9925 GN=LOC102185436 PE=3 SV=1
22	1305	A4FUZ0|KRT83_BOVIN	181.68	17	17	4833200	12	4	208	Deamidation (NQ); Carbamidomethylation (DHKE X@N-term)	53989	Keratin type II cuticular Hb3 OS=Bos taurus OX=9913 GN=KRT83 PE=2 SV=1
22	1311	tr|A0A452DI61|A0A452DI61_BOVIN	181.68	16	16	4833200	12	4	208	Deamidation (NQ); Carbamidomethylation (DHKE X@N-term)	55864	Keratin type II cuticular Hb3 OS=Bos taurus OX=9913 GN=KRT83 PE=3 SV=1
23	20416	tr|W5Q6R3|W5Q6R3_SHEEP	179.79	15	15		11	0	206	Deamidation (NQ); Carbamidomethylation (DHKE X@N-term)	49221	IF rod domain-containing protein OS=Ovis aries OX=9940 PE=3 SV=1
24	20401	tr|W5Q744|W5Q744_SHEEP	149.05	18	18	223130000	7	4	192	Deamidation (NQ); Oxidation (M)	50403	IF rod domain-containing protein OS=Ovis aries OX=9940 GN=KRT17 PE=3 SV=1
24	20398	tr|A0A452E4U1|A0A452E4U1_CAPHI	149.05	18	18	223130000	7	4	192	Deamidation (NQ); Oxidation (M)	48654	IF rod domain-containing protein OS=Capra hircus OX=9925 GN=KRT17 PE=3 SV=1
24	20400	tr|A0A452E4S7|A0A452E4S7_CAPHI	149.05	18	18	223130000	7	4	192	Deamidation (NQ); Oxidation (M)	49246	IF rod domain-containing protein OS=Capra hircus OX=9925 GN=KRT17 PE=3 SV=1
25	20542	tr|A0A452FMF8|A0A452FMF8_CAPHI	160.05	10	10		8	0	187	Deamidation (NQ); Carbamidomethylation (DHKE X@N-term)	54204	IF rod domain-containing protein OS=Capra hircus OX=9925 GN=LOC102185436 PE=3 SV=1
26	453493	XP_017903357.1	149	13	13	38227000	22	6	173	Deamidation (NQ); Oxidation (M); Hydroxylation P; Acetylation (K); Acetylation (N-term); 3 more	141783	PREDICTED: collagen alpha-1(II) chain [Capra hircus]
26	19	P02459|CO2A1_BOVIN	149	13	13	38227000	22	6	173	Deamidation (NQ); Oxidation (M); Hydroxylation P; Acetylation (K); Acetylation (N-term); 3 more	141829	Collagen alpha-1(II) chain OS=Bos taurus OX=9913 GN=COL2A1 PE=1 SV=4
27	20501	tr|A0A452F6C2|A0A452F6C2_CAPHI	137.21	12	12		7	0	163	Deamidation (NQ); Carbamidomethylation (DHKE X@N-term)	53510	IF rod domain-containing protein OS=Capra hircus OX=9925 GN=LOC102183766 PE=3 SV=1
27	20502	tr|A0A452F704|A0A452F704_CAPHI	137.21	12	12		7	0	163	Deamidation (NQ); Carbamidomethylation (DHKE X@N-term)	54180	IF rod domain-containing protein OS=Capra hircus OX=9925 GN=LOC102183766 PE=3 SV=1
27	20503	tr|A0A452F6B4|A0A452F6B4_CAPHI	137.21	12	12		7	0	163	Deamidation (NQ); Carbamidomethylation (DHKE X@N-term)	54782	IF rod domain-containing protein OS=Capra hircus OX=9925 GN=LOC102183766 PE=3 SV=1
27	20504	tr|A0A452F6N1|A0A452F6N1_CAPHI	137.21	12	12		7	0	163	Deamidation (NQ); Carbamidomethylation (DHKE X@N-term)	55104	IF rod domain-containing protein OS=Capra hircus OX=9925 GN=LOC102183766 PE=3 SV=1
27	20505	tr|A0A452F6T2|A0A452F6T2_CAPHI	137.21	12	12		7	0	163	Deamidation (NQ); Carbamidomethylation (DHKE X@N-term)	55388	IF rod domain-containing protein OS=Capra hircus OX=9925 GN=LOC102183766 PE=3 SV=1
28	479	Q148H4|KRT81_BOVIN	132.89	10	10		6	0	161	Deamidation (NQ); Carbamidomethylation (DHKE X@N-term)	54613	Keratin type II cuticular Hb1 OS=Bos taurus OX=9913 GN=KRT81 PE=2 SV=1
28	477	tr|A0A3Q1ML39|A0A3Q1ML39_BOVIN	132.89	10	10		6	0	161	Deamidation (NQ); Carbamidomethylation (DHKE X@N-term)	54256	Keratin type II cuticular Hb1 OS=Bos taurus OX=9913 GN=KRT81 PE=3 SV=1
29	20387	P02534|K1M1_SHEEP	158.59	20	20	2025400	12	1	157	Deamidation (NQ)	46674	Keratin type I microfibrillar 48 kDa component 8C-1 OS=Ovis aries OX=9940 PE=1 SV=2
29	20386	tr|A0A452FM23|A0A452FM23_CAPHI	158.59	21	21	2025400	12	1	157	Deamidation (NQ)	45604	IF rod domain-containing protein OS=Capra hircus OX=9925 GN=LOC100861381 PE=3 SV=1
29	20388	tr|A0A452FKR9|A0A452FKR9_CAPHI	158.59	20	20	2025400	12	1	157	Deamidation (NQ)	46848	IF rod domain-containing protein OS=Capra hircus OX=9925 GN=LOC100861381 PE=3 SV=1
29	20390	tr|W5Q4Q4|W5Q4Q4_SHEEP	158.59	20	20	2025400	12	1	157	Deamidation (NQ)	48006	IF rod domain-containing protein OS=Ovis aries OX=9940 GN=V15 PE=3 SV=1
30	281	tr|Q148I8|Q148I8_BOVIN	157.08	20	20		12	0	157	Deamidation (NQ)	47073	Keratin 31 OS=Bos taurus OX=9913 GN=KRT31 PE=2 SV=1
30	275	tr|F1MXG6|F1MXG6_BOVIN	157.08	22	22		12	0	157	Deamidation (NQ)	43480	Keratin 31 OS=Bos taurus OX=9913 GN=KRT31 PE=3 SV=2
31	20446	tr|A0A452DMF8|A0A452DMF8_CAPHI	121.24	11	11	1685500	8	2	156	Deamidation (NQ)	60238	IF rod domain-containing protein OS=Capra hircus OX=9925 GN=KRT5 PE=3 SV=1
31	20448	tr|W5Q687|W5Q687_SHEEP	121.24	10	10	1685500	8	2	156	Deamidation (NQ)	62724	IF rod domain-containing protein OS=Ovis aries OX=9940 GN=KRT5 PE=3 SV=1
32	276	tr|F1MSA6|F1MSA6_BOVIN	142.99	16	16	269890	9	1	146	Deamidation (NQ)	44727	Keratin 34 OS=Bos taurus OX=9913 GN=KRT34 PE=3 SV=1
33	20449	P25690|K1M2_SHEEP	142.97	20	20	0	9	1	144	Carbamidomethylation; Deamidation (NQ)	46063	Keratin type I microfibrillar 47.6 kDa OS=Ovis aries OX=9940 PE=3 SV=2
34	20893	tr|W5Q611|W5Q611_SHEEP	80.87	3	3	922490	3	1	139	Deamidation (NQ)	75803	Cytokeratin-1 OS=Ovis aries OX=9940 GN=KRT1 PE=3 SV=1
35	147	tr|A0A3B6DBK7|A0A3B6DBK7_WHEAT	152.48	16	16	18013000	9	1	138	Deamidation (NQ); Carbamidomethylation (DHKE X@N-term)	56102	Beta-amylase OS=Triticum aestivum OX=4565 PE=3 SV=1
35	153	P93594|AMYB_WHEAT	152.48	16	16	18013000	9	1	138	Deamidation (NQ); Carbamidomethylation (DHKE X@N-term)	56611	Beta-amylase Tri a 17 OS=Triticum aestivum OX=4565 GN=BMY1 PE=1 SV=1
35	149	tr|A0A3B6C4B2|A0A3B6C4B2_WHEAT	152.48	16	16	18013000	9	1	138	Deamidation (NQ); Carbamidomethylation (DHKE X@N-term)	56641	Beta-amylase OS=Triticum aestivum OX=4565 PE=3 SV=1
35	156	tr|A0A3B6C6N3|A0A3B6C6N3_WHEAT	152.48	16	16	18013000	9	1	138	Deamidation (NQ); Carbamidomethylation (DHKE X@N-term)	57078	Beta-amylase OS=Triticum aestivum OX=4565 PE=3 SV=1
35	154	tr|A0A2X0TUH3|A0A2X0TUH3_WHEAT	152.48	16	16	18013000	9	1	138	Deamidation (NQ); Carbamidomethylation (DHKE X@N-term)	57052	Beta-amylase OS=Triticum aestivum OX=4565 GN=CAMPLR22A2D_LOCUS2061 PE=3 SV=1
36	20408	P25691|K2M3_SHEEP	138.89	18	18	3968900	8	4	131	Deamidation (NQ); Carbamidomethylation (DHKE X@N-term)	55255	Keratin type II microfibrillar component 5 OS=Ovis aries OX=9940 PE=1 SV=1
37	178091	tr|M1MQ51|M1MQ51_WHEAT	99.51	42	42	0	3	1	126	Deamidation (NQ); Oxidation (M); Hydroxylation P	15361	Beta-amylase (Fragment) OS=Triticum aestivum OX=4565 GN=BMY1 PE=2 SV=1
38	178000	tr|A0A1C3HPU2|A0A1C3HPU2_WHEAT	158.72	12	12	158140000	9	9	103	Deamidation (NQ); Carbamylation; Pyro-glu from E; Carbamidomethylation (DHKE X@N-term)	51185	Ribulose bisphosphate carboxylase large chain (Fragment) OS=Triticum aestivum OX=4565 GN=rbcL PE=3 SV=1
39	20377	P02789|TRFE_CHICK	161.34	26	26	25154000	15	15	83	Deamidation (NQ); Oxidation (M); Hydroxylation P; Pyro-glu from E; Deamidation followed by esterification with ethanol	77777	Ovotransferrin OS=Gallus gallus OX=9031 PE=1 SV=2
40	252	tr|A0A3B6MYP4|A0A3B6MYP4_WHEAT	143.32	15	15	34379000	7	5	82	Deamidation (NQ); Carbamylation; Dimethylation(KR); Guanidination; Methylation(KR); 3 more	41417	Elongation factor 1-alpha OS=Triticum aestivum OX=4565 PE=4 SV=1
40	263	tr|A0A1D5XDB6|A0A1D5XDB6_WHEAT	143.32	12	12	34379000	7	5	82	Deamidation (NQ); Carbamylation; Dimethylation(KR); Guanidination; Methylation(KR); 3 more	49141	Elongation factor 1-alpha OS=Triticum aestivum OX=4565 PE=3 SV=1
40	261	Q03033|EF1A_WHEAT	143.32	12	12	34379000	7	5	82	Deamidation (NQ); Carbamylation; Dimethylation(KR); Guanidination; Methylation(KR); 3 more	49169	Elongation factor 1-alpha OS=Triticum aestivum OX=4565 GN=TEF1 PE=2 SV=1
40	564213	tr|A0A1W5RMH3|A0A1W5RMH3_WHEAT	143.32	12	12	34379000	7	5	82	Deamidation (NQ); Carbamylation; Dimethylation(KR); Guanidination; Methylation(KR); 3 more	49083	Elongation factor 1-alpha OS=Triticum aestivum OX=4565 PE=2 SV=1
40	270	tr|A0A3B6IRY7|A0A3B6IRY7_WHEAT	143.32	11	11	34379000	7	5	82	Deamidation (NQ); Carbamylation; Dimethylation(KR); Guanidination; Methylation(KR); 3 more	53467	Elongation factor 1-alpha OS=Triticum aestivum OX=4565 PE=3 SV=1
41	177997	tr|C0LF30|C0LF30_WHEAT	181.53	54	54	19014000	15	5	81	Carbamidomethylation; Deamidation (NQ); Oxidation (M); Hydroxylation P; Acetylation (Protein N-term); 3 more	43117	Serpin 1 OS=Triticum aestivum OX=4565 GN=SER1 PE=2 SV=1
42	540	tr|A0A3Q1MKC8|A0A3Q1MKC8_BOVIN	80.2	5	5		2	0	81	Carbamidomethylation (DHKE X@N-term)	50883	Keratin type II cytoskeletal 7 OS=Bos taurus OX=9913 GN=KRT7 PE=1 SV=1
42	543	Q29S21|K2C7_BOVIN	80.2	5	5		2	0	81	Carbamidomethylation (DHKE X@N-term)	51578	Keratin type II cytoskeletal 7 OS=Bos taurus OX=9913 GN=KRT7 PE=2 SV=1
43	931277	tr|R9XWC4|R9XWC4_WHEAT	112.92	19	19		4	0	80	Carbamidomethylation; Deamidation (NQ); Oxidation (M); Hydroxylation P; Sodium adduct; Carbamidomethylation (DHKE X@N-term)	37468	Gamma-gliadin OS=Triticum aestivum OX=4565 PE=4 SV=1
44	20490	tr|A0A452EP10|A0A452EP10_CAPHI	111.34	11	11		6	0	77	Deamidation (NQ)	54509	IF rod domain-containing protein OS=Capra hircus OX=9925 GN=KRT71 PE=3 SV=1
45	971	A7YWK3|K2C73_BOVIN	68.53	5	5		2	0	76	Deamidation (NQ); Carbamidomethylation (DHKE X@N-term)	58836	Keratin type II cytoskeletal 73 OS=Bos taurus OX=9913 GN=KRT73 PE=2 SV=1
46	235247	tr|A0A3Q1LRC9|A0A3Q1LRC9_BOVIN	63.62	8	8		2	0	76	Deamidation (NQ); Carbamidomethylation (DHKE X@N-term)	28826	IF rod domain-containing protein OS=Bos taurus OX=9913 PE=3 SV=1
46	1196	tr|E1B991|E1B991_BOVIN	63.62	5	5		2	0	76	Deamidation (NQ); Carbamidomethylation (DHKE X@N-term)	44194	IF rod domain-containing protein OS=Bos taurus OX=9913 PE=3 SV=3
47	548134	tr|Q94G97|Q94G97_WHEAT	110.38	24	24	3020400	4	1	71	Carbamidomethylation; Deamidation (NQ); Oxidation (M); Hydroxylation P; Carbamidomethylation (DHKE X@N-term)	28958	Gamma-gliadin OS=Triticum aestivum OX=4565 PE=2 SV=1
47	548136	tr|D0ES81|D0ES81_WHEAT	110.38	19	19	3020400	4	1	71	Carbamidomethylation; Deamidation (NQ); Oxidation (M); Hydroxylation P; Carbamidomethylation (DHKE X@N-term)	35990	Gamma gliadin OS=Triticum aestivum OX=4565 PE=4 SV=1
47	178086	tr|Q94G96|Q94G96_WHEAT	110.38	18	18	3020400	4	1	71	Carbamidomethylation; Deamidation (NQ); Oxidation (M); Hydroxylation P; Carbamidomethylation (DHKE X@N-term)	38634	Gamma-gliadin OS=Triticum aestivum OX=4565 PE=2 SV=1
47	548137	tr|M9TG60|M9TG60_WHEAT	110.38	18	18	3020400	4	1	71	Carbamidomethylation; Deamidation (NQ); Oxidation (M); Hydroxylation P; Carbamidomethylation (DHKE X@N-term)	38862	Gamma gliadin-A1 OS=Triticum aestivum OX=4565 GN=Gli-1 PE=2 SV=1
48	20642	tr|A0A452FQ73|A0A452FQ73_CAPHI	79.56	7	7		3	0	71	Deamidation (NQ)	58807	IF rod domain-containing protein OS=Capra hircus OX=9925 GN=KRT73 PE=3 SV=1
48	20663	tr|W5Q624|W5Q624_SHEEP	79.56	7	7		3	0	71	Deamidation (NQ)	56388	IF rod domain-containing protein OS=Ovis aries OX=9940 GN=KRT73 PE=3 SV=1
49	20562	P02539|K2M1_SHEEP	159.04	53	53		8	0	70	Deamidation (NQ); Carbamidomethylation (DHKE X@N-term)	12683	Keratin type II microfibrillar (Fragment) OS=Ovis aries OX=9940 PE=1 SV=1
50	20672	tr|A0A452DRA0|A0A452DRA0_CAPHI	144.49	3	3	12923000	10	10	68	Deamidation (NQ); Carbamidomethylation (DHKE X@N-term)	188230	EF-hand domain-containing protein OS=Capra hircus OX=9925 GN=TCHH PE=4 SV=1
50	20671	P22793|TRHY_SHEEP	144.49	3	3	12923000	10	10	68	Deamidation (NQ); Carbamidomethylation (DHKE X@N-term)	201171	Trichohyalin OS=Ovis aries OX=9940 GN=TCHH PE=2 SV=2
51	177999	tr|H9AXB4|H9AXB4_WHEAT	152.12	33	33		9	0	63	Deamidation (NQ); Oxidation (M); Hydroxylation P; Acetylation (Protein N-term); Carbamidomethylation (DHKE X@N-term)	42553	Serpin-N3.7 OS=Triticum aestivum OX=4565 PE=2 SV=1
52	20419	tr|A0A146J333|A0A146J333_CHICK	129.1	18	18	4668500	6	1	54	Deamidation (NQ); Oxidation (M); Carbamylation; Carbamidomethylation (DHKE X@N-term)	47399	Protein TENP OS=Gallus gallus OX=9031 GN=TENP PE=2 SV=1
52	20418	tr|I0J170|I0J170_CHICK	129.1	18	18	4668500	6	1	54	Deamidation (NQ); Oxidation (M); Carbamylation; Carbamidomethylation (DHKE X@N-term)	47372	OvoglobulinG2 OS=Gallus gallus OX=9031 GN=G2 PE=2 SV=1
52	20417	tr|I0J171|I0J171_CHICK	129.1	18	18	4668500	6	1	54	Deamidation (NQ); Oxidation (M); Carbamylation; Carbamidomethylation (DHKE X@N-term)	47386	OvoglobulinG2 OS=Gallus gallus OX=9031 GN=G2 PE=2 SV=1
52	20437	O42273|TENP_CHICK	129.1	18	18	4668500	6	1	54	Deamidation (NQ); Oxidation (M); Carbamylation; Carbamidomethylation (DHKE X@N-term)	47435	Protein TENP OS=Gallus gallus OX=9031 GN=TENP PE=1 SV=1
52	20436	tr|A0A146J3B1|A0A146J3B1_CHICK	129.1	18	18	4668500	6	1	54	Deamidation (NQ); Oxidation (M); Carbamylation; Carbamidomethylation (DHKE X@N-term)	47443	Protein TENP OS=Gallus gallus OX=9031 GN=TENP PE=2 SV=1
52	20435	tr|A0A146J302|A0A146J302_CHICK	129.1	18	18	4668500	6	1	54	Deamidation (NQ); Oxidation (M); Carbamylation; Carbamidomethylation (DHKE X@N-term)	47473	Protein TENP OS=Gallus gallus OX=9031 GN=TENP PE=2 SV=1
52	20434	tr|A0A146J2U8|A0A146J2U8_CHICK	129.1	18	18	4668500	6	1	54	Deamidation (NQ); Oxidation (M); Carbamylation; Carbamidomethylation (DHKE X@N-term)	47417	Protein TENP OS=Gallus gallus OX=9031 GN=TENP PE=2 SV=1
52	20433	tr|A0A146J340|A0A146J340_CHICK	129.1	18	18	4668500	6	1	54	Deamidation (NQ); Oxidation (M); Carbamylation; Carbamidomethylation (DHKE X@N-term)	47405	Protein TENP OS=Gallus gallus OX=9031 GN=TENP PE=2 SV=1
52	20432	tr|A0A146J2X3|A0A146J2X3_CHICK	129.1	18	18	4668500	6	1	54	Deamidation (NQ); Oxidation (M); Carbamylation; Carbamidomethylation (DHKE X@N-term)	47476	Protein TENP OS=Gallus gallus OX=9031 GN=TENP PE=2 SV=1
52	20431	tr|I0J172|I0J172_CHICK	129.1	18	18	4668500	6	1	54	Deamidation (NQ); Oxidation (M); Carbamylation; Carbamidomethylation (DHKE X@N-term)	47415	OvoglobulinG2 type AA OS=Gallus gallus OX=9031 GN=G2 PE=2 SV=1
52	20430	tr|A0A146J2X7|A0A146J2X7_CHICK	129.1	18	18	4668500	6	1	54	Deamidation (NQ); Oxidation (M); Carbamylation; Carbamidomethylation (DHKE X@N-term)	47397	Protein TENP OS=Gallus gallus OX=9031 GN=TENP PE=2 SV=1
52	20429	tr|A0A146J377|A0A146J377_CHICK	129.1	18	18	4668500	6	1	54	Deamidation (NQ); Oxidation (M); Carbamylation; Carbamidomethylation (DHKE X@N-term)	47442	Protein TENP OS=Gallus gallus OX=9031 GN=TENP PE=2 SV=1
52	20428	tr|A0A146J317|A0A146J317_CHICK	129.1	18	18	4668500	6	1	54	Deamidation (NQ); Oxidation (M); Carbamylation; Carbamidomethylation (DHKE X@N-term)	47429	Protein TENP OS=Gallus gallus OX=9031 GN=TENP PE=2 SV=1
52	20427	tr|A0A146J2V2|A0A146J2V2_CHICK	129.1	18	18	4668500	6	1	54	Deamidation (NQ); Oxidation (M); Carbamylation; Carbamidomethylation (DHKE X@N-term)	47386	Protein TENP OS=Gallus gallus OX=9031 GN=TENP PE=2 SV=1
52	20426	tr|A0A146J2W9|A0A146J2W9_CHICK	129.1	18	18	4668500	6	1	54	Deamidation (NQ); Oxidation (M); Carbamylation; Carbamidomethylation (DHKE X@N-term)	47465	Protein TENP OS=Gallus gallus OX=9031 GN=TENP PE=2 SV=1
52	20425	tr|A0A146J2W5|A0A146J2W5_CHICK	129.1	18	18	4668500	6	1	54	Deamidation (NQ); Oxidation (M); Carbamylation; Carbamidomethylation (DHKE X@N-term)	47388	Protein TENP OS=Gallus gallus OX=9031 GN=TENP PE=2 SV=1
52	20424	tr|I0J173|I0J173_CHICK	129.1	18	18	4668500	6	1	54	Deamidation (NQ); Oxidation (M); Carbamylation; Carbamidomethylation (DHKE X@N-term)	47413	OvoglobulinG2 type BB OS=Gallus gallus OX=9031 GN=G2 PE=2 SV=1
52	20423	tr|A0A146J2Y8|A0A146J2Y8_CHICK	129.1	18	18	4668500	6	1	54	Deamidation (NQ); Oxidation (M); Carbamylation; Carbamidomethylation (DHKE X@N-term)	47456	Protein TENP OS=Gallus gallus OX=9031 GN=TENP PE=2 SV=1
52	20422	tr|A0A146J3I5|A0A146J3I5_CHICK	129.1	18	18	4668500	6	1	54	Deamidation (NQ); Oxidation (M); Carbamylation; Carbamidomethylation (DHKE X@N-term)	47471	Protein TENP OS=Gallus gallus OX=9031 GN=TENP PE=2 SV=1
52	379319	tr|A0A146J3H1|A0A146J3H1_CHICK	129.1	18	18	4668500	6	1	54	Deamidation (NQ); Oxidation (M); Carbamylation; Carbamidomethylation (DHKE X@N-term)	47417	Protein TENP OS=Gallus gallus gallus OX=208526 GN=TENP PE=2 SV=1
52	20421	tr|A0A146J2Z8|A0A146J2Z8_CHICK	129.1	18	18	4668500	6	1	54	Deamidation (NQ); Oxidation (M); Carbamylation; Carbamidomethylation (DHKE X@N-term)	47430	Protein TENP OS=Gallus gallus OX=9031 GN=TENP PE=2 SV=1
52	20438	tr|S6DG70|S6DG70_CHICK	129.1	18	18	4668500	6	1	54	Deamidation (NQ); Oxidation (M); Carbamylation; Carbamidomethylation (DHKE X@N-term)	49014	TENP protein OS=Gallus gallus OX=9031 GN=TENP PE=2 SV=1
53	245	P93692|SPZ2B_WHEAT	119.44	37	37	14223000	7	4	53	Deamidation (NQ); Acetylation (Protein N-term); Pyro-glu from Q; Proline oxidation to pyroglutamic acid	42981	Serpin-Z2B OS=Triticum aestivum OX=4565 PE=1 SV=1
53	244	tr|H9AXB3|H9AXB3_WHEAT	119.44	37	37	14223000	7	4	53	Deamidation (NQ); Acetylation (Protein N-term); Pyro-glu from Q; Proline oxidation to pyroglutamic acid	42996	Serpin-N3.2 OS=Triticum aestivum OX=4565 PE=2 SV=1
54	702	tr|A0A3B6MYZ0|A0A3B6MYZ0_WHEAT	116.7	11	11	9094900	5	3	49	Deamidation (NQ)	55101	Uncharacterized protein OS=Triticum aestivum OX=4565 PE=4 SV=1
54	703	tr|A0A3B6LUV8|A0A3B6LUV8_WHEAT	116.7	11	11	9094900	5	3	49	Deamidation (NQ)	56581	Uncharacterized protein OS=Triticum aestivum OX=4565 PE=4 SV=1
55	204	Q41593|SPZ1A_WHEAT	132.32	32	32	0	9	1	48	Deamidation (NQ); Oxidation (M); Acetylation (Protein N-term); Carbamidomethylation (DHKE X@N-term)	43118	Serpin-Z1A OS=Triticum aestivum OX=4565 GN=WZCI PE=1 SV=1
56	20420	tr|A0A146J2Y1|A0A146J2Y1_CHICK	126.22	18	18	259740	6	1	47	Deamidation (NQ); Oxidation (M); Carbamylation; Carbamidomethylation (DHKE X@N-term)	47403	Protein TENP OS=Gallus gallus OX=9031 GN=TENP PE=2 SV=1
57	400	Q9ST58|SPZ1C_WHEAT	152.66	35	35	70418	10	1	45	Deamidation (NQ); Oxidation (M); Hydroxylation P; Acetylation (Protein N-term)	42882	Serpin-Z1C OS=Triticum aestivum OX=4565 PE=1 SV=1
58	20515	tr|A0A452FYR4|A0A452FYR4_CAPHI	141.74	16	16	4770300	5	1	45	Deamidation (NQ); Carbamidomethylation (DHKE X@N-term)	48270	Keratin type I cytoskeletal 27 OS=Capra hircus OX=9925 GN=KRT27 PE=4 SV=1
58	20517	tr|A0A452FY98|A0A452FY98_CAPHI	141.74	16	16	4770300	5	1	45	Deamidation (NQ); Carbamidomethylation (DHKE X@N-term)	48972	Keratin type I cytoskeletal 27 OS=Capra hircus OX=9925 GN=KRT27 PE=4 SV=1
58	20520	Q6R649|K1C27_CAPHI	141.74	16	16	4770300	5	1	45	Deamidation (NQ); Carbamidomethylation (DHKE X@N-term)	49961	Keratin type I cytoskeletal 27 OS=Capra hircus OX=9925 GN=KRT27 PE=2 SV=1
58	20518	tr|A0A452FY18|A0A452FY18_CAPHI	141.74	16	16	4770300	5	1	45	Deamidation (NQ); Carbamidomethylation (DHKE X@N-term)	49978	Keratin type I cytoskeletal 27 OS=Capra hircus OX=9925 GN=KRT27 PE=4 SV=1
58	20516	tr|A0A452FZ39|A0A452FZ39_CAPHI	141.74	16	16	4770300	5	1	45	Deamidation (NQ); Carbamidomethylation (DHKE X@N-term)	49287	Keratin type I cytoskeletal 27 OS=Capra hircus OX=9925 GN=KRT27 PE=4 SV=1
59	20414	tr|A0A3B6TLW2|A0A3B6TLW2_WHEAT	129.24	28	28	1706700	7	5	44	Deamidation (NQ); Oxidation (M)	43417	SERPIN domain-containing protein OS=Triticum aestivum OX=4565 PE=3 SV=1
60	20486	tr|A0A452EQ71|A0A452EQ71_CAPHI	142.78	21	21	52525000	7	5	42	Deamidation (NQ); Phosphorylation (STY)	49227	Keratin type I cytoskeletal 25 OS=Capra hircus OX=9925 GN=KRT25 PE=4 SV=1
60	56992	Q0P5J4|K1C25_BOVIN	142.78	21	21	52525000	7	5	42	Deamidation (NQ); Phosphorylation (STY)	49313	Keratin type I cytoskeletal 25 OS=Bos taurus OX=9913 GN=KRT25 PE=2 SV=1
60	20487	Q6R650|K1C25_CAPHI	142.78	21	21	52525000	7	5	42	Deamidation (NQ); Phosphorylation (STY)	49423	Keratin type I cytoskeletal 25 OS=Capra hircus OX=9925 GN=KRT25 PE=2 SV=1
61	20539	P01014|OVALY_CHICK	120.28	19	19	8149200	5	4	42	Deamidation (NQ); Oxidation (M)	43772	Ovalbumin-related protein Y OS=Gallus gallus OX=9031 GN=SERPINB14B PE=1 SV=1
62	430	Q9ST57|SPZ2A_WHEAT	117.09	19	19	1987600	6	2	41	Deamidation (NQ); Oxidation (M); Hydroxylation P; Acetylation (Protein N-term); Carbamidomethylation (DHKE X@N-term)	43311	Serpin-Z2A OS=Triticum aestivum OX=4565 PE=1 SV=1
63	235172	tr|A0A3Q1LT90|A0A3Q1LT90_BOVIN	143.28	16	16		5	0	41	Deamidation (NQ); Carbamidomethylation (DHKE X@N-term)	48770	Keratin type I cytoskeletal 27 OS=Bos taurus OX=9913 GN=KRT27 PE=4 SV=1
63	57041	Q0P5J6|K1C27_BOVIN	143.28	16	16		5	0	41	Deamidation (NQ); Carbamidomethylation (DHKE X@N-term)	49907	Keratin type I cytoskeletal 27 OS=Bos taurus OX=9913 GN=KRT27 PE=2 SV=1
64	211	tr|A0A3Q1NG86|A0A3Q1NG86_BOVIN	135.11	31	31	32137000	5	5	40	Deamidation (NQ); Oxidation (M)	23689	Alpha-S1-casein OS=Bos taurus OX=9913 GN=CSN1S1 PE=1 SV=1
64	214	P02662|CASA1_BOVIN	135.11	30	30	32137000	5	5	40	Deamidation (NQ); Oxidation (M)	24529	Alpha-S1-casein OS=Bos taurus OX=9913 GN=CSN1S1 PE=1 SV=2
65	178422	tr|Q1W676|Q1W676_WHEAT	65.82	32	32		2	0	38	Deamidation (NQ)	14299	Gamma-gliadin (Fragment) OS=Triticum aestivum OX=4565 PE=4 SV=1
65	178423	tr|B6DQB1|B6DQB1_WHEAT	65.82	15	15		2	0	38	Deamidation (NQ)	30689	Gamma-gliadin (Fragment) OS=Triticum aestivum OX=4565 PE=4 SV=1
65	178425	tr|A0A4D6Q688|A0A4D6Q688_WHEAT	65.82	14	14		2	0	38	Deamidation (NQ)	32660	Gamma-gliadin OS=Triticum aestivum OX=4565 PE=4 SV=1
65	178426	tr|B6UKM8|B6UKM8_WHEAT	65.82	14	14		2	0	38	Deamidation (NQ)	32715	Gamma-gliadin OS=Triticum aestivum OX=4565 GN=ll907 PE=4 SV=1
65	178424	tr|A0A4D6Q658|A0A4D6Q658_WHEAT	65.82	14	14		2	0	38	Deamidation (NQ)	32673	Gamma-gliadin OS=Triticum aestivum OX=4565 PE=4 SV=1
65	178427	tr|D0ES80|D0ES80_WHEAT	65.82	14	14		2	0	38	Deamidation (NQ)	33662	Gamma gliadin OS=Triticum aestivum OX=4565 PE=4 SV=1
65	178428	tr|B6UKP0|B6UKP0_WHEAT	65.82	13	13		2	0	38	Deamidation (NQ)	34565	Gamma gliadin-D1 OS=Triticum aestivum OX=4565 GN=ll927 PE=2 SV=1
65	178430	tr|A0A5B9Y1W2|A0A5B9Y1W2_WHEAT	65.82	13	13		2	0	38	Deamidation (NQ)	34504	Gamma-gliadin OS=Triticum aestivum OX=4565 PE=4 SV=1
65	178429	tr|B6UKQ7|B6UKQ7_WHEAT	65.82	13	13		2	0	38	Deamidation (NQ)	34493	Gamma-gliadin OS=Triticum aestivum OX=4565 GN=qp915 PE=4 SV=1
66	235174	tr|G3X807|G3X807_BOVIN	104.9	45	45	7925000	6	3	38	Deamidation (NQ); Oxidation (M); Carbamylation	10949	Histone H4 OS=Bos taurus OX=9913 GN=H4C9 PE=3 SV=1
66	235173	tr|G3N081|G3N081_BOVIN	104.9	45	45	7925000	6	3	38	Deamidation (NQ); Oxidation (M); Carbamylation	10886	Histone H4 OS=Bos taurus OX=9913 PE=3 SV=2
66	235175	tr|A0A3Q1MEZ8|A0A3Q1MEZ8_BOVIN	104.9	43	43	7925000	6	3	38	Deamidation (NQ); Oxidation (M); Carbamylation	11381	Histone H4 OS=Bos taurus OX=9913 GN=LOC112445458 PE=3 SV=1
66	57064	P62803|H4_BOVIN	104.9	43	43	7925000	6	3	38	Deamidation (NQ); Oxidation (M); Carbamylation	11367	Histone H4 OS=Bos taurus OX=9913 PE=1 SV=2
66	20550	tr|W5QFQ2|W5QFQ2_SHEEP	104.9	42	42	7925000	6	3	38	Deamidation (NQ); Oxidation (M); Carbamylation	11655	Histone H4 OS=Ovis aries OX=9940 GN=LOC101109919 PE=3 SV=1
66	20548	tr|W5QFP4|W5QFP4_SHEEP	104.9	42	42	7925000	6	3	38	Deamidation (NQ); Oxidation (M); Carbamylation	11681	Histone H4 OS=Ovis aries OX=9940 PE=3 SV=1
66	20551	tr|W5QFR6|W5QFR6_SHEEP	104.9	41	41	7925000	6	3	38	Deamidation (NQ); Oxidation (M); Carbamylation	11918	Histone H4 OS=Ovis aries OX=9940 GN=LOC101113369 PE=3 SV=1
66	20554	tr|W5QFN7|W5QFN7_SHEEP	104.9	40	40	7925000	6	3	38	Deamidation (NQ); Oxidation (M); Carbamylation	12075	Histone H4 OS=Ovis aries OX=9940 GN=LOC101108868 PE=3 SV=1
66	20553	tr|W5QFN3|W5QFN3_SHEEP	104.9	40	40	7925000	6	3	38	Deamidation (NQ); Oxidation (M); Carbamylation	11999	Histone H4 OS=Ovis aries OX=9940 PE=3 SV=1
66	20552	tr|W5PHM4|W5PHM4_SHEEP	104.9	40	40	7925000	6	3	38	Deamidation (NQ); Oxidation (M); Carbamylation	12128	Histone H4 OS=Ovis aries OX=9940 GN=LOC101123670 PE=3 SV=1
66	20555	tr|W5QFN8|W5QFN8_SHEEP	104.9	40	40	7925000	6	3	38	Deamidation (NQ); Oxidation (M); Carbamylation	12368	Histone H4 OS=Ovis aries OX=9940 GN=LOC101109129 PE=3 SV=1
66	235178	tr|A0A3Q1M1Z1|A0A3Q1M1Z1_BOVIN	104.9	32	32	7925000	6	3	38	Deamidation (NQ); Oxidation (M); Carbamylation	14944	Histone H4 OS=Bos taurus OX=9913 PE=3 SV=1
66	235177	tr|A0A3Q1MDT7|A0A3Q1MDT7_BOVIN	104.9	32	32	7925000	6	3	38	Deamidation (NQ); Oxidation (M); Carbamylation	14987	Histone H4 OS=Bos taurus OX=9913 PE=3 SV=1
66	129633	tr|A0A3Q1MH02|A0A3Q1MH02_BOVIN	104.9	32	32	7925000	6	3	38	Deamidation (NQ); Oxidation (M); Carbamylation	14987	Histone H4 OS=Bos taurus OX=9913 PE=3 SV=1
66	235176	tr|A0A3Q1LM20|A0A3Q1LM20_BOVIN	104.9	32	32	7925000	6	3	38	Deamidation (NQ); Oxidation (M); Carbamylation	15006	Histone H4 OS=Bos taurus OX=9913 GN=LOC112445649 PE=3 SV=1
66	235179	tr|A0A3Q1MJQ1|A0A3Q1MJQ1_BOVIN	104.9	30	30	7925000	6	3	38	Deamidation (NQ); Oxidation (M); Carbamylation	16476	Histone H4 OS=Bos taurus OX=9913 GN=LOC115945178 PE=3 SV=1
67	20617	tr|A0A3B6AUT2|A0A3B6AUT2_WHEAT	120.52	9	9	1980600	5	1	38	Deamidation (NQ); Oxidation (M); Carbamidomethylation (DHKE X@N-term)	94422	Sucrose synthase OS=Triticum aestivum OX=4565 PE=3 SV=1
68	178030	tr|Q43223|Q43223_WHEAT	119.73	9	9	2117100	5	1	36	Deamidation (NQ); Oxidation (M); Carbamidomethylation (DHKE X@N-term)	92608	Sucrose synthase OS=Triticum aestivum OX=4565 PE=2 SV=2
68	525	tr|A0A3B6C2G3|A0A3B6C2G3_WHEAT	119.73	9	9	2117100	5	1	36	Deamidation (NQ); Oxidation (M); Carbamidomethylation (DHKE X@N-term)	94378	Sucrose synthase OS=Triticum aestivum OX=4565 PE=3 SV=1
68	527	tr|A0A3B6D8Z5|A0A3B6D8Z5_WHEAT	119.73	9	9	2117100	5	1	36	Deamidation (NQ); Oxidation (M); Carbamidomethylation (DHKE X@N-term)	94510	Sucrose synthase OS=Triticum aestivum OX=4565 PE=3 SV=1
68	178032	tr|A0A7H4LED9|A0A7H4LED9_WHEAT	119.73	9	9	2117100	5	1	36	Deamidation (NQ); Oxidation (M); Carbamidomethylation (DHKE X@N-term)	98890	Sucrose synthase OS=Triticum aestivum OX=4565 GN=CAMPLR22A2D_LOCUS1578 PE=3 SV=1
69	133	tr|A0A3B6KNF4|A0A3B6KNF4_WHEAT	109.92	12	12	2608500	6	4	34	Deamidation (NQ)	56242	Uncharacterized protein OS=Triticum aestivum OX=4565 PE=4 SV=1
70	627	tr|A0A3B6KQL2|A0A3B6KQL2_WHEAT	116.51	16	16	1891800	5	1	33	Deamidation (NQ)	43152	SERPIN domain-containing protein OS=Triticum aestivum OX=4565 PE=3 SV=1
71	20861	tr|A0A452DR93|A0A452DR93_CAPHI	80.37	2	2	7083400	3	3	31	Carbamidomethylation (DHKE X@N-term)	101335	Uncharacterized protein OS=Capra hircus OX=9925 PE=4 SV=1
71	453492	XP_017907809.1	80.37	2	2	7083400	3	3	31	Carbamidomethylation (DHKE X@N-term)	108588	PREDICTED: collagen alpha-1(VI) chain [Capra hircus]
71	20858	tr|A0A452DRB9|A0A452DRB9_CAPHI	80.37	2	2	7083400	3	3	31	Carbamidomethylation (DHKE X@N-term)	99030	Uncharacterized protein OS=Capra hircus OX=9925 PE=4 SV=1
71	34	tr|E1BI98|E1BI98_BOVIN	80.37	2	2	7083400	3	3	31	Carbamidomethylation (DHKE X@N-term)	108671	Collagen type VI alpha 1 chain OS=Bos taurus OX=9913 GN=COL6A1 PE=1 SV=1
72	931322	tr|R9XWB8|R9XWB8_WHEAT	107.88	14	14	5054700	5	3	31	Carbamidomethylation; Deamidation (NQ); Oxidation (M); Hydroxylation P; Carbamidomethylation (DHKE X@N-term)	32714	Gamma-gliadin OS=Triticum aestivum OX=4565 PE=4 SV=1
72	931321	tr|R9XV71|R9XV71_WHEAT	107.88	14	14	5054700	5	3	31	Carbamidomethylation; Deamidation (NQ); Oxidation (M); Hydroxylation P; Carbamidomethylation (DHKE X@N-term)	32569	Gamma-gliadin OS=Triticum aestivum OX=4565 PE=4 SV=1
72	931320	tr|R9XV82|R9XV82_WHEAT	107.88	14	14	5054700	5	3	31	Carbamidomethylation; Deamidation (NQ); Oxidation (M); Hydroxylation P; Carbamidomethylation (DHKE X@N-term)	32597	Gamma-gliadin OS=Triticum aestivum OX=4565 PE=4 SV=1
72	931319	tr|R9XT08|R9XT08_WHEAT	107.88	14	14	5054700	5	3	31	Carbamidomethylation; Deamidation (NQ); Oxidation (M); Hydroxylation P; Carbamidomethylation (DHKE X@N-term)	32599	Gamma-gliadin OS=Triticum aestivum OX=4565 PE=4 SV=1
72	178444	tr|R9XT17|R9XT17_WHEAT	107.88	14	14	5054700	5	3	31	Carbamidomethylation; Deamidation (NQ); Oxidation (M); Hydroxylation P; Carbamidomethylation (DHKE X@N-term)	32630	Gamma-gliadin OS=Triticum aestivum OX=4565 PE=4 SV=1
72	178443	tr|U5U6M7|U5U6M7_WHEAT	107.88	14	14	5054700	5	3	31	Carbamidomethylation; Deamidation (NQ); Oxidation (M); Hydroxylation P; Carbamidomethylation (DHKE X@N-term)	32728	Gamma-gliadin OS=Triticum aestivum OX=4565 PE=4 SV=1
72	931336	tr|R9XUC3|R9XUC3_WHEAT	107.88	14	14	5054700	5	3	31	Carbamidomethylation; Deamidation (NQ); Oxidation (M); Hydroxylation P; Carbamidomethylation (DHKE X@N-term)	32561	Gamma-gliadin OS=Triticum aestivum OX=4565 PE=4 SV=1
72	931335	tr|R9XUT2|R9XUT2_WHEAT	107.88	14	14	5054700	5	3	31	Carbamidomethylation; Deamidation (NQ); Oxidation (M); Hydroxylation P; Carbamidomethylation (DHKE X@N-term)	32582	Gamma-gliadin OS=Triticum aestivum OX=4565 PE=4 SV=1
72	209148	tr|U5UA51|U5UA51_WHEAT	107.88	14	14	5054700	5	3	31	Carbamidomethylation; Deamidation (NQ); Oxidation (M); Hydroxylation P; Carbamidomethylation (DHKE X@N-term)	32617	Gamma-gliadin OS=Triticum aestivum OX=4565 PE=4 SV=1
72	931334	tr|U5U6P1|U5U6P1_WHEAT	107.88	14	14	5054700	5	3	31	Carbamidomethylation; Deamidation (NQ); Oxidation (M); Hydroxylation P; Carbamidomethylation (DHKE X@N-term)	32554	Gamma-gliadin OS=Triticum aestivum OX=4565 PE=4 SV=1
72	931333	tr|U5U9Q1|U5U9Q1_WHEAT	107.88	14	14	5054700	5	3	31	Carbamidomethylation; Deamidation (NQ); Oxidation (M); Hydroxylation P; Carbamidomethylation (DHKE X@N-term)	32633	Gamma-gliadin OS=Triticum aestivum OX=4565 PE=4 SV=1
72	931332	tr|U5U9Q4|U5U9Q4_WHEAT	107.88	14	14	5054700	5	3	31	Carbamidomethylation; Deamidation (NQ); Oxidation (M); Hydroxylation P; Carbamidomethylation (DHKE X@N-term)	32680	Gamma-gliadin OS=Triticum aestivum OX=4565 PE=4 SV=1
72	931331	tr|U5U6N8|U5U6N8_WHEAT	107.88	14	14	5054700	5	3	31	Carbamidomethylation; Deamidation (NQ); Oxidation (M); Hydroxylation P; Carbamidomethylation (DHKE X@N-term)	32643	Gamma-gliadin OS=Triticum aestivum OX=4565 PE=4 SV=1
72	564473	tr|U5U7C3|U5U7C3_WHEAT	107.88	14	14	5054700	5	3	31	Carbamidomethylation; Deamidation (NQ); Oxidation (M); Hydroxylation P; Carbamidomethylation (DHKE X@N-term)	32664	Gamma-gliadin OS=Triticum aestivum OX=4565 PE=4 SV=1
72	931329	tr|R9XSZ9|R9XSZ9_WHEAT	107.88	14	14	5054700	5	3	31	Carbamidomethylation; Deamidation (NQ); Oxidation (M); Hydroxylation P; Carbamidomethylation (DHKE X@N-term)	32498	Gamma-gliadin OS=Triticum aestivum OX=4565 PE=4 SV=1
72	931328	tr|R9XT13|R9XT13_WHEAT	107.88	14	14	5054700	5	3	31	Carbamidomethylation; Deamidation (NQ); Oxidation (M); Hydroxylation P; Carbamidomethylation (DHKE X@N-term)	32551	Gamma-gliadin OS=Triticum aestivum OX=4565 PE=4 SV=1
72	931327	tr|U5UA50|U5UA50_WHEAT	107.88	14	14	5054700	5	3	31	Carbamidomethylation; Deamidation (NQ); Oxidation (M); Hydroxylation P; Carbamidomethylation (DHKE X@N-term)	32691	Gamma-gliadin OS=Triticum aestivum OX=4565 PE=4 SV=1
72	931326	tr|R9XWA9|R9XWA9_WHEAT	107.88	14	14	5054700	5	3	31	Carbamidomethylation; Deamidation (NQ); Oxidation (M); Hydroxylation P; Carbamidomethylation (DHKE X@N-term)	32573	Gamma-gliadin OS=Triticum aestivum OX=4565 PE=4 SV=1
73	112	tr|A0A3Q1MR52|A0A3Q1MR52_BOVIN	86.42	4	4	11345000	3	3	28	Oxidation (M)	97255	Alpha-actinin-4 OS=Bos taurus OX=9913 GN=ACTN4 PE=1 SV=1
73	20592	tr|A0A452ETW0|A0A452ETW0_CAPHI	86.42	4	4	11345000	3	3	28	Oxidation (M)	102132	Uncharacterized protein OS=Capra hircus OX=9925 GN=ACTN1 PE=3 SV=1
73	111	tr|A0A3Q1MAJ8|A0A3Q1MAJ8_BOVIN	86.42	3	3	11345000	3	3	28	Oxidation (M)	117098	Alpha-actinin-4 OS=Bos taurus OX=9913 GN=ACTN4 PE=1 SV=1
73	20588	tr|W5P708|W5P708_SHEEP	86.42	4	4	11345000	3	3	28	Oxidation (M)	95524	Uncharacterized protein OS=Ovis aries OX=9940 GN=ACTN4 PE=4 SV=1
73	20595	tr|A0A452EU06|A0A452EU06_CAPHI	86.42	4	4	11345000	3	3	28	Oxidation (M)	100121	Uncharacterized protein OS=Capra hircus OX=9925 GN=ACTN1 PE=3 SV=1
73	20589	tr|W5P707|W5P707_SHEEP	86.42	4	4	11345000	3	3	28	Oxidation (M)	101403	Uncharacterized protein OS=Ovis aries OX=9940 GN=ACTN4 PE=3 SV=1
73	20596	tr|W5QJ62|W5QJ62_SHEEP	86.42	4	4	11345000	3	3	28	Oxidation (M)	101429	Uncharacterized protein OS=Ovis aries OX=9940 GN=ACTN1 PE=3 SV=1
73	114	tr|A0A3Q1MBS5|A0A3Q1MBS5_BOVIN	86.42	4	4	11345000	3	3	28	Oxidation (M)	102424	Alpha-actinin-1 OS=Bos taurus OX=9913 GN=ACTN1 PE=1 SV=1
73	20597	tr|A0A452ESF6|A0A452ESF6_CAPHI	86.42	4	4	11345000	3	3	28	Oxidation (M)	102733	Uncharacterized protein OS=Capra hircus OX=9925 GN=ACTN1 PE=3 SV=1
73	20598	tr|A0A452ETZ6|A0A452ETZ6_CAPHI	86.42	4	4	11345000	3	3	28	Oxidation (M)	102980	Uncharacterized protein OS=Capra hircus OX=9925 GN=ACTN1 PE=3 SV=1
73	115	Q3B7N2|ACTN1_BOVIN	86.42	4	4	11345000	3	3	28	Oxidation (M)	102980	Alpha-actinin-1 OS=Bos taurus OX=9913 GN=ACTN1 PE=2 SV=1
73	119	tr|A0A452DIE5|A0A452DIE5_BOVIN	86.42	4	4	11345000	3	3	28	Oxidation (M)	104132	Alpha-actinin-4 OS=Bos taurus OX=9913 GN=ACTN4 PE=1 SV=1
73	120	A5D7D1|ACTN4_BOVIN	86.42	4	4	11345000	3	3	28	Oxidation (M)	104928	Alpha-actinin-4 OS=Bos taurus OX=9913 GN=ACTN4 PE=2 SV=1
73	20579	tr|A0A452E7B9|A0A452E7B9_CAPHI	86.42	4	4	11345000	3	3	28	Oxidation (M)	104914	Uncharacterized protein OS=Capra hircus OX=9925 GN=ACTN4 PE=3 SV=1
73	20599	tr|A0A452ETN5|A0A452ETN5_CAPHI	86.42	4	4	11345000	3	3	28	Oxidation (M)	105491	Uncharacterized protein OS=Capra hircus OX=9925 GN=ACTN1 PE=3 SV=1
73	122	tr|A0A3Q1MPS4|A0A3Q1MPS4_BOVIN	86.42	4	4	11345000	3	3	28	Oxidation (M)	105491	Alpha-actinin-1 OS=Bos taurus OX=9913 GN=ACTN1 PE=1 SV=1
73	20581	tr|A0A452E7A7|A0A452E7A7_CAPHI	86.42	4	4	11345000	3	3	28	Oxidation (M)	105103	Uncharacterized protein OS=Capra hircus OX=9925 GN=ACTN4 PE=3 SV=1
73	20582	tr|A0A452E7A9|A0A452E7A9_CAPHI	86.42	4	4	11345000	3	3	28	Oxidation (M)	107302	Uncharacterized protein OS=Capra hircus OX=9925 GN=ACTN4 PE=3 SV=1
73	92	tr|A0A3Q1MRU0|A0A3Q1MRU0_BOVIN	86.42	3	3	11345000	3	3	28	Oxidation (M)	111805	Alpha-actinin-4 OS=Bos taurus OX=9913 GN=ACTN4 PE=1 SV=1
73	93	tr|A0A3Q1MFS2|A0A3Q1MFS2_BOVIN	86.42	3	3	11345000	3	3	28	Oxidation (M)	114721	Alpha-actinin-4 OS=Bos taurus OX=9913 GN=ACTN4 PE=1 SV=1
74	20649	tr|A0A452F3L8|A0A452F3L8_CAPHI	98.41	8	8	6836500	3	1	29	Deamidation (NQ)	50152	Tubulin alpha chain OS=Capra hircus OX=9925 GN=TUBA1B PE=3 SV=1
74	287	P81947|TBA1B_BOVIN	98.41	8	8	6836500	3	1	29	Deamidation (NQ)	50152	Tubulin alpha-1B chain OS=Bos taurus OX=9913 PE=1 SV=2
74	20651	tr|W5QC38|W5QC38_SHEEP	98.41	8	8	6836500	3	1	29	Deamidation (NQ)	50448	Tubulin alpha chain OS=Ovis aries OX=9940 GN=TUBA1B PE=1 SV=1
74	20652	tr|A0A452F3N6|A0A452F3N6_CAPHI	98.41	8	8	6836500	3	1	29	Deamidation (NQ)	50649	Tubulin alpha chain OS=Capra hircus OX=9925 GN=TUBA1B PE=3 SV=1
75	178047	tr|A0A2I4R1S2|A0A2I4R1S2_WHEAT	116.9	21	21	21757000	7	5	27	Deamidation (NQ); Oxidation (M); Methylation(KR); Sulphone	53858	ATP synthase subunit beta chloroplastic OS=Triticum aestivum subsp. tibeticum OX=231718 GN=atpB PE=3 SV=1
75	178056	tr|A0A2Z6C7S2|A0A2Z6C7S2_WHEAT	116.9	21	21	21757000	7	5	27	Deamidation (NQ); Oxidation (M); Methylation(KR); Sulphone	53858	ATP synthase subunit beta OS=Triticum aestivum var. ferrugineum OX=2135794 GN=atpB PE=3 SV=1
75	593	P20858|ATPB_WHEAT	116.9	21	21	21757000	7	5	27	Deamidation (NQ); Oxidation (M); Methylation(KR); Sulphone	53858	ATP synthase subunit beta chloroplastic OS=Triticum aestivum OX=4565 GN=atpB PE=3 SV=1
75	931265	tr|A0A811BV56|A0A811BV56_WHEAT	116.9	21	21	21757000	7	5	27	Deamidation (NQ); Oxidation (M); Methylation(KR); Sulphone	53858	ATP synthase subunit beta chloroplastic OS=Triticum aestivum var. vavilovii OX=69995 GN=atpB PE=3 SV=1
75	208997	tr|A0A075VXI8|A0A075VXI8_WHEAT	116.9	21	21	21757000	7	5	27	Deamidation (NQ); Oxidation (M); Methylation(KR); Sulphone	53858	ATP synthase subunit beta chloroplastic OS=Triticum aestivum OX=4565 GN=atpB PE=3 SV=1
75	178042	tr|A0A075W3Y0|A0A075W3Y0_WHEAT	116.9	21	21	21757000	7	5	27	Deamidation (NQ); Oxidation (M); Methylation(KR); Sulphone	53858	ATP synthase subunit beta chloroplastic OS=Triticum aestivum OX=4565 GN=atpB PE=3 SV=1
76	357	P01966|HBA_BOVIN	158.9	78	78	12125000	10	10	27	Deamidation (NQ); Oxidation (M); Carbamylation; Ethyl amino	15184	Hemoglobin subunit alpha OS=Bos taurus OX=9913 GN=HBA PE=1 SV=2
77	178865	tr|A0A1I9RW80|A0A1I9RW80_WHEAT	60.95	1	1	17560000	2	2	26		105849	HMW glutenin 1Ugx OS=Triticum aestivum OX=4565 PE=3 SV=1
77	931358	tr|A0A2D0UFQ0|A0A2D0UFQ0_WHEAT	60.95	1	1	17560000	2	2	26		103617	X-type HMW-GS 1Slx2.2 OS=Triticum aestivum OX=4565 GN=1Slx2.2 PE=2 SV=1
77	178858	tr|D0IQ05|D0IQ05_WHEAT	60.95	1	1	17560000	2	2	26		90532	High-molecular-weight glutenin Dx5 OS=Triticum aestivum OX=4565 PE=2 SV=1
77	931373	tr|Q7M1M7|Q7M1M7_WHEAT	60.95	7	7	17560000	2	2	26		17871	High-molecular-weight glutenin OS=Triticum aestivum OX=4565 PE=3 SV=1
77	931359	tr|C6L669|C6L669_WHEAT	60.95	1	1	17560000	2	2	26		80140	High molecular weight glutenin subunit 2.8 OS=Triticum aestivum OX=4565 GN=Glu-D1 PE=3 SV=1
77	931374	tr|A0A1I9RW78|A0A1I9RW78_WHEAT	60.95	1	1	17560000	2	2	26		88510	HMW glutenin 1Mgx OS=Triticum aestivum OX=4565 PE=3 SV=1
77	178849	tr|E2CT66|E2CT66_WHEAT	60.95	1	1	17560000	2	2	26		87923	High molecular weight glutenin subunit OS=Triticum aestivum OX=4565 GN=1Dx1.5* PE=3 SV=1
77	496479	tr|A0A0K0KCV6|A0A0K0KCV6_WHEAT	60.95	1	1	17560000	2	2	26		88244	High molecular weight glutenin subunit 1Dx2 OS=Triticum aestivum OX=4565 PE=3 SV=1
77	178852	tr|D7REK2|D7REK2_WHEAT	60.95	1	1	17560000	2	2	26		88883	HMW glutenin subunit 1Dx5' OS=Triticum aestivum OX=4565 PE=3 SV=1
77	178853	tr|D0IQ07|D0IQ07_WHEAT	60.95	1	1	17560000	2	2	26		88941	High-molecular-weight glutenin Dx2 OS=Triticum aestivum OX=4565 GN=Glu-D1 PE=2 SV=1
77	752512	tr|A0A0H4PMT1|A0A0H4PMT1_WHEAT	60.95	1	1	17560000	2	2	26		88918	High molecular weight glutenin subunit OS=Triticum aestivum OX=4565 GN=1Dx2.1t PE=3 SV=1
77	178531	tr|Q6R2V1|Q6R2V1_WHEAT	60.95	1	1	17560000	2	2	26		88974	High-molecular-weight glutenin subunit 1Dx2.1 OS=Triticum aestivum OX=4565 PE=3 SV=2
77	931360	tr|Q1KL96|Q1KL96_WHEAT	60.95	1	1	17560000	2	2	26		89262	1Dx high molecular weight glutenin subunit OS=Triticum aestivum OX=4565 PE=3 SV=1
77	564294	tr|A9YSK4|A9YSK4_WHEAT	60.95	1	1	17560000	2	2	26		89338	High molecular weight glutenin subunit OS=Triticum aestivum OX=4565 GN=Glu-D1-1 PE=3 SV=1
77	752513	tr|X2JUA0|X2JUA0_WHEAT	60.95	1	1	17560000	2	2	26		89474	High molecular weight glutenin subunit Dx5 OS=Triticum aestivum OX=4565 PE=3 SV=1
77	931363	tr|Q0Q5D2|Q0Q5D2_WHEAT	60.95	1	1	17560000	2	2	26		90293	X-type HMW glutenin OS=Triticum aestivum OX=4565 PE=3 SV=1
77	931375	tr|A0A249Y2Y2|A0A249Y2Y2_WHEAT	60.95	1	1	17560000	2	2	26		100035	High molecular weight glutenin subunit 1Slx2.3 OS=Triticum aestivum OX=4565 GN=1Slx2.3* PE=3 SV=1
77	931361	tr|G3FLC7|G3FLC7_WHEAT	60.95	1	1	17560000	2	2	26		103003	High-molecular-weight glutenin subunit OS=Triticum aestivum OX=4565 GN=Glu PE=3 SV=2
77	178864	tr|J7G6L4|J7G6L4_WHEAT	60.95	1	1	17560000	2	2	26		103004	High-molecular-weight glutenin 1Dx2.2 OS=Triticum aestivum OX=4565 PE=3 SV=1
77	178534	tr|Q8GV12|Q8GV12_WHEAT	60.95	1	1	17560000	2	2	26		103052	HMW glutenin subunit OS=Triticum aestivum OX=4565 GN=1Dx2.2 PE=3 SV=1
77	178866	tr|Q599I0|Q599I0_WHEAT	60.95	1	1	17560000	2	2	26		108764	HMW subunit of glutenin 1Dx2.2* (Fragment) OS=Triticum aestivum OX=4565 GN=glu-D1x PE=3 SV=1
77	931362	tr|B1B520|B1B520_WHEAT	60.95	1	1	17560000	2	2	26		108884	High-molecular-weight glutenin subunit 2.6 OS=Triticum aestivum OX=4565 GN=Glu-D1 PE=3 SV=2
77	178532	tr|C0SUC3|C0SUC3_WHEAT	60.95	1	1	17560000	2	2	26		90337	High-molecular-weight glutenin subunit x5 OS=Triticum aestivum OX=4565 GN=Glu1Dx5 PE=3 SV=1
77	178841	tr|G1E6K7|G1E6K7_WHEAT	60.95	9	9	17560000	2	2	26		13223	High molecular weight glutenin subunit Dx5 (Fragment) OS=Triticum aestivum OX=4565 GN=HMW-GS PE=3 SV=1
77	178845	tr|Q6R509|Q6R509_WHEAT	60.95	6	6	17560000	2	2	26		20826	HMW glutenin subunit (Fragment) OS=Triticum aestivum OX=4565 GN=HMW-GS PE=3 SV=1
77	178843	tr|Q6R510|Q6R510_WHEAT	60.95	6	6	17560000	2	2	26		20755	HMW glutenin subunit (Fragment) OS=Triticum aestivum OX=4565 GN=HMW-GS PE=3 SV=1
77	178842	tr|Q6R508|Q6R508_WHEAT	60.95	6	6	17560000	2	2	26		20816	HMW glutenin subunit (Fragment) OS=Triticum aestivum OX=4565 GN=HMW-GS PE=3 SV=1
77	178844	tr|Q6R507|Q6R507_WHEAT	60.95	6	6	17560000	2	2	26		20743	HMW glutenin subunit (Fragment) OS=Triticum aestivum OX=4565 GN=HMW-GS PE=3 SV=1
77	178846	tr|X5D5A6|X5D5A6_WHEAT	60.95	5	5	17560000	2	2	26		25611	HMW glutenin (Fragment) OS=Triticum aestivum OX=4565 GN=DAL1Slx PE=3 SV=1
77	752511	tr|Q38LF5|Q38LF5_WHEAT	60.95	2	2	17560000	2	2	26		66577	HMW glutenin protein Dx5 (Fragment) OS=Triticum aestivum OX=4565 GN=glu PE=3 SV=1
78	379320	tr|A0A3B6DLJ6|A0A3B6DLJ6_WHEAT	94.82	52	52	866660	5	2	26	Deamidation (NQ); Oxidation (M); Carbamylation	9280	Histone H4 OS=Triticum aestivum OX=4565 PE=3 SV=1
78	379325	P62786|H42_WHEAT	94.82	43	43	866660	5	2	26	Deamidation (NQ); Oxidation (M); Carbamylation	11467	Histone H4 variant TH091 OS=Triticum aestivum OX=4565 PE=3 SV=2
78	179075	tr|A0A3B6B3H4|A0A3B6B3H4_WHEAT	94.82	43	43	866660	5	2	26	Deamidation (NQ); Oxidation (M); Carbamylation	11439	Histone H4 OS=Triticum aestivum OX=4565 PE=3 SV=1
78	379324	tr|A0A3B6RPJ9|A0A3B6RPJ9_WHEAT	94.82	43	43	866660	5	2	26	Deamidation (NQ); Oxidation (M); Carbamylation	11444	Histone H4 OS=Triticum aestivum OX=4565 PE=3 SV=1
78	379323	P62785|H41_WHEAT	94.82	43	43	866660	5	2	26	Deamidation (NQ); Oxidation (M); Carbamylation	11409	Histone H4 variant TH011 OS=Triticum aestivum OX=4565 PE=3 SV=2
78	379322	tr|A0A3B6CBA0|A0A3B6CBA0_WHEAT	94.82	43	43	866660	5	2	26	Deamidation (NQ); Oxidation (M); Carbamylation	11366	Histone H4 OS=Triticum aestivum OX=4565 PE=3 SV=1
78	931275	tr|A0A077RYQ1|A0A077RYQ1_WHEAT	94.82	43	43	866660	5	2	26	Deamidation (NQ); Oxidation (M); Carbamylation	11409	Histone H4 OS=Triticum aestivum OX=4565 GN=CAMPLR22A2D_LOCUS3927 PE=3 SV=1
78	379321	tr|A0A3B6KIR7|A0A3B6KIR7_WHEAT	94.82	43	43	866660	5	2	26	Deamidation (NQ); Oxidation (M); Carbamylation	11451	Histone H4 OS=Triticum aestivum OX=4565 PE=3 SV=1
78	379326	tr|A0A3B6CBE7|A0A3B6CBE7_WHEAT	94.82	42	42	866660	5	2	26	Deamidation (NQ); Oxidation (M); Carbamylation	11546	Histone H4 OS=Triticum aestivum OX=4565 PE=3 SV=1
78	931276	tr|A0A7H4LLP7|A0A7H4LLP7_WHEAT	94.82	42	42	866660	5	2	26	Deamidation (NQ); Oxidation (M); Carbamylation	11931	Histone H4 OS=Triticum aestivum OX=4565 GN=CAMPLR22A2D_LOCUS4153 PE=3 SV=1
79	1073	P04272|ANXA2_BOVIN	79.17	7	7	13930000	2	2	26	Carbamidomethylation (DHKE X@N-term)	38612	Annexin A2 OS=Bos taurus OX=9913 GN=ANXA2 PE=1 SV=2
79	21561	A2SW69|ANXA2_SHEEP	79.17	7	7	13930000	2	2	26	Carbamidomethylation (DHKE X@N-term)	38612	Annexin A2 OS=Ovis aries OX=9940 GN=ANXA2 PE=1 SV=1
79	21560	tr|A0A452DSB1|A0A452DSB1_CAPHI	79.17	7	7	13930000	2	2	26	Carbamidomethylation (DHKE X@N-term)	38612	Annexin OS=Capra hircus OX=9925 GN=ANXA2 PE=3 SV=1
81	1193	tr|A0A3B6LWK6|A0A3B6LWK6_WHEAT	100.34	15	15	1158800	3	1	24	Deamidation (NQ); Oxidation (M)	30674	rRNA N-glycosidase OS=Triticum aestivum OX=4565 PE=3 SV=1
82	545	tr|A0A3B6LV31|A0A3B6LV31_WHEAT	102.55	16	16	1151400	3	1	23	Deamidation (NQ); Oxidation (M)	29653	rRNA N-glycosidase OS=Triticum aestivum OX=4565 PE=3 SV=1
82	178058	tr|Q07810|Q07810_WHEAT	102.55	16	16	1151400	3	1	23	Deamidation (NQ); Oxidation (M)	29613	rRNA N-glycosidase OS=Triticum aestivum OX=4565 GN=trig7 PE=3 SV=1
82	546	tr|A0A3B6LWE2|A0A3B6LWE2_WHEAT	102.55	15	15	1151400	3	1	23	Deamidation (NQ); Oxidation (M)	30055	rRNA N-glycosidase OS=Triticum aestivum OX=4565 PE=3 SV=1
84	76	P00829|ATPB_BOVIN	110.44	16	16	17261000	6	4	22	Deamidation (NQ); Methylation(KR); Methylation(others); Ethylation; Deamidation followed by esterification with ethanol	56284	ATP synthase subunit beta mitochondrial OS=Bos taurus OX=9913 GN=ATP5F1B PE=1 SV=2
84	78	tr|A0A452DII8|A0A452DII8_BOVIN	110.44	15	15	17261000	6	4	22	Deamidation (NQ); Methylation(KR); Methylation(others); Ethylation; Deamidation followed by esterification with ethanol	62226	ATP synthase subunit beta OS=Bos taurus OX=9913 GN=ATP5F1B PE=3 SV=1
84	20452	tr|A0A452E573|A0A452E573_CAPHI	110.44	16	16	17261000	6	4	22	Deamidation (NQ); Methylation(KR); Methylation(others); Ethylation; Deamidation followed by esterification with ethanol	56183	ATP synthase subunit beta OS=Capra hircus OX=9925 GN=ATP5F1B PE=3 SV=1
84	20453	tr|W5PEP7|W5PEP7_SHEEP	110.44	16	16	17261000	6	4	22	Deamidation (NQ); Methylation(KR); Methylation(others); Ethylation; Deamidation followed by esterification with ethanol	56208	ATP synthase subunit beta OS=Ovis aries OX=9940 GN=ATP5F1B PE=1 SV=1
85	20636	tr|A0A3B6SDG4|A0A3B6SDG4_WHEAT	82.16	12	12		3	0	22	Deamidation (NQ)	30834	SERPIN domain-containing protein OS=Triticum aestivum OX=4565 PE=3 SV=1
86	20494	tr|A0A452FYB3|A0A452FYB3_CAPHI	100.86	17	17	412960	5	2	22	Deamidation (NQ); Oxidation (M)	43945	IF rod domain-containing protein OS=Capra hircus OX=9925 GN=KRT19 PE=3 SV=1
86	588	P08728|K1C19_BOVIN	100.86	17	17	412960	5	2	22	Deamidation (NQ); Oxidation (M)	43885	Keratin type I cytoskeletal 19 OS=Bos taurus OX=9913 GN=KRT19 PE=2 SV=1
87	178365	tr|B6UKN7|B6UKN7_WHEAT	66.3	9	9		2	0	22	Deamidation (NQ); Sodium adduct	35753	Gamma-gliadin OS=Triticum aestivum OX=4565 GN=ll921 PE=4 SV=1
88	951	tr|A0A3B6PLP7|A0A3B6PLP7_WHEAT	85.23	8	8	591970	2	1	22	Deamidation (NQ); Carbamidomethylation (DHKE X@N-term)	34879	Glyceraldehyde-3-phosphate dehydrogenase OS=Triticum aestivum OX=4565 PE=3 SV=1
89	496452	tr|R9XV62|R9XV62_WHEAT	62.09	9	9	0	2	1	22	Deamidation (NQ); Sodium adduct	34462	Gamma-gliadin OS=Triticum aestivum OX=4565 PE=4 SV=1
89	565301	tr|R9XUS6|R9XUS6_WHEAT	62.09	8	8	0	2	1	22	Deamidation (NQ); Sodium adduct	40793	Gamma-gliadin OS=Triticum aestivum OX=4565 PE=4 SV=1
90	1055	tr|W5GYX5|W5GYX5_WHEAT	92.27	8	8	144530	2	1	22	Carbamidomethylation (DHKE X@N-term)	36609	Glyceraldehyde-3-phosphate dehydrogenase OS=Triticum aestivum OX=4565 GN=GAPC8 PE=2 SV=1
90	1054	tr|A0A3B6NQQ5|A0A3B6NQQ5_WHEAT	92.27	8	8	144530	2	1	22	Carbamidomethylation (DHKE X@N-term)	36594	Glyceraldehyde-3-phosphate dehydrogenase OS=Triticum aestivum OX=4565 PE=3 SV=1
90	178104	tr|A5YVV3|A5YVV3_WHEAT	92.27	8	8	144530	2	1	22	Carbamidomethylation (DHKE X@N-term)	36649	Glyceraldehyde-3-phosphate dehydrogenase OS=Triticum aestivum OX=4565 GN=GAPC PE=2 SV=1
90	1066	tr|W5GM69|W5GM69_WHEAT	92.27	8	8	144530	2	1	22	Carbamidomethylation (DHKE X@N-term)	38999	Glyceraldehyde-3-phosphate dehydrogenase OS=Triticum aestivum OX=4565 GN=GAPC6 PE=2 SV=1
90	178236	tr|Q7XJJ1|Q7XJJ1_WHEAT	92.27	17	17	144530	2	1	22	Carbamidomethylation (DHKE X@N-term)	18179	Cytosolic glyceraldehyde-3-phosphate dehydrogenase (Fragment) OS=Triticum aestivum OX=4565 PE=3 SV=1
90	178237	tr|Q9M4V4|Q9M4V4_WHEAT	92.27	12	12	144530	2	1	22	Carbamidomethylation (DHKE X@N-term)	25293	Cytosolic glyceraldehyde-3-phosphate dehydrogenase GAPDH (Fragment) OS=Triticum aestivum OX=4565 PE=2 SV=1
90	178238	tr|A0A096UTL2|A0A096UTL2_WHEAT	92.27	8	8	144530	2	1	22	Carbamidomethylation (DHKE X@N-term)	36578	Glyceraldehyde-3-phosphate dehydrogenase OS=Triticum aestivum OX=4565 GN=GAPC3 PE=2 SV=1
91	1053	tr|A0A3B6RKE1|A0A3B6RKE1_WHEAT	84.16	8	8		2	0	21	Carbamidomethylation (DHKE X@N-term)	36214	Glyceraldehyde-3-phosphate dehydrogenase OS=Triticum aestivum OX=4565 PE=3 SV=1
91	178103	tr|A0A1B1V4R0|A0A1B1V4R0_WHEAT	84.16	8	8		2	0	21	Carbamidomethylation (DHKE X@N-term)	36268	Glyceraldehyde-3-phosphate dehydrogenase (Fragment) OS=Triticum aestivum OX=4565 GN=GAPC1 PE=2 SV=1
91	1058	tr|C7C4X1|C7C4X1_WHEAT	84.16	8	8		2	0	21	Carbamidomethylation (DHKE X@N-term)	36528	Glyceraldehyde-3-phosphate dehydrogenase OS=Triticum aestivum OX=4565 GN=ga3pd PE=2 SV=1
91	564071	tr|A0A1B1V4Q3|A0A1B1V4Q3_WHEAT	84.16	8	8		2	0	21	Carbamidomethylation (DHKE X@N-term)	36551	Glyceraldehyde-3-phosphate dehydrogenase OS=Triticum aestivum OX=4565 GN=GAPC1 PE=2 SV=1
92	453502	XP_017911687.1	118.76	5	5	2030800	7	6	20	Deamidation (NQ); Hydroxylation P	170151	PREDICTED: collagen alpha-1(V) chain [Capra hircus]
92	89	tr|G3MZI7|G3MZI7_BOVIN	118.76	4	4	2030800	7	6	20	Deamidation (NQ); Hydroxylation P	184866	Collagen type V alpha 1 chain OS=Bos taurus OX=9913 GN=COL5A1 PE=4 SV=2
93	20489	P00698|LYSC_CHICK	128.79	40	40	3200600	5	5	20	Deamidation (NQ)	16239	Lysozyme C OS=Gallus gallus OX=9031 GN=LYZ PE=1 SV=1
94	453497	XP_005675925.2	101.41	7	7	3360100	10	8	19	Deamidation (NQ); Oxidation (M); Hydroxylation P	144991	PREDICTED: collagen alpha-2(V) chain [Capra hircus]
94	20385	tr|W5Q4M3|W5Q4M3_SHEEP	101.41	7	7	3360100	10	8	19	Deamidation (NQ); Oxidation (M); Hydroxylation P	144960	Uncharacterized protein OS=Ovis aries OX=9940 GN=COL5A2 PE=4 SV=1
95	379356	tr|W5EE00|W5EE00_WHEAT	82.22	5	5	6866900	2	2	19	Deamidation (NQ); Oxidation (M); Hydroxylation P	41817	Uncharacterized protein OS=Triticum aestivum OX=4565 PE=3 SV=1
95	183861	tr|A0A3B6INX9|A0A3B6INX9_WHEAT	82.22	5	5	6866900	2	2	19	Deamidation (NQ); Oxidation (M); Hydroxylation P	42741	Uncharacterized protein OS=Triticum aestivum OX=4565 PE=3 SV=1
95	379357	tr|A0A3B6JG31|A0A3B6JG31_WHEAT	82.22	5	5	6866900	2	2	19	Deamidation (NQ); Oxidation (M); Hydroxylation P	43120	Uncharacterized protein OS=Triticum aestivum OX=4565 PE=3 SV=1
95	397086	tr|A0A1D6DJ20|A0A1D6DJ20_WHEAT	82.22	5	5	6866900	2	2	19	Deamidation (NQ); Oxidation (M); Hydroxylation P	41793	Uncharacterized protein OS=Triticum aestivum OX=4565 PE=3 SV=1
95	379387	tr|A0A3B6HZM6|A0A3B6HZM6_WHEAT	82.22	5	5	6866900	2	2	19	Deamidation (NQ); Oxidation (M); Hydroxylation P	41791	Uncharacterized protein OS=Triticum aestivum OX=4565 PE=3 SV=1
95	379388	tr|A0A3B6I0K7|A0A3B6I0K7_WHEAT	82.22	5	5	6866900	2	2	19	Deamidation (NQ); Oxidation (M); Hydroxylation P	42734	Uncharacterized protein OS=Triticum aestivum OX=4565 PE=3 SV=1
96	236	tr|A0A452DJ66|A0A452DJ66_BOVIN	90.81	8	8	1894000	3	1	20	Deamidation (NQ); Formylation	49976	Tubulin alpha chain OS=Bos taurus OX=9913 GN=TUBA1D PE=3 SV=1
96	292	tr|F2Z4C1|F2Z4C1_BOVIN	90.81	8	8	1894000	3	1	20	Deamidation (NQ); Formylation	50136	Tubulin alpha chain OS=Bos taurus OX=9913 GN=TUBA1A PE=3 SV=1
96	293	Q2HJ86|TBA1D_BOVIN	90.81	8	8	1894000	3	1	20	Deamidation (NQ); Formylation	50283	Tubulin alpha-1D chain OS=Bos taurus OX=9913 GN=TUBA1D PE=1 SV=1
96	20657	tr|A0A452F9Q0|A0A452F9Q0_CAPHI	90.81	8	8	1894000	3	1	20	Deamidation (NQ); Formylation	50283	Tubulin alpha chain OS=Capra hircus OX=9925 GN=LOC102178119 PE=3 SV=1
96	20656	tr|W5QFL1|W5QFL1_SHEEP	90.81	8	8	1894000	3	1	20	Deamidation (NQ); Formylation	50283	Tubulin alpha chain OS=Ovis aries OX=9940 GN=LOC101116286 PE=3 SV=1
96	20659	tr|A0A452FRA9|A0A452FRA9_CAPHI	90.81	8	8	1894000	3	1	20	Deamidation (NQ); Formylation	53140	Tubulin alpha chain OS=Capra hircus OX=9925 GN=TUBA1A PE=3 SV=1
98	2304	tr|I6QQ39|I6QQ39_WHEAT	97.38	16	16	2738300	7	7	18	Deamidation (NQ); Oxidation (M)	66325	Globulin-3A OS=Triticum aestivum OX=4565 GN=Glo-3A PE=2 SV=1
98	178002	tr|B7U6L4|B7U6L4_WHEAT	97.38	16	16	2738300	7	7	18	Deamidation (NQ); Oxidation (M)	66350	Globulin 3 OS=Triticum aestivum OX=4565 GN=glo-3A PE=4 SV=1
99	57869	Q95L54|ANXA8_BOVIN	59.41	7	7	5638700	2	2	18	Oxidation (M)	36787	Annexin A8 OS=Bos taurus OX=9913 GN=ANXA8 PE=2 SV=1
99	21150	tr|A0A452DJW6|A0A452DJW6_CAPHI	59.41	7	7	5638700	2	2	18	Oxidation (M)	36813	Annexin OS=Capra hircus OX=9925 GN=LOC102176495 PE=3 SV=1
99	235253	tr|A0A3Q1MTA5|A0A3Q1MTA5_BOVIN	59.41	7	7	5638700	2	2	18	Oxidation (M)	36812	Annexin OS=Bos taurus OX=9913 GN=ANXA8L1 PE=1 SV=1
99	21152	tr|A0A452DL13|A0A452DL13_CAPHI	59.41	7	7	5638700	2	2	18	Oxidation (M)	37453	Annexin OS=Capra hircus OX=9925 GN=LOC102176495 PE=3 SV=1
99	21153	tr|W5NS06|W5NS06_SHEEP	59.41	7	7	5638700	2	2	18	Oxidation (M)	37527	Annexin OS=Ovis aries OX=9940 GN=LOC101114082 PE=3 SV=1
100	20868	tr|W5PZX0|W5PZX0_SHEEP	69.44	6	6	3430700	2	1	17	Deamidation (NQ)	48546	IF rod domain-containing protein OS=Ovis aries OX=9940 GN=KRT24 PE=3 SV=1
100	20870	tr|W5PZW9|W5PZW9_SHEEP	69.44	5	5	3430700	2	1	17	Deamidation (NQ)	56207	IF rod domain-containing protein OS=Ovis aries OX=9940 GN=KRT24 PE=3 SV=1
100	711	tr|F1MFW9|F1MFW9_BOVIN	69.44	5	5	3430700	2	1	17	Deamidation (NQ)	55129	Keratin 24 OS=Bos taurus OX=9913 GN=KRT24 PE=3 SV=3
101	20462	tr|A0A3B6GYF7|A0A3B6GYF7_WHEAT	109.41	14	14	1260000	5	3	15	Deamidation (NQ); Glycidamide adduct	59027	ATP synthase subunit beta OS=Triticum aestivum OX=4565 PE=3 SV=1
101	20481	tr|A0A3B6EIN4|A0A3B6EIN4_WHEAT	109.41	15	15	1260000	5	3	15	Deamidation (NQ); Glycidamide adduct	58931	ATP synthase subunit beta OS=Triticum aestivum OX=4565 PE=3 SV=1
101	20478	tr|A0A3B6FP86|A0A3B6FP86_WHEAT	109.41	15	15	1260000	5	3	15	Deamidation (NQ); Glycidamide adduct	58945	ATP synthase subunit beta OS=Triticum aestivum OX=4565 PE=3 SV=1
101	20482	tr|A0A3B5Y5K9|A0A3B5Y5K9_WHEAT	109.41	14	14	1260000	5	3	15	Deamidation (NQ); Glycidamide adduct	59163	ATP synthase subunit beta OS=Triticum aestivum OX=4565 PE=3 SV=1
101	178063	tr|Q41534|Q41534_WHEAT	109.41	14	14	1260000	5	3	15	Deamidation (NQ); Glycidamide adduct	59249	ATP synthase subunit beta OS=Triticum aestivum OX=4565 GN=atp2 PE=2 SV=1
102	20514	tr|A0A452F4U3|A0A452F4U3_CAPHI	88.43	2	2	2011200	4	4	15	Deamidation (NQ)	298570	3-hydroxyacyl-[acyl-carrier-protein] dehydratase OS=Capra hircus OX=9925 GN=FASN PE=4 SV=1
102	20522	tr|A0A452F5I4|A0A452F5I4_CAPHI	88.43	2	2	2011200	4	4	15	Deamidation (NQ)	270329	3-hydroxyacyl-[acyl-carrier-protein] dehydratase OS=Capra hircus OX=9925 GN=FASN PE=4 SV=1
102	20523	tr|A0A452F5L4|A0A452F5L4_CAPHI	88.43	2	2	2011200	4	4	15	Deamidation (NQ)	273554	3-hydroxyacyl-[acyl-carrier-protein] dehydratase OS=Capra hircus OX=9925 GN=FASN PE=4 SV=1
103	20687	P14639|ALBU_SHEEP	99.09	6	6	65776	5	1	15	Deamidation (NQ)	69188	Albumin OS=Ovis aries OX=9940 GN=ALB PE=1 SV=1
103	20686	tr|A0A452F7K4|A0A452F7K4_CAPHI	99.09	6	6	65776	5	1	15	Deamidation (NQ)	69173	Albumin OS=Capra hircus OX=9925 GN=ALB PE=1 SV=1
103	20688	tr|A0A452F7Y5|A0A452F7Y5_CAPHI	99.09	6	6	65776	5	1	15	Deamidation (NQ)	69406	Albumin OS=Capra hircus OX=9925 GN=ALB PE=4 SV=1
104	21021	tr|W5P4X6|W5P4X6_SHEEP	65.15	5	5		2	0	15		42196	SERPIN domain-containing protein OS=Ovis aries OX=9940 GN=SERPINB8 PE=3 SV=1
104	1649	Q5BIR5|SPB8_BOVIN	65.15	5	5		2	0	15		42173	Serpin B8 OS=Bos taurus OX=9913 GN=SERPINB8 PE=2 SV=1
104	21022	tr|A0A452F7Y8|A0A452F7Y8_CAPHI	65.15	5	5		2	0	15		42152	SERPIN domain-containing protein OS=Capra hircus OX=9925 GN=SERPINB8 PE=3 SV=1
104	21027	tr|A0A452F5G1|A0A452F5G1_CAPHI	65.15	5	5		2	0	15		42186	SERPIN domain-containing protein OS=Capra hircus OX=9925 GN=SERPINB1 PE=3 SV=1
104	21026	tr|D8X187|D8X187_SHEEP	65.15	5	5		2	0	15		42225	Serpin peptidase inhibitor clade B ovalbumin member 1 OS=Ovis aries OX=9940 GN=SERPINB1 PE=2 SV=1
104	1650	Q1JPB0|ILEU_BOVIN	65.15	5	5		2	0	15		42236	Leukocyte elastase inhibitor OS=Bos taurus OX=9913 GN=SERPINB1 PE=2 SV=2
104	21028	tr|A0A452F548|A0A452F548_CAPHI	65.15	5	5		2	0	15		43674	SERPIN domain-containing protein OS=Capra hircus OX=9925 GN=SERPINB1 PE=3 SV=1
104	1659	tr|A0A3Q1LN63|A0A3Q1LN63_BOVIN	65.15	5	5		2	0	15		45717	Leukocyte elastase inhibitor OS=Bos taurus OX=9913 GN=SERPINB1 PE=1 SV=1
105	46	tr|A0A3Q1LNN7|A0A3Q1LNN7_BOVIN	109.46	8	8	813500	6	2	15	Deamidation (NQ)	66240	Albumin OS=Bos taurus OX=9913 GN=ALB PE=4 SV=1
105	50	tr|A0A140T897|A0A140T897_BOVIN	109.46	8	8	813500	6	2	15	Deamidation (NQ)	69324	Albumin OS=Bos taurus OX=9913 GN=ALB PE=4 SV=1
105	47	P02769|ALBU_BOVIN	109.46	8	8	813500	6	2	15	Deamidation (NQ)	69294	Albumin OS=Bos taurus OX=9913 GN=ALB PE=1 SV=4
106	20898	tr|A0A452FIC2|A0A452FIC2_CAPHI	50.51	4	4	6611900	2	2	14	Deamidation (NQ)	64855	O-acyltransferase OS=Capra hircus OX=9925 GN=SOAT1 PE=3 SV=1
106	20899	tr|W5Q5C8|W5Q5C8_SHEEP	50.51	4	4	6611900	2	2	14	Deamidation (NQ)	64968	O-acyltransferase OS=Ovis aries OX=9940 GN=SOAT1 PE=3 SV=1
110	178836	tr|A0A290XYV6|A0A290XYV6_WHEAT	94.4	16	16	7036400	4	2	12	Deamidation (NQ)	31817	Gamma-gliadin (Fragment) OS=Triticum aestivum OX=4565 PE=4 SV=1
110	178835	tr|A0A290XZ11|A0A290XZ11_WHEAT	94.4	16	16	7036400	4	2	12	Deamidation (NQ)	31872	Gamma-gliadin (Fragment) OS=Triticum aestivum OX=4565 PE=4 SV=1
110	178837	tr|A0A290XYW2|A0A290XYW2_WHEAT	94.4	16	16	7036400	4	2	12	Deamidation (NQ)	31788	Gamma-gliadin (Fragment) OS=Triticum aestivum OX=4565 PE=4 SV=1
111	178347	tr|A0A7H4LJ48|A0A7H4LJ48_WHEAT	116.26	8	8	1002000	3	3	12	Deamidation (NQ)	41155	Glyceraldehyde-3-phosphate dehydrogenase OS=Triticum aestivum OX=4565 GN=CAMPLR22A2D_LOCUS3248 PE=3 SV=1
111	21051	tr|A0A3B6B1C5|A0A3B6B1C5_WHEAT	116.26	8	8	1002000	3	3	12	Deamidation (NQ)	42701	Glyceraldehyde-3-phosphate dehydrogenase OS=Triticum aestivum OX=4565 PE=3 SV=1
111	21049	tr|A0A1D5TTT2|A0A1D5TTT2_WHEAT	116.26	8	8	1002000	3	3	12	Deamidation (NQ)	42700	Glyceraldehyde-3-phosphate dehydrogenase OS=Triticum aestivum OX=4565 PE=3 SV=1
117	21576	tr|A0A452DTZ1|A0A452DTZ1_CAPHI	78.75	6	6	1458100	2	2	10	Oxidation (M)	27940	Uncharacterized protein OS=Capra hircus OX=9925 GN=SLC25A5 PE=3 SV=1
117	21577	tr|W5PCT5|W5PCT5_SHEEP	78.75	6	6	1458100	2	2	10	Oxidation (M)	28715	Uncharacterized protein OS=Ovis aries OX=9940 PE=3 SV=1
117	21578	tr|W5Q436|W5Q436_SHEEP	78.75	6	6	1458100	2	2	10	Oxidation (M)	29333	Uncharacterized protein OS=Ovis aries OX=9940 GN=SLC25A5 PE=3 SV=1
117	21579	tr|A0A452F633|A0A452F633_CAPHI	78.75	6	6	1458100	2	2	10	Oxidation (M)	31927	Uncharacterized protein OS=Capra hircus OX=9925 PE=3 SV=1
117	129644	tr|A0A3Q1MF55|A0A3Q1MF55_BOVIN	78.75	5	5	1458100	2	2	10	Oxidation (M)	32721	ADP/ATP translocase 2 OS=Bos taurus OX=9913 GN=SLC25A5 PE=3 SV=1
117	21580	tr|A0A452DTY2|A0A452DTY2_CAPHI	78.75	5	5	1458100	2	2	10	Oxidation (M)	32955	Uncharacterized protein OS=Capra hircus OX=9925 GN=SLC25A5 PE=3 SV=1
117	58298	P02722|ADT1_BOVIN	78.75	5	5	1458100	2	2	10	Oxidation (M)	32967	ADP/ATP translocase 1 OS=Bos taurus OX=9913 GN=SLC25A4 PE=1 SV=3
117	21582	tr|A0A452G8Y9|A0A452G8Y9_CAPHI	78.75	5	5	1458100	2	2	10	Oxidation (M)	32967	Uncharacterized protein OS=Capra hircus OX=9925 GN=SLC25A4 PE=3 SV=1
117	58292	Q8SQH5|ADT2_BOVIN	78.75	5	5	1458100	2	2	10	Oxidation (M)	32955	ADP/ATP translocase 2 OS=Bos taurus OX=9913 GN=SLC25A5 PE=2 SV=3
117	58291	P32007|ADT3_BOVIN	78.75	5	5	1458100	2	2	10	Oxidation (M)	32877	ADP/ATP translocase 3 OS=Bos taurus OX=9913 GN=SLC25A6 PE=1 SV=3
117	21583	tr|A0A452EB34|A0A452EB34_CAPHI	78.75	5	5	1458100	2	2	10	Oxidation (M)	32858	Uncharacterized protein OS=Capra hircus OX=9925 GN=SLC25A6 PE=3 SV=1
117	21584	tr|W5PCQ8|W5PCQ8_SHEEP	78.75	5	5	1458100	2	2	10	Oxidation (M)	32911	Uncharacterized protein OS=Ovis aries OX=9940 GN=SLC25A4 PE=3 SV=1
117	129648	tr|A0A3Q1MWD4|A0A3Q1MWD4_BOVIN	78.75	5	5	1458100	2	2	10	Oxidation (M)	33055	ADP/ATP translocase 2 OS=Bos taurus OX=9913 GN=SLC25A5 PE=3 SV=1
122	1104	tr|A0A3B5XV32|A0A3B5XV32_WHEAT	81.42	8	8	968950	3	1	9	Deamidation (NQ)	63867	Uncharacterized protein OS=Triticum aestivum OX=4565 PE=3 SV=1
122	178224	tr|B2CGM5|B2CGM5_WHEAT	81.42	8	8	968950	3	1	9	Deamidation (NQ)	64882	Triticin OS=Triticum aestivum OX=4565 PE=2 SV=1
123	187	tr|F1N0H9|F1N0H9_BOVIN	72.7	9	9	2029700	5	5	9	Hydroxylation P	60533	Elastin OS=Bos taurus OX=9913 GN=ELN PE=3 SV=3
123	100	tr|A0A3Q1MFJ9|A0A3Q1MFJ9_BOVIN	72.7	9	9	2029700	5	5	9	Hydroxylation P	63455	Elastin OS=Bos taurus OX=9913 GN=ELN PE=3 SV=1
123	185	tr|A0A3Q1N0T9|A0A3Q1N0T9_BOVIN	72.7	9	9	2029700	5	5	9	Hydroxylation P	63662	Elastin OS=Bos taurus OX=9913 GN=ELN PE=3 SV=1
123	95	tr|A0A3Q1M7F0|A0A3Q1M7F0_BOVIN	72.7	9	9	2029700	5	5	9	Hydroxylation P	63675	Elastin OS=Bos taurus OX=9913 GN=ELN PE=3 SV=1
123	97	tr|A0A3Q1MEV3|A0A3Q1MEV3_BOVIN	72.7	9	9	2029700	5	5	9	Hydroxylation P	65130	Elastin OS=Bos taurus OX=9913 GN=ELN PE=3 SV=1
124	20966	tr|A0A3B6N2V5|A0A3B6N2V5_WHEAT	91.77	5	5	874090	2	2	9	Deamidation (NQ)	91894	Tr-type G domain-containing protein OS=Triticum aestivum OX=4565 PE=3 SV=1
124	20980	tr|A0A3B6RQD1|A0A3B6RQD1_WHEAT	91.77	5	5	874090	2	2	9	Deamidation (NQ)	93819	Tr-type G domain-containing protein OS=Triticum aestivum OX=4565 PE=3 SV=1
124	20978	tr|A0A3B6N1J5|A0A3B6N1J5_WHEAT	91.77	5	5	874090	2	2	9	Deamidation (NQ)	93794	Tr-type G domain-containing protein OS=Triticum aestivum OX=4565 PE=3 SV=1
124	20976	tr|A0A3B6I3X0|A0A3B6I3X0_WHEAT	91.77	5	5	874090	2	2	9	Deamidation (NQ)	93778	Tr-type G domain-containing protein OS=Triticum aestivum OX=4565 PE=3 SV=1
124	20973	tr|A0A3B6I318|A0A3B6I318_WHEAT	91.77	5	5	874090	2	2	9	Deamidation (NQ)	93958	Tr-type G domain-containing protein OS=Triticum aestivum OX=4565 PE=3 SV=1
124	20972	tr|A0A3B6LX58|A0A3B6LX58_WHEAT	91.77	5	5	874090	2	2	9	Deamidation (NQ)	93792	Tr-type G domain-containing protein OS=Triticum aestivum OX=4565 PE=3 SV=1
124	20971	tr|A0A3B6TWP7|A0A3B6TWP7_WHEAT	91.77	5	5	874090	2	2	9	Deamidation (NQ)	93805	Tr-type G domain-containing protein OS=Triticum aestivum OX=4565 PE=3 SV=1
124	20969	tr|A0A3B6LXC1|A0A3B6LXC1_WHEAT	91.77	5	5	874090	2	2	9	Deamidation (NQ)	93778	Tr-type G domain-containing protein OS=Triticum aestivum OX=4565 PE=3 SV=1
124	20968	tr|A0A3B6SM60|A0A3B6SM60_WHEAT	91.77	5	5	874090	2	2	9	Deamidation (NQ)	93821	Tr-type G domain-containing protein OS=Triticum aestivum OX=4565 PE=3 SV=1
124	20967	tr|A0A3B6LX08|A0A3B6LX08_WHEAT	91.77	5	5	874090	2	2	9	Deamidation (NQ)	93944	Tr-type G domain-containing protein OS=Triticum aestivum OX=4565 PE=3 SV=1
125	178343	tr|B6UKM7|B6UKM7_WHEAT	90.92	9	9	1584600	4	2	9	Deamidation (NQ)	34392	Gamma-gliadin OS=Triticum aestivum OX=4565 GN=ll906 PE=4 SV=1
126	453525	XP_017894051.1	51.55	2	2	0	2	1	8	Hydroxylation P	160278	PREDICTED: collagen alpha-2(XI) chain isoform X4 [Capra hircus]
126	453526	XP_017894050.1	51.55	2	2	0	2	1	8	Hydroxylation P	163360	PREDICTED: collagen alpha-2(XI) chain isoform X3 [Capra hircus]
126	453520	XP_017894049.1	51.55	2	2	0	2	1	8	Hydroxylation P	168887	PREDICTED: collagen alpha-2(XI) chain isoform X2 [Capra hircus]
126	453522	XP_017894047.1	51.55	2	2	0	2	1	8	Hydroxylation P	171969	PREDICTED: collagen alpha-2(XI) chain isoform X1 [Capra hircus]
126	453521	XP_017894048.1	51.55	2	2	0	2	1	8	Hydroxylation P	171969	PREDICTED: collagen alpha-2(XI) chain isoform X1 [Capra hircus]
126	345	tr|F1MRP6|F1MRP6_BOVIN	51.55	2	2	0	2	1	8	Hydroxylation P	172270	Collagen alpha-2(XI) chain OS=Bos taurus OX=9913 GN=COL11A2 PE=4 SV=2
126	343	Q32S24|COBA2_BOVIN	51.55	2	2	0	2	1	8	Hydroxylation P	172238	Collagen alpha-2(XI) chain OS=Bos taurus OX=9913 GN=COL11A2 PE=3 SV=1
129	20946	tr|W5PPE2|W5PPE2_SHEEP	87.23	25	25	2351200	2	2	8	Deamidation (NQ)	16856	Uncharacterized protein OS=Ovis aries OX=9940 GN=MGST3 PE=4 SV=1
129	20945	tr|A1YZ37|A1YZ37_CAPHI	87.23	25	25	2351200	2	2	8	Deamidation (NQ)	16856	Microsomal glutathione S-transferase 3 OS=Capra hircus OX=9925 GN=MGST3 PE=2 SV=1
130	20847	tr|W5QCP9|W5QCP9_SHEEP	52.3	1	1	3565000	2	2	7		340445	Uncharacterized protein OS=Ovis aries OX=9940 GN=COL6A3 PE=4 SV=1
130	453485	XP_017896216.1	52.3	1	1	3565000	2	2	7		287455	PREDICTED: collagen alpha-3(VI) chain isoform X4 [Capra hircus]
130	453487	XP_017896208.1	52.3	1	1	3565000	2	2	7		309107	PREDICTED: collagen alpha-3(VI) chain isoform X3 [Capra hircus]
130	453490	XP_017896201.1	52.3	1	1	3565000	2	2	7		328326	PREDICTED: collagen alpha-3(VI) chain isoform X2 [Capra hircus]
130	453489	XP_017896193.1	52.3	1	1	3565000	2	2	7		330495	PREDICTED: collagen alpha-3(VI) chain isoform X1 [Capra hircus]
130	453488	XP_017896187.1	52.3	1	1	3565000	2	2	7		330495	PREDICTED: collagen alpha-3(VI) chain isoform X1 [Capra hircus]
130	453486	XP_013818488.2	52.3	1	1	3565000	2	2	7		266213	PREDICTED: collagen alpha-3(VI) chain isoform X5 [Capra hircus]
130	453491	XP_017896230.1	52.3	1	1	3565000	2	2	7		352775	PREDICTED: collagen alpha-3(VI) chain isoform X6 [Capra hircus]
130	16	tr|E1BB91|E1BB91_BOVIN	52.3	1	1	3565000	2	2	7		339586	Collagen type VI alpha 3 chain OS=Bos taurus OX=9913 GN=COL6A3 PE=1 SV=2
130	20865	tr|A0A452F4L0|A0A452F4L0_CAPHI	52.3	1	1	3565000	2	2	7		337761	Uncharacterized protein OS=Capra hircus OX=9925 GN=COL6A3 PE=4 SV=1
130	20849	tr|A0A452F573|A0A452F573_CAPHI	52.3	1	1	3565000	2	2	7		337811	Uncharacterized protein OS=Capra hircus OX=9925 GN=COL6A3 PE=4 SV=1
131	1440	Q32PH8|EF1A2_BOVIN	72.76	9	9	1314500	3	1	7	Deamidation (NQ); Dimethylation(KR); Methylation(KR)	50470	Elongation factor 1-alpha 2 OS=Bos taurus OX=9913 GN=EEF1A2 PE=2 SV=1
131	20784	tr|A0A452EWA5|A0A452EWA5_CAPHI	72.76	9	9	1314500	3	1	7	Deamidation (NQ); Dimethylation(KR); Methylation(KR)	50470	Elongation factor 1-alpha OS=Capra hircus OX=9925 GN=EEF1A2 PE=3 SV=1
133	235210	tr|A0A452DIF0|A0A452DIF0_BOVIN	81.07	6	6		4	0	7	Deamidation (NQ); Oxidation (M)	58669	Keratin type II cytoskeletal 74 OS=Bos taurus OX=9913 GN=KRT74 PE=3 SV=1
133	20643	tr|W5Q671|W5Q671_SHEEP	81.07	7	7		4	0	7	Deamidation (NQ); Oxidation (M)	51262	IF rod domain-containing protein OS=Ovis aries OX=9940 GN=KRT71 PE=3 SV=1
133	57240	Q148H5|K2C71_BOVIN	81.07	6	6		4	0	7	Deamidation (NQ); Oxidation (M)	57408	Keratin type II cytoskeletal 71 OS=Bos taurus OX=9913 GN=KRT71 PE=2 SV=1
133	20644	tr|A0A452EP69|A0A452EP69_CAPHI	81.07	6	6		4	0	7	Deamidation (NQ); Oxidation (M)	57391	IF rod domain-containing protein OS=Capra hircus OX=9925 GN=KRT71 PE=3 SV=1
135	970	tr|A0A3B5ZP43|A0A3B5ZP43_WHEAT	92.16	8	8	1340800	3	1	7	Deamidation (NQ)	64926	Uncharacterized protein OS=Triticum aestivum OX=4565 PE=3 SV=1
135	178318	tr|B2CGM6|B2CGM6_WHEAT	92.16	8	8	1340800	3	1	7	Deamidation (NQ)	64936	Triticin OS=Triticum aestivum OX=4565 PE=3 SV=1
139	1639	P01013|OVALX_CHICK	65.04	20	20	1823600	3	2	6	Oxidation (M); Carbamidomethylation (DHKE X@N-term)	26291	Ovalbumin-related protein X (Fragment) OS=Gallus gallus OX=9031 GN=SERPINB14C PE=1 SV=1
140	20738	tr|A0A452FKS5|A0A452FKS5_CAPHI	73.61	13	13	1056300	3	3	6	Deamidation (NQ); Oxidation (M)	35917	Annexin OS=Capra hircus OX=9925 GN=ANXA5 PE=3 SV=1
140	103	tr|A0A3Q1MU33|A0A3Q1MU33_BOVIN	73.61	13	13	1056300	3	3	6	Deamidation (NQ); Oxidation (M)	35876	Annexin OS=Bos taurus OX=9913 GN=ANXA5 PE=1 SV=1
140	20737	tr|A0A452FKT0|A0A452FKT0_CAPHI	73.61	13	13	1056300	3	3	6	Deamidation (NQ); Oxidation (M)	35935	Annexin OS=Capra hircus OX=9925 GN=ANXA5 PE=3 SV=1
140	104	tr|F6QVC9|F6QVC9_BOVIN	73.61	13	13	1056300	3	3	6	Deamidation (NQ); Oxidation (M)	36075	Annexin OS=Bos taurus OX=9913 GN=ANXA5 PE=1 SV=1
140	20740	tr|A0A452FKQ6|A0A452FKQ6_CAPHI	73.61	13	13	1056300	3	3	6	Deamidation (NQ); Oxidation (M)	36134	Annexin OS=Capra hircus OX=9925 GN=ANXA5 PE=3 SV=1
140	20739	tr|A0A452FJZ2|A0A452FJZ2_CAPHI	73.61	13	13	1056300	3	3	6	Deamidation (NQ); Oxidation (M)	36160	Annexin OS=Capra hircus OX=9925 GN=ANXA5 PE=3 SV=1
140	20742	tr|A0A452FK74|A0A452FK74_CAPHI	73.61	13	13	1056300	3	3	6	Deamidation (NQ); Oxidation (M)	37934	Annexin OS=Capra hircus OX=9925 GN=ANXA5 PE=3 SV=1
140	20743	tr|W5PZM9|W5PZM9_SHEEP	73.61	12	12	1056300	3	3	6	Deamidation (NQ); Oxidation (M)	38087	Annexin OS=Ovis aries OX=9940 GN=ANXA5 PE=3 SV=1
144	20665	tr|W5Q643|W5Q643_SHEEP	78.44	7	7		3	0	6	Deamidation (NQ); Oxidation (M)	55965	IF rod domain-containing protein OS=Ovis aries OX=9940 GN=KRT72 PE=3 SV=1
144	20667	tr|A0A452G821|A0A452G821_CAPHI	78.44	7	7		3	0	6	Deamidation (NQ); Oxidation (M)	57029	IF rod domain-containing protein OS=Capra hircus OX=9925 GN=KRT72 PE=3 SV=1
145	20728	tr|W5PGT5|W5PGT5_SHEEP	80.76	1	1	369820	2	2	6	Deamidation (NQ); Oxidation (M)	228543	Uncharacterized protein OS=Ovis aries OX=9940 GN=MYH11 PE=3 SV=1
145	20720	tr|W5PGT0|W5PGT0_SHEEP	80.76	2	2	369820	2	2	6	Deamidation (NQ); Oxidation (M)	220573	Uncharacterized protein OS=Ovis aries OX=9940 GN=MYH11 PE=3 SV=1
145	160	tr|A0A3Q1LWN6|A0A3Q1LWN6_BOVIN	80.76	2	2	369820	2	2	6	Deamidation (NQ); Oxidation (M)	222268	Myosin heavy chain 11 OS=Bos taurus OX=9913 GN=MYH11 PE=1 SV=1
145	161	tr|A0A3Q1MG42|A0A3Q1MG42_BOVIN	80.76	1	1	369820	2	2	6	Deamidation (NQ); Oxidation (M)	223917	Myosin heavy chain 11 OS=Bos taurus OX=9913 GN=MYH11 PE=1 SV=1
145	20722	tr|A0A452E5G1|A0A452E5G1_CAPHI	80.76	1	1	369820	2	2	6	Deamidation (NQ); Oxidation (M)	223877	Uncharacterized protein OS=Capra hircus OX=9925 GN=MYH11 PE=3 SV=1
145	162	tr|F1MYM9|F1MYM9_BOVIN	80.76	1	1	369820	2	2	6	Deamidation (NQ); Oxidation (M)	224906	Myosin heavy chain 11 OS=Bos taurus OX=9913 GN=MYH11 PE=1 SV=3
145	20724	tr|A0A452E5D4|A0A452E5D4_CAPHI	80.76	1	1	369820	2	2	6	Deamidation (NQ); Oxidation (M)	226671	Uncharacterized protein OS=Capra hircus OX=9925 GN=MYH11 PE=3 SV=1
145	20726	tr|A0A452E5B5|A0A452E5B5_CAPHI	80.76	1	1	369820	2	2	6	Deamidation (NQ); Oxidation (M)	227609	Uncharacterized protein OS=Capra hircus OX=9925 GN=MYH11 PE=3 SV=1
145	163	tr|A6QLN6|A6QLN6_BOVIN	80.76	1	1	369820	2	2	6	Deamidation (NQ); Oxidation (M)	227653	MYH11 protein OS=Bos taurus OX=9913 GN=MYH11 PE=1 SV=1
146	931344	tr|W5P742|W5P742_SHEEP	59.68	22	22	1731700	2	2	6	Deamidation (NQ)	15344	Galectin OS=Ovis aries OX=9940 GN=LGALS7 PE=4 SV=1
147	178234	tr|A0A078BTE9|A0A078BTE9_WHEAT	62.62	8	8	768400	2	2	6	Deamidation (NQ)	41221	RUBISCO activase beta (Fragment) OS=Triticum aestivum OX=4565 GN=rca1_beta PE=4 SV=1
147	178235	tr|A0A0M5JP75|A0A0M5JP75_WHEAT	62.62	7	7	768400	2	2	6	Deamidation (NQ)	47228	Chloroplast ribulose bisphosphate carboxylase/oxygenase activase B OS=Triticum aestivum OX=4565 PE=2 SV=1
147	21007	tr|A0A3B6IPQ9|A0A3B6IPQ9_WHEAT	62.62	7	7	768400	2	2	6	Deamidation (NQ)	47837	ATPase_AAA_core domain-containing protein OS=Triticum aestivum OX=4565 PE=4 SV=1
147	21011	tr|A0A3B6HV87|A0A3B6HV87_WHEAT	62.62	7	7	768400	2	2	6	Deamidation (NQ)	47781	ATPase_AAA_core domain-containing protein OS=Triticum aestivum OX=4565 PE=4 SV=1
147	21012	tr|A0A3B6IS66|A0A3B6IS66_WHEAT	62.62	7	7	768400	2	2	6	Deamidation (NQ)	47713	ATPase_AAA_core domain-containing protein OS=Triticum aestivum OX=4565 PE=4 SV=1
147	21010	tr|A0A3B6JGN7|A0A3B6JGN7_WHEAT	62.62	7	7	768400	2	2	6	Deamidation (NQ)	47784	ATPase_AAA_core domain-containing protein OS=Triticum aestivum OX=4565 PE=4 SV=1
147	178361	tr|Q9M4V3|Q9M4V3_WHEAT	62.62	7	7	768400	2	2	6	Deamidation (NQ)	47815	Ribulose bisphosphate carboxylase activase B OS=Triticum aestivum OX=4565 GN=RcaB PE=2 SV=1
151	20678	tr|A0A096ULI5|A0A096ULI5_WHEAT	65.74	13	13	681910	3	3	5	Deamidation (NQ); Oxidation (M)	40054	(S)-2-hydroxy-acid oxidase OS=Triticum aestivum OX=4565 PE=3 SV=1
151	20680	tr|A0A3B6C505|A0A3B6C505_WHEAT	65.74	13	13	681910	3	3	5	Deamidation (NQ); Oxidation (M)	41007	(S)-2-hydroxy-acid oxidase OS=Triticum aestivum OX=4565 PE=3 SV=1
154	21094	P16159|IAC16_WHEAT	56.85	13	13	815060	2	2	5	Deamidation (NQ)	15782	Alpha-amylase/trypsin inhibitor CM16 OS=Triticum aestivum OX=4565 PE=1 SV=1
154	178363	tr|A0A4P8DL87|A0A4P8DL87_WHEAT	56.85	13	13	815060	2	2	5	Deamidation (NQ)	15782	Alpha amylase-trypsin inhibitor OS=Triticum aestivum OX=4565 GN=ATI PE=2 SV=1
154	178364	tr|B5B0D5|B5B0D5_WHEAT	56.85	13	13	815060	2	2	5	Deamidation (NQ)	15783	Major allergen CM16 OS=Triticum aestivum OX=4565 PE=2 SV=1
155	574	tr|A0A3B5XVD9|A0A3B5XVD9_WHEAT	70.89	14	14	1061000	3	3	5	Deamidation (NQ)	33704	Uncharacterized protein OS=Triticum aestivum OX=4565 PE=4 SV=1
155	178060	tr|C9EF64|C9EF64_WHEAT	70.89	20	20	1061000	3	3	5	Deamidation (NQ)	23358	Dehydroascorbate reductase OS=Triticum aestivum OX=4565 GN=DHAR PE=2 SV=1
155	571	tr|A0A3B5YRG4|A0A3B5YRG4_WHEAT	70.89	20	20	1061000	3	3	5	Deamidation (NQ)	23328	Uncharacterized protein OS=Triticum aestivum OX=4565 PE=4 SV=1
155	178059	tr|Q84UH6|Q84UH6_WHEAT	70.89	20	20	1061000	3	3	5	Deamidation (NQ)	23358	Dehydroascorbate reductase OS=Triticum aestivum OX=4565 GN=DHAR PE=2 SV=1
155	572	tr|A0A3B5YRG3|A0A3B5YRG3_WHEAT	70.89	18	18	1061000	3	3	5	Deamidation (NQ)	26360	Uncharacterized protein OS=Triticum aestivum OX=4565 PE=4 SV=1
156	20948	tr|A0A1D5ZL98|A0A1D5ZL98_WHEAT	83.46	11	11	619140	2	2	5	Deamidation (NQ)	30331	rRNA N-glycosidase OS=Triticum aestivum OX=4565 PE=3 SV=1
160	20854	tr|W5PTN6|W5PTN6_SHEEP	64.61	3	3	339750	2	2	4		100025	Uncharacterized protein OS=Ovis aries OX=9940 GN=COL6A2 PE=4 SV=1
160	453498	XP_017907828.1	64.61	3	3	339750	2	2	4		98221	PREDICTED: collagen alpha-2(VI) chain isoform X2 [Capra hircus]
160	20856	tr|A0A452F3D0|A0A452F3D0_CAPHI	64.61	3	3	339750	2	2	4		109392	Uncharacterized protein OS=Capra hircus OX=9925 GN=COL6A2 PE=4 SV=1
160	453495	XP_017907820.1	64.61	3	3	339750	2	2	4		109392	PREDICTED: collagen alpha-2(VI) chain isoform X1 [Capra hircus]
160	74	tr|Q1JQB0|Q1JQB0_BOVIN	64.61	3	3	339750	2	2	4		97136	Collagen type VI alpha 2 chain OS=Bos taurus OX=9913 GN=COL6A2 PE=1 SV=1
160	36	tr|F1MKG2|F1MKG2_BOVIN	64.61	3	3	339750	2	2	4		105177	Collagen type VI alpha 2 chain OS=Bos taurus OX=9913 GN=COL6A2 PE=1 SV=3
163	547861	tr|Q9SYU0|Q9SYU0_WHEAT	74.83	7	7	638430	3	3	4	Deamidation (NQ)	63267	Starch synthase chloroplastic/amyloplastic OS=Triticum aestivum OX=4565 GN=Wx-D1 PE=2 SV=1
163	547892	tr|A0A0A6ZM52|A0A0A6ZM52_WHEAT	74.83	7	7	638430	3	3	4	Deamidation (NQ)	66271	Starch synthase chloroplastic/amyloplastic OS=Triticum aestivum OX=4565 PE=3 SV=1
163	208	tr|Q9S7N5|Q9S7N5_WHEAT	74.83	7	7	638430	3	3	4	Deamidation (NQ)	66269	Starch synthase chloroplastic/amyloplastic OS=Triticum aestivum OX=4565 GN=waxy PE=2 SV=1
163	178177	tr|A0A2Z6BDX2|A0A2Z6BDX2_WHEAT	74.83	7	7	638430	3	3	4	Deamidation (NQ)	66283	Starch synthase chloroplastic/amyloplastic OS=Triticum aestivum OX=4565 GN=Wx PE=3 SV=1
163	547885	tr|Q84QW7|Q84QW7_WHEAT	74.83	7	7	638430	3	3	4	Deamidation (NQ)	66278	Starch synthase chloroplastic/amyloplastic OS=Triticum aestivum OX=4565 GN=gss1 PE=2 SV=1
163	178178	tr|A0A2Z6BDX4|A0A2Z6BDX4_WHEAT	74.83	7	7	638430	3	3	4	Deamidation (NQ)	66285	Starch synthase chloroplastic/amyloplastic OS=Triticum aestivum OX=4565 GN=Wx PE=3 SV=1
163	547857	tr|A0A0A6ZLC1|A0A0A6ZLC1_WHEAT	74.83	7	7	638430	3	3	4	Deamidation (NQ)	66451	Starch synthase chloroplastic/amyloplastic OS=Triticum aestivum OX=4565 PE=2 SV=1
163	547863	tr|Q9SXK4|Q9SXK4_WHEAT	74.83	7	7	638430	3	3	4	Deamidation (NQ)	66556	Starch synthase chloroplastic/amyloplastic OS=Triticum aestivum OX=4565 GN=waxy PE=3 SV=1
163	218	tr|B3V9H7|B3V9H7_WHEAT	74.83	7	7	638430	3	3	4	Deamidation (NQ)	66526	Starch synthase chloroplastic/amyloplastic OS=Triticum aestivum OX=4565 GN=Wx-1 PE=3 SV=1
163	547872	tr|I7HHX9|I7HHX9_WHEAT	74.83	7	7	638430	3	3	4	Deamidation (NQ)	66454	Starch synthase chloroplastic/amyloplastic OS=Triticum aestivum OX=4565 GN=Wx-A1 PE=3 SV=1
163	547879	tr|A0A8B0FZM7|A0A8B0FZM7_WHEAT	74.83	7	7	638430	3	3	4	Deamidation (NQ)	66454	Granule-bound starch synthase I OS=Triticum aestivum OX=4565 GN=Wx-A1 PE=4 SV=1
163	547881	tr|I7GV17|I7GV17_WHEAT	74.83	7	7	638430	3	3	4	Deamidation (NQ)	66525	Starch synthase chloroplastic/amyloplastic OS=Triticum aestivum OX=4565 GN=Wx-A1 PE=3 SV=1
163	178094	tr|A0A0A6ZLC5|A0A0A6ZLC5_WHEAT	74.83	7	7	638430	3	3	4	Deamidation (NQ)	66435	Starch synthase chloroplastic/amyloplastic OS=Triticum aestivum OX=4565 GN=Wx-A1 PE=3 SV=1
163	547882	tr|A0A8B0G1F2|A0A8B0G1F2_WHEAT	74.83	7	7	638430	3	3	4	Deamidation (NQ)	66391	Granule-bound starch synthase I OS=Triticum aestivum OX=4565 GN=Wx-A1 PE=4 SV=1
163	178093	tr|Q9XEN9|Q9XEN9_WHEAT	74.83	7	7	638430	3	3	4	Deamidation (NQ)	62687	Starch synthase chloroplastic/amyloplastic OS=Triticum aestivum OX=4565 GN=Wx-A1 PE=2 SV=1
163	547889	tr|U3RA51|U3RA51_WHEAT	74.83	7	7	638430	3	3	4	Deamidation (NQ)	63293	Starch synthase chloroplastic/amyloplastic (Fragment) OS=Triticum aestivum OX=4565 GN=WxB1 PE=3 SV=1
163	547896	tr|W8FJ68|W8FJ68_WHEAT	74.83	7	7	638430	3	3	4	Deamidation (NQ)	66227	Starch synthase chloroplastic/amyloplastic OS=Triticum aestivum OX=4565 GN=Wx PE=3 SV=1
163	493	tr|Q9FUU6|Q9FUU6_WHEAT	74.83	7	7	638430	3	3	4	Deamidation (NQ)	66326	Starch synthase chloroplastic/amyloplastic OS=Triticum aestivum OX=4565 GN=GbssI PE=2 SV=1
163	178182	tr|A0A2Z6DUB6|A0A2Z6DUB6_WHEAT	74.83	7	7	638430	3	3	4	Deamidation (NQ)	66325	Starch synthase chloroplastic/amyloplastic OS=Triticum aestivum OX=4565 GN=Wx PE=3 SV=1
163	547884	tr|A0A2Z6DUA7|A0A2Z6DUA7_WHEAT	74.83	7	7	638430	3	3	4	Deamidation (NQ)	66313	Starch synthase chloroplastic/amyloplastic OS=Triticum aestivum OX=4565 GN=Wx PE=3 SV=1
163	178187	tr|A0A2Z6DUB7|A0A2Z6DUB7_WHEAT	74.83	7	7	638430	3	3	4	Deamidation (NQ)	66328	Starch synthase chloroplastic/amyloplastic OS=Triticum aestivum OX=4565 GN=Wx PE=3 SV=1
163	547893	tr|A0A2Z6DU12|A0A2Z6DU12_WHEAT	74.83	7	7	638430	3	3	4	Deamidation (NQ)	66325	Starch synthase chloroplastic/amyloplastic OS=Triticum aestivum OX=4565 GN=Wx PE=3 SV=1
163	547887	tr|A0A2Z6DUC1|A0A2Z6DUC1_WHEAT	74.83	7	7	638430	3	3	4	Deamidation (NQ)	66343	Starch synthase chloroplastic/amyloplastic OS=Triticum aestivum OX=4565 GN=Wx PE=3 SV=1
163	209038	tr|Q9SXK3|Q9SXK3_WHEAT	74.83	7	7	638430	3	3	4	Deamidation (NQ)	66345	Starch synthase chloroplastic/amyloplastic OS=Triticum aestivum OX=4565 GN=waxy PE=3 SV=1
163	547888	tr|A0A2Z6DUA9|A0A2Z6DUA9_WHEAT	74.83	7	7	638430	3	3	4	Deamidation (NQ)	66425	Starch synthase chloroplastic/amyloplastic OS=Triticum aestivum OX=4565 GN=Wx PE=3 SV=1
163	548029	tr|A6XBP2|A6XBP2_WHEAT	74.83	36	36	638430	3	3	4	Deamidation (NQ)	12704	GBSS (Fragment) OS=Triticum aestivum OX=4565 GN=waxy PE=4 SV=1
163	931345	tr|A6QL45|A6QL45_WHEAT	74.83	36	36	638430	3	3	4	Deamidation (NQ)	12679	Granule-bound starch synthase GBSS (Fragment) OS=Triticum aestivum OX=4565 GN=waxy PE=4 SV=1
163	547977	tr|A0A0U1XWZ7|A0A0U1XWZ7_WHEAT	74.83	16	16	638430	3	3	4	Deamidation (NQ)	28886	Waxy (Fragment) OS=Triticum aestivum OX=4565 GN=Wx PE=4 SV=1
163	547984	tr|A0A0U1VAP0|A0A0U1VAP0_WHEAT	74.83	16	16	638430	3	3	4	Deamidation (NQ)	28918	Waxy (Fragment) OS=Triticum aestivum OX=4565 GN=Wx PE=4 SV=1
165	355	tr|F1MQ37|F1MQ37_BOVIN	77.57	2	2	1106800	2	2	4	Deamidation (NQ)	227202	Myosin heavy chain 9 OS=Bos taurus OX=9913 GN=MYH9 PE=1 SV=3
169	1418	tr|A0A3Q1M701|A0A3Q1M701_BOVIN	73.55	25	25	1237000	3	3	4		26202	Lipocln_cytosolic_FA-bd_dom domain-containing protein OS=Bos taurus OX=9913 GN=PAEP PE=1 SV=1
169	1414	P02754|LACB_BOVIN	73.55	34	34	1237000	3	3	4		19883	Beta-lactoglobulin OS=Bos taurus OX=9913 GN=LGB PE=1 SV=3
169	977	tr|A0A3Q1LYE8|A0A3Q1LYE8_BOVIN	73.55	24	24	1237000	3	3	4		27260	Lipocln_cytosolic_FA-bd_dom domain-containing protein OS=Bos taurus OX=9913 GN=PAEP PE=1 SV=1
170	379372	tr|W5QFM1|W5QFM1_SHEEP	83.78	30	30	942260	3	2	4	Deamidation (NQ)	13572	Histone H2A OS=Ovis aries OX=9940 GN=LOC114109688 PE=3 SV=1
170	379373	tr|W5QGA9|W5QGA9_SHEEP	83.78	29	29	942260	3	2	4	Deamidation (NQ)	14019	Histone H2A OS=Ovis aries OX=9940 GN=LOC101107687 PE=3 SV=1
170	235255	Q3ZBX9|H2AJ_BOVIN	83.78	29	29	942260	3	2	4	Deamidation (NQ)	14019	Histone H2A.J OS=Bos taurus OX=9913 GN=H2AJ PE=2 SV=1
170	382	tr|F2Z4G5|F2Z4G5_BOVIN	83.78	29	29	942260	3	2	4	Deamidation (NQ)	14135	Histone H2A OS=Bos taurus OX=9913 GN=H2AC4 PE=3 SV=2
170	378	tr|A0A0A0MP90|A0A0A0MP90_BOVIN	83.78	29	29	942260	3	2	4	Deamidation (NQ)	14166	Histone H2A OS=Bos taurus OX=9913 GN=H2AC8 PE=3 SV=1
170	81101	P0C0S9|H2A1_BOVIN	83.78	29	29	942260	3	2	4	Deamidation (NQ)	14091	Histone H2A type 1 OS=Bos taurus OX=9913 PE=1 SV=2
170	379375	tr|W5PV69|W5PV69_SHEEP	83.78	29	29	942260	3	2	4	Deamidation (NQ)	13995	Histone H2A OS=Ovis aries OX=9940 GN=LOC101122904 PE=3 SV=1
170	372	tr|F2Z4J1|F2Z4J1_BOVIN	83.78	29	29	942260	3	2	4	Deamidation (NQ)	14105	Histone H2A OS=Bos taurus OX=9913 GN=H2AC6 PE=3 SV=1
170	235257	tr|F2Z4I6|F2Z4I6_BOVIN	83.78	29	29	942260	3	2	4	Deamidation (NQ)	13995	Histone H2A OS=Bos taurus OX=9913 GN=H2AC21 PE=3 SV=2
170	370	tr|A4IFU5|A4IFU5_BOVIN	83.78	29	29	942260	3	2	4	Deamidation (NQ)	14121	Histone H2A OS=Bos taurus OX=9913 GN=H2AW PE=2 SV=1
170	643	tr|A0A0A0MP93|A0A0A0MP93_BOVIN	83.78	29	29	942260	3	2	4	Deamidation (NQ)	14096	Histone H2A OS=Bos taurus OX=9913 GN=LOC614881 PE=3 SV=2
170	379376	tr|W5QAA6|W5QAA6_SHEEP	83.78	29	29	942260	3	2	4	Deamidation (NQ)	14235	Histone H2A OS=Ovis aries OX=9940 PE=3 SV=1
170	379377	tr|W5QFL9|W5QFL9_SHEEP	83.78	28	28	942260	3	2	4	Deamidation (NQ)	14553	Histone H2A OS=Ovis aries OX=9940 GN=LOC114109690 PE=3 SV=1
170	235259	tr|A0A3Q1MF62|A0A3Q1MF62_BOVIN	83.78	27	27	942260	3	2	4	Deamidation (NQ)	15090	Histone H2A OS=Bos taurus OX=9913 GN=H2AC12 PE=3 SV=1
170	235258	tr|A0A3Q1N7K2|A0A3Q1N7K2_BOVIN	83.78	27	27	942260	3	2	4	Deamidation (NQ)	15040	Histone H2A OS=Bos taurus OX=9913 GN=H2AC17 PE=3 SV=1
170	235261	tr|A0A3Q1MDK7|A0A3Q1MDK7_BOVIN	83.78	26	26	942260	3	2	4	Deamidation (NQ)	15519	Histone H2A OS=Bos taurus OX=9913 GN=H2AC10 PE=3 SV=1
184	692	tr|A4K4Y4|A4K4Y4_WHEAT	79.67	6	6	456780	2	1	4		49729	Tubulin alpha chain OS=Triticum aestivum OX=4565 GN=TUBA-3B PE=2 SV=1
184	687	tr|A0A3B6A0V6|A0A3B6A0V6_WHEAT	79.67	7	7	456780	2	1	4		46016	Tubulin alpha chain OS=Triticum aestivum OX=4565 PE=3 SV=1
184	697	tr|A4K4Y1|A4K4Y1_WHEAT	79.67	6	6	456780	2	1	4		49715	Tubulin alpha chain OS=Triticum aestivum OX=4565 GN=TUBA-2A PE=2 SV=1
184	693	Q9ZRB7|TBA_WHEAT	79.67	6	6	456780	2	1	4		49743	Tubulin alpha chain OS=Triticum aestivum OX=4565 GN=TUBA PE=2 SV=1
190	235263	A1A4R1|H2A2C_BOVIN	63.67	29	29	303370	2	1	3	Deamidation (NQ); Oxidation (M)	13988	Histone H2A type 2-C OS=Bos taurus OX=9913 GN=H2AC20 PE=2 SV=1
190	379379	tr|W5PUU8|W5PUU8_SHEEP	63.67	29	29	303370	2	1	3	Deamidation (NQ); Oxidation (M)	13988	Histone H2A OS=Ovis aries OX=9940 GN=LOC101122645 PE=3 SV=1
190	235264	tr|E1BH22|E1BH22_BOVIN	63.67	29	29	303370	2	1	3	Deamidation (NQ); Oxidation (M)	14111	Histone H2A OS=Bos taurus OX=9913 GN=H2AC18 PE=3 SV=3
190	235265	tr|F1MRN2|F1MRN2_BOVIN	63.67	28	28	303370	2	1	3	Deamidation (NQ); Oxidation (M)	14613	Histone H2A OS=Bos taurus OX=9913 GN=H2AC20 PE=3 SV=3
190	235266	tr|A0A096LNF2|A0A096LNF2_BOVIN	63.67	27	27	303370	2	1	3	Deamidation (NQ); Oxidation (M)	15530	Histone H2A OS=Bos taurus OX=9913 GN=H2AC19 PE=3 SV=1
191	931348	tr|Q9ZRA7|Q9ZRA7_WHEAT	53.21	7	7	119080	2	2	3	Oxidation (M)	49286	Tubulin beta chain (Fragment) OS=Triticum aestivum OX=4565 GN=Tubb6 PE=2 SV=1
191	379394	tr|A0A3B6PKU0|A0A3B6PKU0_WHEAT	53.21	7	7	119080	2	2	3	Oxidation (M)	49875	Tubulin beta chain OS=Triticum aestivum OX=4565 PE=3 SV=1
191	379398	tr|W5FJT8|W5FJT8_WHEAT	53.21	7	7	119080	2	2	3	Oxidation (M)	49971	Tubulin beta chain OS=Triticum aestivum OX=4565 PE=3 SV=1
191	178401	tr|A0A3B6JBY4|A0A3B6JBY4_WHEAT	53.21	7	7	119080	2	2	3	Oxidation (M)	49760	Tubulin beta chain OS=Triticum aestivum OX=4565 PE=3 SV=1
191	81309	Q9ZRA9|TBB4_WHEAT	53.21	7	7	119080	2	2	3	Oxidation (M)	49985	Tubulin beta-4 chain OS=Triticum aestivum OX=4565 GN=TUBB4 PE=2 SV=1
191	379396	tr|A0A3B6IJ72|A0A3B6IJ72_WHEAT	53.21	7	7	119080	2	2	3	Oxidation (M)	49758	Tubulin beta chain OS=Triticum aestivum OX=4565 PE=3 SV=1
191	379401	tr|A0A1D6BQY9|A0A1D6BQY9_WHEAT	53.21	7	7	119080	2	2	3	Oxidation (M)	50211	Tubulin beta chain OS=Triticum aestivum OX=4565 PE=3 SV=1
191	178403	tr|W5D048|W5D048_WHEAT	53.21	7	7	119080	2	2	3	Oxidation (M)	50208	Tubulin beta chain OS=Triticum aestivum OX=4565 GN=TRAES_3BF136200030CFD_c1 PE=3 SV=1
191	379404	tr|A0A3B6UBD1|A0A3B6UBD1_WHEAT	53.21	7	7	119080	2	2	3	Oxidation (M)	50214	Tubulin beta chain OS=Triticum aestivum OX=4565 PE=3 SV=1
191	379405	tr|A0A3B6IW75|A0A3B6IW75_WHEAT	53.21	7	7	119080	2	2	3	Oxidation (M)	50244	Tubulin beta chain OS=Triticum aestivum OX=4565 PE=3 SV=1
205	200	tr|A0A3B6B3W7|A0A3B6B3W7_WHEAT	67.4	11	11	263750	2	2	2		25646	Uncharacterized protein OS=Triticum aestivum OX=4565 PE=4 SV=1

## Sheet: Sample 55A Combined
Protein identification in the Control sample 55A, all fractions combined.
PEAKS Xpro
Database: Triticum aestivum + Bos taurus + Ovis aries + Capra hircus + Gallus gallus
5 ppm parent mass error tolerance
0.25 Da fragment mass error tolerance
1 max missed cleavage
Trypsin [D/P], semispecific digest mode
Fixed modification: Carbamidomethylation (C)
Variable modifications: oxidation (M), deamidation (N.Q.), hydroxylation (P)
Mode: PEAKS PTM
Maximum variable PTMs: 6
Filters: 1% FDR (peptides); -10lgP ≥50.0 (proteins); minimum of two peptides
Protein Group	Protein ID	Accession	-10lgP	Coverage (%)	Coverage (%) 55Aa	Area 55Aa	#Peptides	#Unique	#Spec 55Aa	PTM	Avg. Mass	Description
1	2	P02453|CO1A1_BOVIN	407.79	66	66	689350000	387	37	5260	Deamidation (NQ); Oxidation (M); Hydroxylation P; Acetylation (N-term); Carbamylation; 16 more	138939	Collagen alpha-1(I) chain OS=Bos taurus OX=9913 GN=COL1A1 PE=1 SV=3
2	165972	XP_017920382.1	399.79	65	65		355	0	4675	Deamidation (NQ); Oxidation (M); Hydroxylation P; Acetylation (K); Acetylation (N-term); 13 more	139029	PREDICTED: collagen alpha-1(I) chain isoform X1 [Capra hircus]
2	52642	tr|A0A452FHU9|A0A452FHU9_CAPHI	399.79	65	65		355	0	4675	Deamidation (NQ); Oxidation (M); Hydroxylation P; Acetylation (K); Acetylation (N-term); 13 more	139029	Collagen type I alpha 1 chain OS=Capra hircus OX=9925 GN=COL1A1 PE=4 SV=1
3	165973	XP_017920383.1	391.44	63	63	91427	328	1	4333	Deamidation (NQ); Oxidation (M); Hydroxylation P; Acetylation (K); Acetylation (N-term); 13 more	133360	PREDICTED: collagen alpha-1(I) chain isoform X2 [Capra hircus]
4	165975	tr|W5P481|W5P481_SHEEP	392.11	60	60	156440	318	2	4187	Deamidation (NQ); Oxidation (M); Hydroxylation P; Acetylation (K); Acetylation (N-term); 13 more	140644	Collagen type I alpha 1 chain OS=Ovis aries OX=9940 GN=COL1A1 PE=4 SV=1
5	7	P02465|CO1A2_BOVIN	385.2	65	65	715400000	300	61	2826	Deamidation (NQ); Oxidation (M); Hydroxylation P; Acetylation (N-term); Carbamylation; 10 more	129064	Collagen alpha-2(I) chain OS=Bos taurus OX=9913 GN=COL1A2 PE=1 SV=2
6	165971	tr|W5NTT7|W5NTT7_SHEEP	369.69	61	61	16318000	249	5	2067	Deamidation (NQ); Oxidation (M); Hydroxylation P; Acetylation (N-term); Carbamylation; 6 more	128973	Collagen type I alpha 2 chain OS=Ovis aries OX=9940 GN=COL1A2 PE=4 SV=1
7	13	tr|Q08E14|Q08E14_BOVIN	339.41	50	50	1502700	179	2	1599	Deamidation (NQ); Oxidation (M); Hydroxylation P; Guanidination; Sulphone; Carbamidomethylation (DHKE X@N-term)	138439	Collagen alpha-1(III) chain OS=Bos taurus OX=9913 GN=COL3A1 PE=2 SV=1
8	11	P04258|CO3A1_BOVIN	337.9	68	68	5086600	173	4	1524	Deamidation (NQ); Oxidation (M); Hydroxylation P; Guanidination; Sulphone; Carbamidomethylation (DHKE X@N-term)	93651	Collagen alpha-1(III) chain OS=Bos taurus OX=9913 GN=COL3A1 PE=1 SV=1
9	165977	XP_005675926.1	319.74	40	40		139	0	1234	Deamidation (NQ); Oxidation (M); Hydroxylation P; Sulphone; Carbamidomethylation (DHKE X@N-term)	138624	PREDICTED: collagen alpha-1(III) chain [Capra hircus]
10	165976	tr|W5Q4S0|W5Q4S0_SHEEP	319.32	41	41		139	0	1124	Deamidation (NQ); Oxidation (M); Hydroxylation P; Sulphone; Carbamidomethylation (DHKE X@N-term)	138550	Collagen type III alpha 1 chain OS=Ovis aries OX=9940 GN=COL3A1 PE=4 SV=1
11	52646	tr|A0A452G3V6|A0A452G3V6_CAPHI	329.91	45	45	910320	141	1	1104	Deamidation (NQ); Oxidation (M); Hydroxylation P; Acetylation (N-term); Carbamylation; 6 more	110452	Collagen type I alpha 2 chain OS=Capra hircus OX=9925 GN=COL1A2 PE=4 SV=1
12	41	P02459|CO2A1_BOVIN	168.91	17	17	16979	36	1	244	Deamidation (NQ); Oxidation (M); Hydroxylation P	141829	Collagen alpha-1(II) chain OS=Bos taurus OX=9913 GN=COL2A1 PE=1 SV=4
12	165980	XP_017903357.1	168.91	17	17	16979	36	1	244	Deamidation (NQ); Oxidation (M); Hydroxylation P	141783	PREDICTED: collagen alpha-1(II) chain [Capra hircus]
13	15	tr|A0A3B6U9P0|A0A3B6U9P0_WHEAT	192.04	41	41	14213000	14	3	244	Deamidation (NQ); Oxidation (M); Hydroxylation P; Guanidination; Sodium adduct; Carbamidomethylation (DHKE X@N-term)	58926	Beta-amylase OS=Triticum aestivum OX=4565 PE=3 SV=1
13	16	tr|A0A3B6TZ67|A0A3B6TZ67_WHEAT	192.04	40	40	14213000	14	3	244	Deamidation (NQ); Oxidation (M); Hydroxylation P; Guanidination; Sodium adduct; Carbamidomethylation (DHKE X@N-term)	59957	Beta-amylase OS=Triticum aestivum OX=4565 PE=3 SV=1
13	17	tr|A0A3B6UA75|A0A3B6UA75_WHEAT	192.04	39	39	14213000	14	3	244	Deamidation (NQ); Oxidation (M); Hydroxylation P; Guanidination; Sodium adduct; Carbamidomethylation (DHKE X@N-term)	61114	Beta-amylase OS=Triticum aestivum OX=4565 PE=3 SV=1
13	18	tr|A0A3B6U3W8|A0A3B6U3W8_WHEAT	192.04	38	38	14213000	14	3	244	Deamidation (NQ); Oxidation (M); Hydroxylation P; Guanidination; Sodium adduct; Carbamidomethylation (DHKE X@N-term)	62609	Beta-amylase OS=Triticum aestivum OX=4565 PE=3 SV=1
14	23	tr|A0A3B6KSH4|A0A3B6KSH4_WHEAT	195.12	37	37	129480	14	1	241	Deamidation (NQ); Oxidation (M); Hydroxylation P; Guanidination; Carbamidomethylation (DHKE X@N-term)	58864	Beta-amylase OS=Triticum aestivum OX=4565 PE=3 SV=1
15	34	tr|A0A3B6J0P1|A0A3B6J0P1_WHEAT	192.59	31	31	13101000	13	2	233	Deamidation (NQ); Oxidation (M); Guanidination; Carbamidomethylation (DHKE X@N-term)	61421	Beta-amylase OS=Triticum aestivum OX=4565 PE=3 SV=1
15	31	tr|A0A3B6IYD4|A0A3B6IYD4_WHEAT	192.59	33	33	13101000	13	2	233	Deamidation (NQ); Oxidation (M); Guanidination; Carbamidomethylation (DHKE X@N-term)	58728	Beta-amylase OS=Triticum aestivum OX=4565 PE=3 SV=1
16	77586	tr|Q6J162|Q6J162_WHEAT	115.59	14	14	7770600	4	1	113	Deamidation (NQ); Oxidation (M)	28939	S-type low molecular weight glutenin L4-292 (Fragment) OS=Triticum aestivum OX=4565 PE=4 SV=1
16	77587	tr|B2BZC7|B2BZC7_WHEAT	115.59	12	12	7770600	4	1	113	Deamidation (NQ); Oxidation (M)	32721	LMW-m glutenin subunit 0154A5-M OS=Triticum aestivum OX=4565 GN=Glu-D3 PE=4 SV=1
16	77588	tr|I1XB56|I1XB56_WHEAT	115.59	12	12	7770600	4	1	113	Deamidation (NQ); Oxidation (M)	34744	Low-molecular-weight glutenin subunit (Fragment) OS=Triticum aestivum OX=4565 GN=LMW-GS PE=4 SV=1
16	77589	tr|A0A7D4XNS9|A0A7D4XNS9_WHEAT	115.59	12	12	7770600	4	1	113	Deamidation (NQ); Oxidation (M)	34974	Low-molecular-weight glutenin subunit OS=Triticum aestivum OX=4565 GN=LMW-GS PE=4 SV=1
16	77590	tr|A0A7D5CN18|A0A7D5CN18_WHEAT	115.59	12	12	7770600	4	1	113	Deamidation (NQ); Oxidation (M)	35043	Low-molecular-weight glutenin subunit OS=Triticum aestivum OX=4565 GN=LMW-GS PE=4 SV=1
16	77591	tr|R4JBL6|R4JBL6_WHEAT	115.59	11	11	7770600	4	1	113	Deamidation (NQ); Oxidation (M)	36710	Low-molecular-weight glutenin subunit (Fragment) OS=Triticum aestivum OX=4565 GN=LMW-GS PE=4 SV=1
16	77592	tr|R4JB40|R4JB40_WHEAT	115.59	11	11	7770600	4	1	113	Deamidation (NQ); Oxidation (M)	36838	Low-molecular-weight glutenin subunit (Fragment) OS=Triticum aestivum OX=4565 GN=LMW-GS PE=4 SV=1
16	77593	tr|R4JBJ2|R4JBJ2_WHEAT	115.59	11	11	7770600	4	1	113	Deamidation (NQ); Oxidation (M)	36966	Low-molecular-weight glutenin subunit (Fragment) OS=Triticum aestivum OX=4565 GN=LMW-GS PE=4 SV=1
16	77594	tr|R4JB54|R4JB54_WHEAT	115.59	11	11	7770600	4	1	113	Deamidation (NQ); Oxidation (M)	37223	Low-molecular-weight glutenin subunit (Fragment) OS=Triticum aestivum OX=4565 GN=LMW-GS PE=4 SV=1
16	77595	tr|R4JB14|R4JB14_WHEAT	115.59	11	11	7770600	4	1	113	Deamidation (NQ); Oxidation (M)	37351	Low-molecular-weight glutenin subunit (Fragment) OS=Triticum aestivum OX=4565 GN=LMW-GS PE=4 SV=1
16	77597	tr|R4JF82|R4JF82_WHEAT	115.59	11	11	7770600	4	1	113	Deamidation (NQ); Oxidation (M)	37479	Low-molecular-weight glutenin subunit (Fragment) OS=Triticum aestivum OX=4565 GN=LMW-GS PE=4 SV=1
16	77596	tr|R4JFB5|R4JFB5_WHEAT	115.59	11	11	7770600	4	1	113	Deamidation (NQ); Oxidation (M)	37448	Low-molecular-weight glutenin subunit (Fragment) OS=Triticum aestivum OX=4565 GN=LMW-GS PE=4 SV=1
16	77598	tr|A0A7D5BJ88|A0A7D5BJ88_WHEAT	115.59	11	11	7770600	4	1	113	Deamidation (NQ); Oxidation (M)	37949	Low-molecular-weight glutenin subunit OS=Triticum aestivum OX=4565 GN=LMW-GS PE=4 SV=1
16	77599	tr|A0A7D4XSI0|A0A7D4XSI0_WHEAT	115.59	11	11	7770600	4	1	113	Deamidation (NQ); Oxidation (M)	38398	Low-molecular-weight glutenin subunit OS=Triticum aestivum OX=4565 GN=LMW-GS PE=4 SV=1
16	77601	tr|Q75ZV8|Q75ZV8_WHEAT	115.59	10	10	7770600	4	1	113	Deamidation (NQ); Oxidation (M)	39030	Low molecular weight glutenin subunit OS=Triticum aestivum OX=4565 GN=GLEN42K PE=2 SV=1
16	77602	tr|Q68AN2|Q68AN2_WHEAT	115.59	10	10	7770600	4	1	113	Deamidation (NQ); Oxidation (M)	39062	LMW-s KS2 OS=Triticum aestivum OX=4565 GN=KANS2 PE=2 SV=1
16	77600	tr|Q18NR2|Q18NR2_WHEAT	115.59	10	10	7770600	4	1	113	Deamidation (NQ); Oxidation (M)	39044	LMW glutenin subunit OS=Triticum aestivum OX=4565 GN=Glu-B3g PE=4 SV=1
16	77604	tr|A0A2U8JCZ2|A0A2U8JCZ2_WHEAT	115.59	10	10	7770600	4	1	113	Deamidation (NQ); Oxidation (M)	41010	LMW-B3 OS=Triticum aestivum OX=4565 GN=Glu-3 PE=4 SV=1
16	77605	tr|B2Y2Q1|B2Y2Q1_WHEAT	115.59	10	10	7770600	4	1	113	Deamidation (NQ); Oxidation (M)	41138	Low molecular weight glutenin subunit OS=Triticum aestivum OX=4565 GN=GluB3-1 PE=4 SV=1
16	77606	tr|B2Y2Q4|B2Y2Q4_WHEAT	115.59	10	10	7770600	4	1	113	Deamidation (NQ); Oxidation (M)	41523	Low molecular weight glutenin subunit OS=Triticum aestivum OX=4565 GN=GluB3-1 PE=4 SV=1
16	77607	tr|B2Y2Q3|B2Y2Q3_WHEAT	115.59	10	10	7770600	4	1	113	Deamidation (NQ); Oxidation (M)	41651	Low molecular weight glutenin subunit OS=Triticum aestivum OX=4565 GN=GluB3-1 PE=4 SV=1
16	77608	tr|B2Y2Q2|B2Y2Q2_WHEAT	115.59	10	10	7770600	4	1	113	Deamidation (NQ); Oxidation (M)	41779	Low molecular weight glutenin subunit OS=Triticum aestivum OX=4565 GN=GluB3-1 PE=4 SV=1
17	165981	tr|W5QDH3|W5QDH3_SHEEP	162.65	17	17	163930	33	1	105	Deamidation (NQ); Oxidation (M); Hydroxylation P	142365	Collagen type II alpha 1 chain OS=Ovis aries OX=9940 GN=COL2A1 PE=4 SV=1
18	165979	tr|W5PGT5|W5PGT5_SHEEP	177.12	8	8	32820000	10	10	98	Deamidation (NQ); Oxidation (M); Sulphone; Carbamidomethylation (DHKE X@N-term)	228543	Myosin heavy chain 11 OS=Ovis aries OX=9940 GN=MYH11 PE=3 SV=1
18	45	tr|F1MYM9|F1MYM9_BOVIN	177.12	8	8	32820000	10	10	98	Deamidation (NQ); Oxidation (M); Sulphone; Carbamidomethylation (DHKE X@N-term)	224906	Myosin heavy chain 11 OS=Bos taurus OX=9913 GN=MYH11 PE=1 SV=3
18	46	tr|A6QLN6|A6QLN6_BOVIN	177.12	8	8	32820000	10	10	98	Deamidation (NQ); Oxidation (M); Sulphone; Carbamidomethylation (DHKE X@N-term)	227653	MYH11 protein OS=Bos taurus OX=9913 GN=MYH11 PE=1 SV=1
18	165978	tr|W5PGT0|W5PGT0_SHEEP	177.12	9	9	32820000	10	10	98	Deamidation (NQ); Oxidation (M); Sulphone; Carbamidomethylation (DHKE X@N-term)	220573	Myosin heavy chain 11 OS=Ovis aries OX=9940 GN=MYH11 PE=3 SV=1
18	52649	tr|A0A452E5G1|A0A452E5G1_CAPHI	177.12	9	9	32820000	10	10	98	Deamidation (NQ); Oxidation (M); Sulphone; Carbamidomethylation (DHKE X@N-term)	223877	Myosin heavy chain 11 OS=Capra hircus OX=9925 GN=MYH11 PE=3 SV=1
18	52652	tr|A0A452E5D4|A0A452E5D4_CAPHI	177.12	8	8	32820000	10	10	98	Deamidation (NQ); Oxidation (M); Sulphone; Carbamidomethylation (DHKE X@N-term)	226671	Myosin heavy chain 11 OS=Capra hircus OX=9925 GN=MYH11 PE=3 SV=1
18	52653	tr|A0A452E5B5|A0A452E5B5_CAPHI	177.12	8	8	32820000	10	10	98	Deamidation (NQ); Oxidation (M); Sulphone; Carbamidomethylation (DHKE X@N-term)	227609	Myosin heavy chain 11 OS=Capra hircus OX=9925 GN=MYH11 PE=3 SV=1
18	44	tr|A0A3Q1MG42|A0A3Q1MG42_BOVIN	177.12	9	9	32820000	10	10	98	Deamidation (NQ); Oxidation (M); Sulphone; Carbamidomethylation (DHKE X@N-term)	223917	Myosin heavy chain 11 OS=Bos taurus OX=9913 GN=MYH11 PE=1 SV=1
18	49	tr|A0A3Q1LWN6|A0A3Q1LWN6_BOVIN	177.12	9	9	32820000	10	10	98	Deamidation (NQ); Oxidation (M); Sulphone; Carbamidomethylation (DHKE X@N-term)	222268	Myosin heavy chain 11 OS=Bos taurus OX=9913 GN=MYH11 PE=1 SV=1
19	77558	tr|C0LF30|C0LF30_WHEAT	168.16	50	50		11	0	90	Carbamidomethylation; Deamidation (NQ); Oxidation (M); Hydroxylation P; Methylation(KR); Sodium adduct	43117	Serpin 1 OS=Triticum aestivum OX=4565 GN=SER1 PE=2 SV=1
20	77559	tr|C0LF32|C0LF32_WHEAT	166.1	50	50		11	0	88	Carbamidomethylation; Deamidation (NQ); Oxidation (M); Hydroxylation P; Methylation(KR); Sodium adduct	43140	Serpin 3 OS=Triticum aestivum OX=4565 GN=SER3 PE=2 SV=1
21	36	tr|A0A3B6MWJ8|A0A3B6MWJ8_WHEAT	163.9	55	55		11	0	85	Carbamidomethylation; Deamidation (NQ); Oxidation (M); Hydroxylation P	43071	SERPIN domain-containing protein OS=Triticum aestivum OX=4565 PE=3 SV=1
22	77698	tr|Q94G97|Q94G97_WHEAT	130.22	24	24	3488700	5	1	83	Carbamidomethylation; Deamidation (NQ); Oxidation (M); Acetylation (N-term)	28958	Gamma-gliadin OS=Triticum aestivum OX=4565 PE=2 SV=1
22	77699	tr|D0ES81|D0ES81_WHEAT	130.22	19	19	3488700	5	1	83	Carbamidomethylation; Deamidation (NQ); Oxidation (M); Acetylation (N-term)	35990	Gamma gliadin OS=Triticum aestivum OX=4565 PE=4 SV=1
22	77700	tr|Q94G96|Q94G96_WHEAT	130.22	18	18	3488700	5	1	83	Carbamidomethylation; Deamidation (NQ); Oxidation (M); Acetylation (N-term)	38634	Gamma-gliadin OS=Triticum aestivum OX=4565 PE=2 SV=1
22	77701	tr|M9TG60|M9TG60_WHEAT	130.22	18	18	3488700	5	1	83	Carbamidomethylation; Deamidation (NQ); Oxidation (M); Acetylation (N-term)	38862	Gamma gliadin-A1 OS=Triticum aestivum OX=4565 GN=Gli-1 PE=2 SV=1
23	160	tr|Q1JQB0|Q1JQB0_BOVIN	144.19	8	8		11	0	82	Deamidation (NQ); Hydroxylation P; Carbamidomethylation (DHKE X@N-term)	97136	Collagen type VI alpha 2 chain OS=Bos taurus OX=9913 GN=COL6A2 PE=1 SV=1
24	153	tr|F1MKG2|F1MKG2_BOVIN	142.26	8	8		11	0	82	Deamidation (NQ); Hydroxylation P; Carbamidomethylation (DHKE X@N-term)	105177	Collagen type VI alpha 2 chain OS=Bos taurus OX=9913 GN=COL6A2 PE=1 SV=3
25	165991	XP_017907820.1	145.17	7	7		11	0	81	Deamidation (NQ); Carbamidomethylation (DHKE X@N-term)	109392	PREDICTED: collagen alpha-2(VI) chain isoform X1 [Capra hircus]
25	52663	tr|A0A452F3D0|A0A452F3D0_CAPHI	145.17	7	7		11	0	81	Deamidation (NQ); Carbamidomethylation (DHKE X@N-term)	109392	Collagen type VI alpha 2 chain OS=Capra hircus OX=9925 GN=COL6A2 PE=4 SV=1
26	209100	tr|R9XWC4|R9XWC4_WHEAT	135.78	19	19		6	0	80	Carbamidomethylation; Deamidation (NQ); Oxidation (M); Acetylation (N-term); Sodium adduct	37468	Gamma-gliadin OS=Triticum aestivum OX=4565 PE=4 SV=1
27	77560	tr|H9AXB4|H9AXB4_WHEAT	128.15	31	31		6	0	73	Deamidation (NQ); Oxidation (M); Hydroxylation P	42553	Serpin-N3.7 OS=Triticum aestivum OX=4565 PE=2 SV=1
28	149	tr|A0A3Q1M2I5|A0A3Q1M2I5_BOVIN	132.37	15	15	44595000	5	3	66	Deamidation (NQ); Oxidation (M); Sulphone; Carbamidomethylation (DHKE X@N-term)	49979	Keratin type I cytoskeletal 14 OS=Bos taurus OX=9913 GN=KRT14 PE=1 SV=1
28	152	tr|F1MC11|F1MC11_BOVIN	132.37	13	13	44595000	5	3	66	Deamidation (NQ); Oxidation (M); Sulphone; Carbamidomethylation (DHKE X@N-term)	55895	Keratin type I cytoskeletal 14 OS=Bos taurus OX=9913 GN=KRT14 PE=1 SV=3
29	203	tr|M0QVZ6|M0QVZ6_BOVIN	110.47	7	7	9442700	5	2	62	Deamidation (NQ); Carbamidomethylation (DHKE X@N-term)	62624	Keratin type II cytoskeletal 5 OS=Bos taurus OX=9913 GN=KRT5 PE=3 SV=2
29	205	tr|A5D7M6|A5D7M6_BOVIN	110.47	7	7	9442700	5	2	62	Deamidation (NQ); Carbamidomethylation (DHKE X@N-term)	62683	KRT5 protein OS=Bos taurus OX=9913 GN=KRT5 PE=2 SV=1
30	22	tr|E1BB91|E1BB91_BOVIN	175.48	6	6	6063400	13	13	61	Deamidation (NQ)	339586	Collagen type VI alpha 3 chain OS=Bos taurus OX=9913 GN=COL6A3 PE=1 SV=2
31	166004	tr|W5Q6E8|W5Q6E8_SHEEP	127.67	8	8	14386000	6	3	59	Deamidation (NQ); Pyro-glu from Q; Carbamidomethylation (DHKE X@N-term)	54159	Keratin type II cytoskeletal 75 OS=Ovis aries OX=9940 GN=LOC101112555 PE=3 SV=1
31	233	tr|A0A3Q1LSV1|A0A3Q1LSV1_BOVIN	127.67	8	8	14386000	6	3	59	Deamidation (NQ); Pyro-glu from Q; Carbamidomethylation (DHKE X@N-term)	57723	Keratin type II cytoskeletal 75 OS=Bos taurus OX=9913 GN=KRT75 PE=3 SV=1
31	236	Q08D91|K2C75_BOVIN	127.67	7	7	14386000	6	3	59	Deamidation (NQ); Pyro-glu from Q; Carbamidomethylation (DHKE X@N-term)	59036	Keratin type II cytoskeletal 75 OS=Bos taurus OX=9913 GN=KRT75 PE=2 SV=1
32	77828	tr|Q1W676|Q1W676_WHEAT	100.24	32	32		3	0	58	Deamidation (NQ); Oxidation (M); Hydroxylation P	14299	Gamma-gliadin (Fragment) OS=Triticum aestivum OX=4565 PE=4 SV=1
32	77829	tr|B6DQB1|B6DQB1_WHEAT	100.24	15	15		3	0	58	Deamidation (NQ); Oxidation (M); Hydroxylation P	30689	Gamma-gliadin (Fragment) OS=Triticum aestivum OX=4565 PE=4 SV=1
32	77830	tr|A0A4D6Q658|A0A4D6Q658_WHEAT	100.24	14	14		3	0	58	Deamidation (NQ); Oxidation (M); Hydroxylation P	32673	Gamma-gliadin OS=Triticum aestivum OX=4565 PE=4 SV=1
32	77832	tr|A0A4D6Q688|A0A4D6Q688_WHEAT	100.24	14	14		3	0	58	Deamidation (NQ); Oxidation (M); Hydroxylation P	32660	Gamma-gliadin OS=Triticum aestivum OX=4565 PE=4 SV=1
32	77831	tr|B6UKM8|B6UKM8_WHEAT	100.24	14	14		3	0	58	Deamidation (NQ); Oxidation (M); Hydroxylation P	32715	Gamma-gliadin OS=Triticum aestivum OX=4565 GN=ll907 PE=4 SV=1
32	77833	tr|D0ES80|D0ES80_WHEAT	100.24	14	14		3	0	58	Deamidation (NQ); Oxidation (M); Hydroxylation P	33662	Gamma gliadin OS=Triticum aestivum OX=4565 PE=4 SV=1
32	77835	tr|A0A5B9Y1W2|A0A5B9Y1W2_WHEAT	100.24	13	13		3	0	58	Deamidation (NQ); Oxidation (M); Hydroxylation P	34504	Gamma-gliadin OS=Triticum aestivum OX=4565 PE=4 SV=1
32	77836	tr|B6UKP0|B6UKP0_WHEAT	100.24	13	13		3	0	58	Deamidation (NQ); Oxidation (M); Hydroxylation P	34565	Gamma gliadin-D1 OS=Triticum aestivum OX=4565 GN=ll927 PE=2 SV=1
32	77834	tr|B6UKQ7|B6UKQ7_WHEAT	100.24	13	13		3	0	58	Deamidation (NQ); Oxidation (M); Hydroxylation P	34493	Gamma-gliadin OS=Triticum aestivum OX=4565 GN=qp915 PE=4 SV=1
33	56	tr|A0A3B6TLW2|A0A3B6TLW2_WHEAT	155.93	34	34	10087000	8	7	57	Deamidation (NQ); Oxidation (M)	43417	SERPIN domain-containing protein OS=Triticum aestivum OX=4565 PE=3 SV=1
34	190	tr|A0A140T867|A0A140T867_BOVIN	109.28	11	11	26537000	4	2	55	Deamidation (NQ); Oxidation (M)	48742	Keratin type I cytoskeletal 17 OS=Bos taurus OX=9913 GN=KRT17 PE=3 SV=1
34	192	A1L595|K1C17_BOVIN	109.28	11	11	26537000	4	2	55	Deamidation (NQ); Oxidation (M)	48712	Keratin type I cytoskeletal 17 OS=Bos taurus OX=9913 GN=KRT17 PE=2 SV=1
34	52680	tr|A0A452E4U1|A0A452E4U1_CAPHI	109.28	11	11	26537000	4	2	55	Deamidation (NQ); Oxidation (M)	48654	Keratin type I cytoskeletal 17 OS=Capra hircus OX=9925 GN=KRT17 PE=3 SV=1
34	52681	tr|A0A452E4S7|A0A452E4S7_CAPHI	109.28	11	11	26537000	4	2	55	Deamidation (NQ); Oxidation (M)	49246	Keratin type I cytoskeletal 17 OS=Capra hircus OX=9925 GN=KRT17 PE=3 SV=1
34	166003	tr|W5Q744|W5Q744_SHEEP	109.28	11	11	26537000	4	2	55	Deamidation (NQ); Oxidation (M)	50403	Keratin 17 type I OS=Ovis aries OX=9940 GN=KRT17 PE=3 SV=1
35	52	tr|H9AXB3|H9AXB3_WHEAT	136.75	47	47	8390900	8	5	53	Deamidation (NQ); Oxidation (M); Hydroxylation P	42996	Serpin-N3.2 OS=Triticum aestivum OX=4565 PE=2 SV=1
36	466	tr|A0A3Q1MAV9|A0A3Q1MAV9_BOVIN	87.06	1	1	31793000	2	2	51	Deamidation (NQ); Carbamidomethylation (DHKE X@N-term)	239826	Uncharacterized protein OS=Bos taurus OX=9913 GN=COL6A5 PE=4 SV=1
36	551	tr|A0A3Q1LXW3|A0A3Q1LXW3_BOVIN	87.06	1	1	31793000	2	2	51	Deamidation (NQ); Carbamidomethylation (DHKE X@N-term)	275300	Uncharacterized protein OS=Bos taurus OX=9913 GN=COL6A5 PE=4 SV=1
36	545	tr|A0A3Q1MY36|A0A3Q1MY36_BOVIN	87.06	1	1	31793000	2	2	51	Deamidation (NQ); Carbamidomethylation (DHKE X@N-term)	262216	Uncharacterized protein OS=Bos taurus OX=9913 GN=COL6A5 PE=4 SV=1
36	546	tr|A0A3Q1M9S2|A0A3Q1M9S2_BOVIN	87.06	1	1	31793000	2	2	51	Deamidation (NQ); Carbamidomethylation (DHKE X@N-term)	264940	Uncharacterized protein OS=Bos taurus OX=9913 GN=COL6A5 PE=4 SV=1
37	209112	tr|R9XWE6|R9XWE6_WHEAT	95.93	11	11	529980	4	1	50	Deamidation (NQ); Oxidation (M)	34928	LMW-GS OS=Triticum aestivum OX=4565 GN=glu-3 PE=4 SV=1
37	209113	tr|R9XVB0|R9XVB0_WHEAT	95.93	11	11	529980	4	1	50	Deamidation (NQ); Oxidation (M)	34998	LMW-GS OS=Triticum aestivum OX=4565 GN=glu-3 PE=4 SV=1
37	77611	tr|R4JB52|R4JB52_WHEAT	95.93	9	9	529980	4	1	50	Deamidation (NQ); Oxidation (M)	40237	Low-molecular-weight glutenin subunit (Fragment) OS=Triticum aestivum OX=4565 GN=LMW-GS PE=4 SV=1
37	77610	tr|R4JFA4|R4JFA4_WHEAT	95.93	9	9	529980	4	1	50	Deamidation (NQ); Oxidation (M)	40259	Low-molecular-weight glutenin subunit (Fragment) OS=Triticum aestivum OX=4565 GN=LMW-GS PE=4 SV=1
37	166023	tr|R4JBK6|R4JBK6_WHEAT	95.93	9	9	529980	4	1	50	Deamidation (NQ); Oxidation (M)	40228	Low-molecular-weight glutenin subunit (Fragment) OS=Triticum aestivum OX=4565 GN=LMW-GS PE=4 SV=1
37	209114	tr|R4JDN1|R4JDN1_WHEAT	95.93	9	9	529980	4	1	50	Deamidation (NQ); Oxidation (M)	40378	Low-molecular-weight glutenin subunit (Fragment) OS=Triticum aestivum OX=4565 GN=LMW-GS PE=4 SV=1
37	77612	tr|R4JDK6|R4JDK6_WHEAT	95.93	9	9	529980	4	1	50	Deamidation (NQ); Oxidation (M)	43052	Low-molecular-weight glutenin subunit (Fragment) OS=Triticum aestivum OX=4565 GN=LMW-GS PE=4 SV=1
38	77688	tr|R9XWG9|R9XWG9_WHEAT	86.38	12	12	141220	4	1	46	Deamidation (NQ); Oxidation (M)	35291	LMW-GS OS=Triticum aestivum OX=4565 GN=glu-3 PE=4 SV=1
38	209133	tr|R9XVC9|R9XVC9_WHEAT	86.38	11	11	141220	4	1	46	Deamidation (NQ); Oxidation (M)	36825	LMW-GS OS=Triticum aestivum OX=4565 GN=glu-3 PE=4 SV=1
38	209134	tr|R9XT50|R9XT50_WHEAT	86.38	11	11	141220	4	1	46	Deamidation (NQ); Oxidation (M)	38015	LMW-GS OS=Triticum aestivum OX=4565 GN=glu-3 PE=4 SV=1
39	53	Q41593|SPZ1A_WHEAT	141.9	36	36	2686800	7	2	46	Deamidation (NQ); Oxidation (M); Hydroxylation P	43118	Serpin-Z1A OS=Triticum aestivum OX=4565 GN=WZCI PE=1 SV=1
40	112	tr|A0A3B6D8Z5|A0A3B6D8Z5_WHEAT	131.94	15	15	3215100	7	1	46	Deamidation (NQ); Oxidation (M)	94510	Sucrose synthase OS=Triticum aestivum OX=4565 PE=3 SV=1
40	77565	tr|A0A7H4LED9|A0A7H4LED9_WHEAT	131.94	15	15	3215100	7	1	46	Deamidation (NQ); Oxidation (M)	98890	Sucrose synthase OS=Triticum aestivum OX=4565 GN=CAMPLR22A2D_LOCUS1578 PE=3 SV=1
41	106	tr|A0A3B6AUT2|A0A3B6AUT2_WHEAT	133.36	15	15	1482700	7	1	45	Deamidation (NQ); Oxidation (M)	94422	Sucrose synthase OS=Triticum aestivum OX=4565 PE=3 SV=1
42	166000	tr|W5Q6R3|W5Q6R3_SHEEP	111.05	11	11	1494900	4	3	42	Deamidation (NQ); Carbamidomethylation (DHKE X@N-term)	49221	IF rod domain-containing protein OS=Ovis aries OX=9940 PE=3 SV=1
42	166001	tr|W5Q6P5|W5Q6P5_SHEEP	111.05	10	10	1494900	4	3	42	Deamidation (NQ); Carbamidomethylation (DHKE X@N-term)	50622	Hair keratin type II intermediate filament OS=Ovis aries OX=9940 GN=KRT2.11 PE=3 SV=1
43	332	P02070|HBB_BOVIN	74.98	21	21	16258000	3	3	42	Deamidation (NQ)	15954	Hemoglobin subunit beta OS=Bos taurus OX=9913 GN=HBB PE=1 SV=1
44	194	tr|A0A3Q1NG86|A0A3Q1NG86_BOVIN	147.06	39	39	23227000	8	8	40	Deamidation (NQ); Oxidation (M); Hydroxylation P; Carbamidomethylation (DHKE X@N-term)	23689	Alpha-S1-casein OS=Bos taurus OX=9913 GN=CSN1S1 PE=1 SV=1
44	195	P02662|CASA1_BOVIN	147.06	37	37	23227000	8	8	40	Deamidation (NQ); Oxidation (M); Hydroxylation P; Carbamidomethylation (DHKE X@N-term)	24529	Alpha-S1-casein OS=Bos taurus OX=9913 GN=CSN1S1 PE=1 SV=2
45	209146	tr|X2JUA0|X2JUA0_WHEAT	73.96	3	3	19898000	3	2	39	Guanidination	89474	High molecular weight glutenin subunit Dx5 OS=Triticum aestivum OX=4565 PE=3 SV=1
45	77670	tr|D7REK2|D7REK2_WHEAT	73.96	3	3	19898000	3	2	39	Guanidination	88883	HMW glutenin subunit 1Dx5' OS=Triticum aestivum OX=4565 PE=3 SV=1
45	209147	tr|C6L669|C6L669_WHEAT	73.96	3	3	19898000	3	2	39	Guanidination	80140	High molecular weight glutenin subunit 2.8 OS=Triticum aestivum OX=4565 GN=Glu-D1 PE=3 SV=1
45	77669	tr|E2CT66|E2CT66_WHEAT	73.96	3	3	19898000	3	2	39	Guanidination	87923	High molecular weight glutenin subunit OS=Triticum aestivum OX=4565 GN=1Dx1.5* PE=3 SV=1
45	77671	tr|D0IQ07|D0IQ07_WHEAT	73.96	3	3	19898000	3	2	39	Guanidination	88941	High-molecular-weight glutenin Dx2 OS=Triticum aestivum OX=4565 GN=Glu-D1 PE=2 SV=1
45	181535	tr|A0A0H4PMT1|A0A0H4PMT1_WHEAT	73.96	3	3	19898000	3	2	39	Guanidination	88918	High molecular weight glutenin subunit OS=Triticum aestivum OX=4565 GN=1Dx2.1t PE=3 SV=1
45	77672	tr|Q6R2V1|Q6R2V1_WHEAT	73.96	3	3	19898000	3	2	39	Guanidination	88974	High-molecular-weight glutenin subunit 1Dx2.1 OS=Triticum aestivum OX=4565 PE=3 SV=2
45	464	P08489|GLT4_WHEAT	73.96	3	3	19898000	3	2	39	Guanidination	89173	Glutenin high molecular weight subunit PW212 OS=Triticum aestivum OX=4565 PE=3 SV=1
45	77673	tr|A9YSK4|A9YSK4_WHEAT	73.96	3	3	19898000	3	2	39	Guanidination	89338	High molecular weight glutenin subunit OS=Triticum aestivum OX=4565 GN=Glu-D1-1 PE=3 SV=1
45	77679	tr|D0IQ05|D0IQ05_WHEAT	73.96	3	3	19898000	3	2	39	Guanidination	90532	High-molecular-weight glutenin Dx5 OS=Triticum aestivum OX=4565 PE=2 SV=1
45	209148	tr|Q0Q5D2|Q0Q5D2_WHEAT	73.96	3	3	19898000	3	2	39	Guanidination	90293	X-type HMW glutenin OS=Triticum aestivum OX=4565 PE=3 SV=1
45	77684	tr|Q8GV12|Q8GV12_WHEAT	73.96	2	2	19898000	3	2	39	Guanidination	103052	HMW glutenin subunit OS=Triticum aestivum OX=4565 GN=1Dx2.2 PE=3 SV=1
45	209149	tr|G3FLC7|G3FLC7_WHEAT	73.96	2	2	19898000	3	2	39	Guanidination	103003	High-molecular-weight glutenin subunit OS=Triticum aestivum OX=4565 GN=Glu PE=3 SV=2
45	77685	tr|J7G6L4|J7G6L4_WHEAT	73.96	2	2	19898000	3	2	39	Guanidination	103004	High-molecular-weight glutenin 1Dx2.2 OS=Triticum aestivum OX=4565 PE=3 SV=1
45	77686	tr|Q599I0|Q599I0_WHEAT	73.96	2	2	19898000	3	2	39	Guanidination	108764	HMW subunit of glutenin 1Dx2.2* (Fragment) OS=Triticum aestivum OX=4565 GN=glu-D1x PE=3 SV=1
45	209150	tr|B1B520|B1B520_WHEAT	73.96	2	2	19898000	3	2	39	Guanidination	108884	High-molecular-weight glutenin subunit 2.6 OS=Triticum aestivum OX=4565 GN=Glu-D1 PE=3 SV=2
45	209151	tr|A0A0K0KCV6|A0A0K0KCV6_WHEAT	73.96	3	3	19898000	3	2	39	Guanidination	88244	High molecular weight glutenin subunit 1Dx2 OS=Triticum aestivum OX=4565 PE=3 SV=1
45	209161	tr|Q7M1M7|Q7M1M7_WHEAT	73.96	14	14	19898000	3	2	39	Guanidination	17871	High-molecular-weight glutenin OS=Triticum aestivum OX=4565 PE=3 SV=1
45	209162	tr|Q1KL96|Q1KL96_WHEAT	73.96	3	3	19898000	3	2	39	Guanidination	89262	1Dx high molecular weight glutenin subunit OS=Triticum aestivum OX=4565 PE=3 SV=1
45	209163	tr|A0A249Y2Y2|A0A249Y2Y2_WHEAT	73.96	2	2	19898000	3	2	39	Guanidination	100035	High molecular weight glutenin subunit 1Slx2.3 OS=Triticum aestivum OX=4565 GN=1Slx2.3* PE=3 SV=1
45	77928	tr|A0A1I9RW78|A0A1I9RW78_WHEAT	73.96	3	3	19898000	3	2	39	Guanidination	88510	HMW glutenin 1Mgx OS=Triticum aestivum OX=4565 PE=3 SV=1
45	209241	tr|A0A2D0UFQ0|A0A2D0UFQ0_WHEAT	73.96	2	2	19898000	3	2	39	Guanidination	103617	X-type HMW-GS 1Slx2.2 OS=Triticum aestivum OX=4565 GN=1Slx2.2 PE=2 SV=1
45	77743	tr|A0A1I9RW80|A0A1I9RW80_WHEAT	73.96	2	2	19898000	3	2	39	Guanidination	105849	HMW glutenin 1Ugx OS=Triticum aestivum OX=4565 PE=3 SV=1
46	101	Q9ST58|SPZ1C_WHEAT	117.85	28	28	882120	5	1	38	Deamidation (NQ); Oxidation (M); Hydroxylation P	42882	Serpin-Z1C OS=Triticum aestivum OX=4565 PE=1 SV=1
47	209219	tr|R4JFQ3|R4JFQ3_WHEAT	84.51	16	16	452520	4	2	37	Deamidation (NQ); Oxidation (M); Phosphorylation (STY)	36559	Low-molecular-weight glutenin subunit (Fragment) OS=Triticum aestivum OX=4565 GN=LMW-GS PE=4 SV=1
47	77888	tr|R4JB62|R4JB62_WHEAT	84.51	15	15	452520	4	2	37	Deamidation (NQ); Oxidation (M); Phosphorylation (STY)	36915	Low-molecular-weight glutenin subunit OS=Triticum aestivum OX=4565 GN=LMW-GS PE=4 SV=1
47	209222	tr|R4JAN9|R4JAN9_WHEAT	84.51	15	15	452520	4	2	37	Deamidation (NQ); Oxidation (M); Phosphorylation (STY)	37819	Low-molecular-weight glutenin subunit OS=Triticum aestivum OX=4565 GN=LMW-GS PE=4 SV=1
47	77895	tr|R4JB53|R4JB53_WHEAT	84.51	15	15	452520	4	2	37	Deamidation (NQ); Oxidation (M); Phosphorylation (STY)	37803	Low-molecular-weight glutenin subunit OS=Triticum aestivum OX=4565 GN=LMW-GS PE=4 SV=1
47	77894	tr|R4JFP9|R4JFP9_WHEAT	84.51	15	15	452520	4	2	37	Deamidation (NQ); Oxidation (M); Phosphorylation (STY)	37793	Low-molecular-weight glutenin subunit OS=Triticum aestivum OX=4565 GN=LMW-GS PE=4 SV=1
47	77893	tr|R4JDM5|R4JDM5_WHEAT	84.51	15	15	452520	4	2	37	Deamidation (NQ); Oxidation (M); Phosphorylation (STY)	37807	Low-molecular-weight glutenin subunit OS=Triticum aestivum OX=4565 GN=LMW-GS PE=4 SV=1
47	77892	tr|R4JAN5|R4JAN5_WHEAT	84.51	15	15	452520	4	2	37	Deamidation (NQ); Oxidation (M); Phosphorylation (STY)	37763	Low-molecular-weight glutenin subunit OS=Triticum aestivum OX=4565 GN=LMW-GS PE=4 SV=1
47	209223	tr|Q8W3X5|Q8W3X5_WHEAT	84.51	15	15	452520	4	2	37	Deamidation (NQ); Oxidation (M); Phosphorylation (STY)	39013	Low-molecular-weight glutenin subunit group 2 type I OS=Triticum aestivum OX=4565 GN=lmw-gs PE=4 SV=1
47	209225	tr|A0A0S2GJR0|A0A0S2GJR0_WHEAT	84.51	14	14	452520	4	2	37	Deamidation (NQ); Oxidation (M); Phosphorylation (STY)	39847	Low-molecular-weight glutenin subunit OS=Triticum aestivum OX=4565 GN=LMW-GS PE=4 SV=1
48	183	tr|A0A3B6LV31|A0A3B6LV31_WHEAT	109.89	27	27	2263100	4	2	35	Deamidation (NQ); Oxidation (M)	29653	rRNA N-glycosidase OS=Triticum aestivum OX=4565 PE=3 SV=1
48	77648	tr|Q07810|Q07810_WHEAT	109.89	27	27	2263100	4	2	35	Deamidation (NQ); Oxidation (M)	29613	rRNA N-glycosidase OS=Triticum aestivum OX=4565 GN=trig7 PE=3 SV=1
48	184	tr|A0A3B6LWE2|A0A3B6LWE2_WHEAT	109.89	26	26	2263100	4	2	35	Deamidation (NQ); Oxidation (M)	30055	rRNA N-glycosidase OS=Triticum aestivum OX=4565 PE=3 SV=1
49	166063	tr|W5Q6M7|W5Q6M7_SHEEP	104.35	7	7	504840	3	2	35	Deamidation (NQ); Carbamidomethylation (DHKE X@N-term)	50330	Keratin 83 OS=Ovis aries OX=9940 GN=LOC100526780 PE=3 SV=1
49	16776	P15241|K2M2_SHEEP	104.35	6	6	504840	3	2	35	Deamidation (NQ); Carbamidomethylation (DHKE X@N-term)	53682	Keratin type II microfibrillar component 7C OS=Ovis aries OX=9940 PE=1 SV=1
49	529	A4FUZ0|KRT83_BOVIN	104.35	6	6	504840	3	2	35	Deamidation (NQ); Carbamidomethylation (DHKE X@N-term)	53989	Keratin type II cuticular Hb3 OS=Bos taurus OX=9913 GN=KRT83 PE=2 SV=1
49	530	tr|A0A452DI61|A0A452DI61_BOVIN	104.35	6	6	504840	3	2	35	Deamidation (NQ); Carbamidomethylation (DHKE X@N-term)	55864	Keratin type II cuticular Hb3 OS=Bos taurus OX=9913 GN=KRT83 PE=3 SV=1
50	266	P81947|TBA1B_BOVIN	85.68	8	8	5280800	3	1	34	Deamidation (NQ)	50152	Tubulin alpha-1B chain OS=Bos taurus OX=9913 PE=1 SV=2
50	52721	tr|A0A452F3L8|A0A452F3L8_CAPHI	85.68	8	8	5280800	3	1	34	Deamidation (NQ)	50152	Tubulin alpha chain OS=Capra hircus OX=9925 GN=TUBA1B PE=3 SV=1
50	166024	tr|W5QC38|W5QC38_SHEEP	85.68	8	8	5280800	3	1	34	Deamidation (NQ)	50448	Tubulin alpha chain OS=Ovis aries OX=9940 PE=1 SV=1
50	52723	tr|A0A452F3N6|A0A452F3N6_CAPHI	85.68	8	8	5280800	3	1	34	Deamidation (NQ)	50649	Tubulin alpha chain OS=Capra hircus OX=9925 GN=TUBA1B PE=3 SV=1
51	77585	tr|A0A1C3HPU2|A0A1C3HPU2_WHEAT	108.63	7	7	20524000	4	4	33	Carbamidomethylation (DHKE X@N-term)	51185	Ribulose bisphosphate carboxylase large chain (Fragment) OS=Triticum aestivum OX=4565 GN=rbcL PE=3 SV=1
52	77566	tr|B2CGM6|B2CGM6_WHEAT	120.91	14	14	5007300	6	2	31	Deamidation (NQ)	64936	Triticin OS=Triticum aestivum OX=4565 PE=3 SV=1
52	148	tr|A0A3B5ZP43|A0A3B5ZP43_WHEAT	120.91	14	14	5007300	6	2	31	Deamidation (NQ)	64926	Uncharacterized protein OS=Triticum aestivum OX=4565 PE=3 SV=1
53	91	Q9ST57|SPZ2A_WHEAT	143.91	32	32	4744300	6	4	31	Deamidation (NQ); Oxidation (M)	43311	Serpin-Z2A OS=Triticum aestivum OX=4565 PE=1 SV=1
54	98	tr|E1BI98|E1BI98_BOVIN	113.9	8	8	5861900	6	6	30	Deamidation (NQ); Oxidation (M); Hydroxylation P	108671	Collagen type VI alpha 1 chain OS=Bos taurus OX=9913 GN=COL6A1 PE=1 SV=1
55	197	tr|A0A3B6KPY9|A0A3B6KPY9_WHEAT	104.66	26	26	365150	4	2	29	Deamidation (NQ); Oxidation (M)	29914	rRNA N-glycosidase OS=Triticum aestivum OX=4565 PE=3 SV=1
55	199	tr|A0A3B6KQI7|A0A3B6KQI7_WHEAT	104.66	26	26	365150	4	2	29	Deamidation (NQ); Oxidation (M)	30328	rRNA N-glycosidase OS=Triticum aestivum OX=4565 PE=3 SV=1
56	617	tr|A0A3Q1MKC8|A0A3Q1MKC8_BOVIN	77.69	5	5	7185700	2	1	27		50883	Keratin type II cytoskeletal 7 OS=Bos taurus OX=9913 GN=KRT7 PE=1 SV=1
56	620	Q29S21|K2C7_BOVIN	77.69	5	5	7185700	2	1	27		51578	Keratin type II cytoskeletal 7 OS=Bos taurus OX=9913 GN=KRT7 PE=2 SV=1
57	76	tr|A0A3B6TMN0|A0A3B6TMN0_WHEAT	136.92	15	15	231700	6	1	26	Deamidation (NQ); Oxidation (M); Hydroxylation P	92400	Sucrose synthase OS=Triticum aestivum OX=4565 PE=3 SV=1
57	81	tr|A0A3B6REV7|A0A3B6REV7_WHEAT	136.92	15	15	231700	6	1	26	Deamidation (NQ); Oxidation (M); Hydroxylation P	92413	Sucrose synthase OS=Triticum aestivum OX=4565 PE=3 SV=1
57	83	tr|A0A3B6TB41|A0A3B6TB41_WHEAT	136.92	14	14	231700	6	1	26	Deamidation (NQ); Oxidation (M); Hydroxylation P	94767	Sucrose synthase OS=Triticum aestivum OX=4565 PE=3 SV=1
58	87	tr|A0A3B6KQL2|A0A3B6KQL2_WHEAT	132.32	34	34	0	6	2	26	Deamidation (NQ); Oxidation (M); Hydroxylation P	43152	SERPIN domain-containing protein OS=Triticum aestivum OX=4565 PE=3 SV=1
59	165992	XP_017911687.1	108.3	5	5	9545500	7	7	25	Deamidation (NQ); Hydroxylation P	170151	PREDICTED: collagen alpha-1(V) chain [Capra hircus]
59	96	tr|G3MZI7|G3MZI7_BOVIN	108.3	5	5	9545500	7	7	25	Deamidation (NQ); Hydroxylation P	184866	Collagen type V alpha 1 chain OS=Bos taurus OX=9913 GN=COL5A1 PE=4 SV=2
59	165993	tr|W5NVR8|W5NVR8_SHEEP	108.3	5	5	9545500	7	7	25	Deamidation (NQ); Hydroxylation P	183530	Collagen type V alpha 1 chain OS=Ovis aries OX=9940 GN=COL5A1 PE=4 SV=1
60	65	tr|A0A3B6SD29|A0A3B6SD29_WHEAT	130.13	15	15	149630	6	1	25	Deamidation (NQ); Oxidation (M); Hydroxylation P	92342	Sucrose synthase OS=Triticum aestivum OX=4565 PE=3 SV=1
60	73	tr|A0A3B6SER7|A0A3B6SER7_WHEAT	130.13	14	14	149630	6	1	25	Deamidation (NQ); Oxidation (M); Hydroxylation P	94740	Sucrose synthase OS=Triticum aestivum OX=4565 PE=3 SV=1
61	52791	tr|A0A452DJ35|A0A452DJ35_BOVIN	79.95	25	25	3215400	4	4	25	Deamidation (NQ); Alpha-amino adipic acid	9972	Histone H4 OS=Bos taurus OX=9913 GN=H4-16 PE=3 SV=1
61	52792	tr|A0A3Q1NHG3|A0A3Q1NHG3_BOVIN	79.95	24	24	3215400	4	4	25	Deamidation (NQ); Alpha-amino adipic acid	10219	Histone H4 OS=Bos taurus OX=9913 GN=H4C2 PE=3 SV=1
61	52793	tr|A0A3Q1M8Q4|A0A3Q1M8Q4_BOVIN	79.95	23	23	3215400	4	4	25	Deamidation (NQ); Alpha-amino adipic acid	10699	Histone H4 OS=Bos taurus OX=9913 GN=H4C12 PE=3 SV=1
61	52794	tr|E1BLC2|E1BLC2_BOVIN	79.95	23	23	3215400	4	4	25	Deamidation (NQ); Alpha-amino adipic acid	10682	Histone H4 OS=Bos taurus OX=9913 PE=3 SV=2
61	52796	tr|G3X807|G3X807_BOVIN	79.95	22	22	3215400	4	4	25	Deamidation (NQ); Alpha-amino adipic acid	10949	Histone H4 OS=Bos taurus OX=9913 GN=H4C9 PE=3 SV=1
61	52795	tr|G3N081|G3N081_BOVIN	79.95	22	22	3215400	4	4	25	Deamidation (NQ); Alpha-amino adipic acid	10886	Histone H4 OS=Bos taurus OX=9913 PE=3 SV=2
61	52797	tr|A0A3Q1N666|A0A3Q1N666_BOVIN	79.95	22	22	3215400	4	4	25	Deamidation (NQ); Alpha-amino adipic acid	11421	Histone H4 OS=Bos taurus OX=9913 PE=3 SV=1
61	52798	tr|A0A452DJB2|A0A452DJB2_BOVIN	79.95	22	22	3215400	4	4	25	Deamidation (NQ); Alpha-amino adipic acid	11476	Histone H4 OS=Bos taurus OX=9913 GN=H4C13 PE=3 SV=1
61	52804	tr|A0A3Q1LMV7|A0A3Q1LMV7_BOVIN	79.95	21	21	3215400	4	4	25	Deamidation (NQ); Alpha-amino adipic acid	11318	Histone H4 OS=Bos taurus OX=9913 GN=LOC107131556 PE=3 SV=1
61	52802	tr|A0A3Q1MEZ8|A0A3Q1MEZ8_BOVIN	79.95	21	21	3215400	4	4	25	Deamidation (NQ); Alpha-amino adipic acid	11381	Histone H4 OS=Bos taurus OX=9913 GN=LOC112445458 PE=3 SV=1
61	52801	tr|G3N2B8|G3N2B8_BOVIN	79.95	21	21	3215400	4	4	25	Deamidation (NQ); Alpha-amino adipic acid	11325	Histone H4 OS=Bos taurus OX=9913 GN=LOC526226 PE=3 SV=1
61	16845	P62803|H4_BOVIN	79.95	21	21	3215400	4	4	25	Deamidation (NQ); Alpha-amino adipic acid	11367	Histone H4 OS=Bos taurus OX=9913 PE=1 SV=2
61	52799	tr|E1B9M9|E1B9M9_BOVIN	79.95	21	21	3215400	4	4	25	Deamidation (NQ); Alpha-amino adipic acid	11395	Histone H4 OS=Bos taurus OX=9913 GN=LOC525863 PE=3 SV=1
61	166086	tr|W5QFQ2|W5QFQ2_SHEEP	79.95	21	21	3215400	4	4	25	Deamidation (NQ); Alpha-amino adipic acid	11655	Histone H4 OS=Ovis aries OX=9940 GN=LOC101109919 PE=3 SV=1
61	166085	tr|W5QFP4|W5QFP4_SHEEP	79.95	21	21	3215400	4	4	25	Deamidation (NQ); Alpha-amino adipic acid	11681	Histone H4 OS=Ovis aries OX=9940 PE=3 SV=1
61	166087	tr|W5QFR6|W5QFR6_SHEEP	79.95	20	20	3215400	4	4	25	Deamidation (NQ); Alpha-amino adipic acid	11918	Histone H4 OS=Ovis aries OX=9940 GN=LOC101113369 PE=3 SV=1
61	52806	tr|A0A3Q1MEY7|A0A3Q1MEY7_BOVIN	79.95	20	20	3215400	4	4	25	Deamidation (NQ); Alpha-amino adipic acid	12317	Histone H4 OS=Bos taurus OX=9913 GN=H4C7 PE=3 SV=1
61	52805	tr|A0A452DJJ1|A0A452DJJ1_BOVIN	79.95	20	20	3215400	4	4	25	Deamidation (NQ); Alpha-amino adipic acid	12195	Histone H4 OS=Bos taurus OX=9913 GN=H4C14 PE=3 SV=1
61	52807	tr|A0A3Q1MFY5|A0A3Q1MFY5_BOVIN	79.95	20	20	3215400	4	4	25	Deamidation (NQ); Alpha-amino adipic acid	12298	Histone H4 OS=Bos taurus OX=9913 GN=H4C8 PE=3 SV=1
61	166088	tr|W5QFN7|W5QFN7_SHEEP	79.95	20	20	3215400	4	4	25	Deamidation (NQ); Alpha-amino adipic acid	12075	Histone H4 OS=Ovis aries OX=9940 GN=LOC101108868 PE=3 SV=1
61	181495	tr|W5QFN3|W5QFN3_SHEEP	79.95	20	20	3215400	4	4	25	Deamidation (NQ); Alpha-amino adipic acid	11999	Histone H4 OS=Ovis aries OX=9940 PE=3 SV=1
61	209176	tr|W5PHM4|W5PHM4_SHEEP	79.95	20	20	3215400	4	4	25	Deamidation (NQ); Alpha-amino adipic acid	12128	Histone H4 OS=Ovis aries OX=9940 GN=LOC101123670 PE=3 SV=1
61	166089	tr|W5QFN8|W5QFN8_SHEEP	79.95	20	20	3215400	4	4	25	Deamidation (NQ); Alpha-amino adipic acid	12368	Histone H4 OS=Ovis aries OX=9940 GN=LOC101109129 PE=3 SV=1
61	52808	tr|A0A452DJ40|A0A452DJ40_BOVIN	79.95	19	19	3215400	4	4	25	Deamidation (NQ); Alpha-amino adipic acid	12887	Histone H4 OS=Bos taurus OX=9913 GN=H4C11 PE=3 SV=1
61	52811	tr|A0A3Q1MH02|A0A3Q1MH02_BOVIN	79.95	16	16	3215400	4	4	25	Deamidation (NQ); Alpha-amino adipic acid	14987	Histone H4 OS=Bos taurus OX=9913 PE=3 SV=1
61	52810	tr|A0A3Q1LM20|A0A3Q1LM20_BOVIN	79.95	16	16	3215400	4	4	25	Deamidation (NQ); Alpha-amino adipic acid	15006	Histone H4 OS=Bos taurus OX=9913 GN=LOC112445649 PE=3 SV=1
61	52813	tr|A0A3Q1MJQ1|A0A3Q1MJQ1_BOVIN	79.95	15	15	3215400	4	4	25	Deamidation (NQ); Alpha-amino adipic acid	16476	Histone H4 OS=Bos taurus OX=9913 GN=LOC115945178 PE=3 SV=1
62	209105	tr|R9XUR5|R9XUR5_WHEAT	106.37	21	21		5	0	24	Carbamidomethylation; Deamidation (NQ); Oxidation (M); Sodium adduct	33073	Gamma-gliadin OS=Triticum aestivum OX=4565 PE=4 SV=1
62	209104	tr|R9XUQ5|R9XUQ5_WHEAT	106.37	21	21		5	0	24	Carbamidomethylation; Deamidation (NQ); Oxidation (M); Sodium adduct	32995	Gamma-gliadin OS=Triticum aestivum OX=4565 PE=4 SV=1
62	209103	tr|R9XUR0|R9XUR0_WHEAT	106.37	21	21		5	0	24	Carbamidomethylation; Deamidation (NQ); Oxidation (M); Sodium adduct	33045	Gamma-gliadin OS=Triticum aestivum OX=4565 PE=4 SV=1
62	209102	tr|U5U7C7|U5U7C7_WHEAT	106.37	21	21		5	0	24	Carbamidomethylation; Deamidation (NQ); Oxidation (M); Sodium adduct	33028	Gamma-gliadin OS=Triticum aestivum OX=4565 PE=4 SV=1
62	209101	tr|R9XSY2|R9XSY2_WHEAT	106.37	21	21		5	0	24	Carbamidomethylation; Deamidation (NQ); Oxidation (M); Sodium adduct	33064	Gamma-gliadin OS=Triticum aestivum OX=4565 PE=4 SV=1
63	173	tr|A0A3Q1MFJ9|A0A3Q1MFJ9_BOVIN	101.36	10	10	2322700	9	9	22	Deamidation (NQ); Hydroxylation P	63455	Elastin OS=Bos taurus OX=9913 GN=ELN PE=3 SV=1
63	175	tr|A0A3Q1M7F0|A0A3Q1M7F0_BOVIN	101.36	10	10	2322700	9	9	22	Deamidation (NQ); Hydroxylation P	63675	Elastin OS=Bos taurus OX=9913 GN=ELN PE=3 SV=1
63	178	tr|A0A3Q1MEV3|A0A3Q1MEV3_BOVIN	101.36	10	10	2322700	9	9	22	Deamidation (NQ); Hydroxylation P	65130	Elastin OS=Bos taurus OX=9913 GN=ELN PE=3 SV=1
64	498	P02666|CASB_BOVIN	82.25	17	17	16249000	2	2	21	Oxidation (M); Sodium adduct; Carbamidomethylation (DHKE X@N-term)	25107	Beta-casein OS=Bos taurus OX=9913 GN=CSN2 PE=1 SV=2
65	77753	tr|B6UKM7|B6UKM7_WHEAT	127.87	20	20	749920	7	1	21	Deamidation (NQ); Phosphorylation (STY); 3-sulfanylpropanoyl	34392	Gamma-gliadin OS=Triticum aestivum OX=4565 GN=ll906 PE=4 SV=1
66	166060	tr|W5PZX0|W5PZX0_SHEEP	84.97	6	6	3580300	2	1	20	Deamidation (NQ)	48546	Keratin 24 OS=Ovis aries OX=9940 GN=KRT24 PE=3 SV=1
66	735	tr|F1MFW9|F1MFW9_BOVIN	84.97	5	5	3580300	2	1	20	Deamidation (NQ)	55129	Keratin 24 OS=Bos taurus OX=9913 GN=KRT24 PE=3 SV=3
66	166061	tr|W5PZW9|W5PZW9_SHEEP	84.97	5	5	3580300	2	1	20	Deamidation (NQ)	56207	Keratin 24 OS=Ovis aries OX=9940 GN=KRT24 PE=3 SV=1
67	165998	XP_005675925.2	91.43	4	4	74066	7	2	18	Deamidation (NQ); Hydroxylation P	144991	PREDICTED: collagen alpha-2(V) chain [Capra hircus]
67	165999	tr|W5Q4M3|W5Q4M3_SHEEP	91.43	4	4	74066	7	2	18	Deamidation (NQ); Hydroxylation P	144960	Collagen type V alpha 2 chain OS=Ovis aries OX=9940 GN=COL5A2 PE=4 SV=1
68	77837	tr|B6UKN7|B6UKN7_WHEAT	78.6	9	9		3	0	16	Deamidation (NQ); Oxidation (M); Hydroxylation P; Sodium adduct	35753	Gamma-gliadin OS=Triticum aestivum OX=4565 GN=ll921 PE=4 SV=1
69	77567	tr|B2CGM5|B2CGM5_WHEAT	101.94	10	10	1605700	5	1	17	Deamidation (NQ)	64882	Triticin OS=Triticum aestivum OX=4565 PE=2 SV=1
69	186	tr|A0A3B5XV32|A0A3B5XV32_WHEAT	101.94	10	10	1605700	5	1	17	Deamidation (NQ)	63867	Uncharacterized protein OS=Triticum aestivum OX=4565 PE=3 SV=1
70	230	tr|F1N2Y2|F1N2Y2_BOVIN	86.56	4	4	31272	6	1	16	Deamidation (NQ); Hydroxylation P	128384	Collagen type V alpha 2 chain OS=Bos taurus OX=9913 GN=COL5A2 PE=4 SV=3
70	231	tr|A0A3Q1LSX2|A0A3Q1LSX2_BOVIN	86.56	4	4	31272	6	1	16	Deamidation (NQ); Hydroxylation P	131146	Collagen type V alpha 2 chain OS=Bos taurus OX=9913 GN=COL5A2 PE=4 SV=1
71	337	tr|A0A3Q1LL95|A0A3Q1LL95_BOVIN	87.41	4	4		6	0	16	Deamidation (NQ); Hydroxylation P	123701	Collagen type V alpha 2 chain OS=Bos taurus OX=9913 GN=COL5A2 PE=4 SV=1
72	77573	tr|M1MQ64|M1MQ64_WHEAT	89.4	29	29		4	0	16	Carbamidomethylation; Deamidation (NQ); Oxidation (M)	21139	Serpin 3 (Fragment) OS=Triticum aestivum OX=4565 GN=SER3 PE=2 SV=1
73	246	tr|A0A3B6INA7|A0A3B6INA7_WHEAT	95.78	15	15	2163800	4	4	16	Deamidation (NQ)	48424	Protein disulfide-isomerase OS=Triticum aestivum OX=4565 PE=3 SV=1
73	249	tr|A0A3B6IQT3|A0A3B6IQT3_WHEAT	95.78	14	14	2163800	4	4	16	Deamidation (NQ)	54194	Protein disulfide-isomerase OS=Triticum aestivum OX=4565 PE=3 SV=1
73	127691	tr|B9A8E3|B9A8E3_WHEAT	95.78	13	13	2163800	4	4	16	Deamidation (NQ)	56413	Protein disulfide-isomerase OS=Triticum aestivum OX=4565 GN=pdi2 PE=2 SV=1
73	77758	tr|F8THZ8|F8THZ8_WHEAT	95.78	13	13	2163800	4	4	16	Deamidation (NQ)	56369	Protein disulfide-isomerase OS=Triticum aestivum OX=4565 GN=PDI PE=2 SV=1
73	77760	tr|F8THZ7|F8THZ7_WHEAT	95.78	13	13	2163800	4	4	16	Deamidation (NQ)	56400	Protein disulfide-isomerase OS=Triticum aestivum OX=4565 GN=PDI PE=3 SV=1
73	253	tr|Q93XQ8|Q93XQ8_WHEAT	95.78	13	13	2163800	4	4	16	Deamidation (NQ)	56441	Protein disulfide-isomerase OS=Triticum aestivum OX=4565 GN=PDI2 PE=2 SV=1
73	77759	tr|A0A024FRN3|A0A024FRN3_WHEAT	95.78	13	13	2163800	4	4	16	Deamidation (NQ)	56425	Protein disulfide-isomerase OS=Triticum aestivum OX=4565 GN=TaPDIL1-2 PE=2 SV=1
73	255	tr|Q93XQ7|Q93XQ7_WHEAT	95.78	13	13	2163800	4	4	16	Deamidation (NQ)	56629	Protein disulfide-isomerase OS=Triticum aestivum OX=4565 GN=PDI3 PE=2 SV=1
73	77763	tr|B9A8E4|B9A8E4_WHEAT	95.78	13	13	2163800	4	4	16	Deamidation (NQ)	56671	Protein disulfide-isomerase OS=Triticum aestivum OX=4565 GN=pdi3 PE=2 SV=1
74	209138	tr|B6UKP8|B6UKP8_WHEAT	122.89	24	24		7	0	16	Deamidation (NQ); Phosphorylation (STY); 3-sulfanylpropanoyl	28803	Gamma-gliadin OS=Triticum aestivum OX=4565 GN=ll941 PE=4 SV=1
74	78027	tr|B6UKM5|B6UKM5_WHEAT	122.89	20	20		7	0	16	Deamidation (NQ); Phosphorylation (STY); 3-sulfanylpropanoyl	34496	Gamma-gliadin OS=Triticum aestivum OX=4565 GN=ll903 PE=4 SV=1
75	377	tr|A0A3B6MYZ0|A0A3B6MYZ0_WHEAT	79.43	7	7	455200	3	2	16		55101	Uncharacterized protein OS=Triticum aestivum OX=4565 PE=4 SV=1
75	378	tr|A0A3B6LUV8|A0A3B6LUV8_WHEAT	79.43	7	7	455200	3	2	16		56581	Uncharacterized protein OS=Triticum aestivum OX=4565 PE=4 SV=1
76	532	tr|A0A3B6MXF1|A0A3B6MXF1_WHEAT	90.96	6	6	1003600	2	2	16		41096	Elongation factor 1-alpha OS=Triticum aestivum OX=4565 PE=3 SV=1
76	536	Q03033|EF1A_WHEAT	90.96	5	5	1003600	2	2	16		49169	Elongation factor 1-alpha OS=Triticum aestivum OX=4565 GN=TEF1 PE=2 SV=1
76	209155	tr|A0A1W5RMH3|A0A1W5RMH3_WHEAT	90.96	5	5	1003600	2	2	16		49083	Elongation factor 1-alpha OS=Triticum aestivum OX=4565 PE=2 SV=1
76	537	tr|A0A1D5XDB6|A0A1D5XDB6_WHEAT	90.96	5	5	1003600	2	2	16		49141	Elongation factor 1-alpha OS=Triticum aestivum OX=4565 PE=3 SV=1
76	541	tr|A0A3B6IRY7|A0A3B6IRY7_WHEAT	90.96	5	5	1003600	2	2	16		53467	Elongation factor 1-alpha OS=Triticum aestivum OX=4565 PE=3 SV=1
76	633	tr|A0A3B6IQD9|A0A3B6IQD9_WHEAT	90.96	8	8	1003600	2	2	16		32538	Elongation factor 1-alpha OS=Triticum aestivum OX=4565 PE=4 SV=1
76	635	tr|A0A3B6MYP4|A0A3B6MYP4_WHEAT	90.96	6	6	1003600	2	2	16		41417	Elongation factor 1-alpha OS=Triticum aestivum OX=4565 PE=4 SV=1
76	642	tr|A0A1D5UZW7|A0A1D5UZW7_WHEAT	90.96	5	5	1003600	2	2	16		49128	Elongation factor 1-alpha OS=Triticum aestivum OX=4565 PE=3 SV=1
76	640	tr|A0A3B6ARY9|A0A3B6ARY9_WHEAT	90.96	5	5	1003600	2	2	16		49116	Elongation factor 1-alpha OS=Triticum aestivum OX=4565 PE=3 SV=1
76	209167	tr|A0A7H4LBV6|A0A7H4LBV6_WHEAT	90.96	5	5	1003600	2	2	16		49296	Elongation factor 1-alpha OS=Triticum aestivum OX=4565 GN=CAMPLR22A2D_LOCUS688 PE=3 SV=1
78	229	tr|I6QQ39|I6QQ39_WHEAT	77.53	8	8	923620	4	2	15	Deamidation (NQ); Oxidation (M)	66325	Globulin-3A OS=Triticum aestivum OX=4565 GN=Glo-3A PE=2 SV=1
78	77717	tr|B7U6L4|B7U6L4_WHEAT	77.53	8	8	923620	4	2	15	Deamidation (NQ); Oxidation (M)	66350	Globulin 3 OS=Triticum aestivum OX=4565 GN=glo-3A PE=4 SV=1
78	428	tr|A0A3B6JCJ8|A0A3B6JCJ8_WHEAT	77.53	8	8	923620	4	2	15	Deamidation (NQ); Oxidation (M)	66060	Uncharacterized protein OS=Triticum aestivum OX=4565 PE=4 SV=1
78	429	tr|A0A3B6JER7|A0A3B6JER7_WHEAT	77.53	8	8	923620	4	2	15	Deamidation (NQ); Oxidation (M)	70618	Uncharacterized protein OS=Triticum aestivum OX=4565 PE=4 SV=1
79	209087	tr|U5U9Q4|U5U9Q4_WHEAT	95.97	27	27	115070	5	1	15	Carbamidomethylation; Deamidation (NQ); Oxidation (M)	32680	Gamma-gliadin OS=Triticum aestivum OX=4565 PE=4 SV=1
79	209088	tr|R9XV71|R9XV71_WHEAT	95.97	27	27	115070	5	1	15	Carbamidomethylation; Deamidation (NQ); Oxidation (M)	32569	Gamma-gliadin OS=Triticum aestivum OX=4565 PE=4 SV=1
79	209096	tr|U5U6P1|U5U6P1_WHEAT	95.97	27	27	115070	5	1	15	Carbamidomethylation; Deamidation (NQ); Oxidation (M)	32554	Gamma-gliadin OS=Triticum aestivum OX=4565 PE=4 SV=1
79	166022	tr|R9XT17|R9XT17_WHEAT	95.97	27	27	115070	5	1	15	Carbamidomethylation; Deamidation (NQ); Oxidation (M)	32630	Gamma-gliadin OS=Triticum aestivum OX=4565 PE=4 SV=1
79	166021	tr|U5U6M7|U5U6M7_WHEAT	95.97	27	27	115070	5	1	15	Carbamidomethylation; Deamidation (NQ); Oxidation (M)	32728	Gamma-gliadin OS=Triticum aestivum OX=4565 PE=4 SV=1
79	209095	tr|U5U9Q1|U5U9Q1_WHEAT	95.97	27	27	115070	5	1	15	Carbamidomethylation; Deamidation (NQ); Oxidation (M)	32633	Gamma-gliadin OS=Triticum aestivum OX=4565 PE=4 SV=1
79	209094	tr|R9XV82|R9XV82_WHEAT	95.97	27	27	115070	5	1	15	Carbamidomethylation; Deamidation (NQ); Oxidation (M)	32597	Gamma-gliadin OS=Triticum aestivum OX=4565 PE=4 SV=1
79	209093	tr|U5U6N8|U5U6N8_WHEAT	95.97	27	27	115070	5	1	15	Carbamidomethylation; Deamidation (NQ); Oxidation (M)	32643	Gamma-gliadin OS=Triticum aestivum OX=4565 PE=4 SV=1
79	209092	tr|R9XUT2|R9XUT2_WHEAT	95.97	27	27	115070	5	1	15	Carbamidomethylation; Deamidation (NQ); Oxidation (M)	32582	Gamma-gliadin OS=Triticum aestivum OX=4565 PE=4 SV=1
79	98471	tr|U5U7C3|U5U7C3_WHEAT	95.97	27	27	115070	5	1	15	Carbamidomethylation; Deamidation (NQ); Oxidation (M)	32664	Gamma-gliadin OS=Triticum aestivum OX=4565 PE=4 SV=1
79	209091	tr|R9XT13|R9XT13_WHEAT	95.97	27	27	115070	5	1	15	Carbamidomethylation; Deamidation (NQ); Oxidation (M)	32551	Gamma-gliadin OS=Triticum aestivum OX=4565 PE=4 SV=1
79	209090	tr|R9XT08|R9XT08_WHEAT	95.97	27	27	115070	5	1	15	Carbamidomethylation; Deamidation (NQ); Oxidation (M)	32599	Gamma-gliadin OS=Triticum aestivum OX=4565 PE=4 SV=1
79	209089	tr|R9XWA9|R9XWA9_WHEAT	95.97	27	27	115070	5	1	15	Carbamidomethylation; Deamidation (NQ); Oxidation (M)	32573	Gamma-gliadin OS=Triticum aestivum OX=4565 PE=4 SV=1
81	77620	tr|A0A7H1K1X3|A0A7H1K1X3_WHEAT	86.73	36	36	443410	4	1	14	Deamidation (NQ); Oxidation (M); Phosphorylation (STY)	18237	Alpha-amylase tetrameric inhibitor subunit CM3 OS=Triticum aestivum OX=4565 PE=3 SV=1
81	409	P17314|IAAC3_WHEAT	86.73	36	36	443410	4	1	14	Deamidation (NQ); Oxidation (M); Phosphorylation (STY)	18221	Alpha-amylase/trypsin inhibitor CM3 OS=Triticum aestivum OX=4565 PE=1 SV=1
81	77619	tr|A0A7H1K1W8|A0A7H1K1W8_WHEAT	86.73	36	36	443410	4	1	14	Deamidation (NQ); Oxidation (M); Phosphorylation (STY)	18253	Alpha-amylase tetrameric inhibitor subunit CM3 OS=Triticum aestivum OX=4565 PE=3 SV=1
81	77623	tr|A0A7H1K1V5|A0A7H1K1V5_WHEAT	86.73	36	36	443410	4	1	14	Deamidation (NQ); Oxidation (M); Phosphorylation (STY)	18209	Alpha-amylase tetrameric inhibitor subunit CM3 OS=Triticum aestivum OX=4565 PE=3 SV=1
81	77618	tr|Q53YX8|Q53YX8_WHEAT	86.73	36	36	443410	4	1	14	Deamidation (NQ); Oxidation (M); Phosphorylation (STY)	18221	Alpha amylase inhibitor protein OS=Triticum aestivum OX=4565 GN=ATI PE=2 SV=1
82	52756	tr|A0A452FBI3|A0A452FBI3_CAPHI	100.67	7	7	3925600	2	2	14		48789	Sushi repeat containing protein X-linked OS=Capra hircus OX=9925 GN=SRPX PE=4 SV=1
82	52760	tr|A0A452FB89|A0A452FB89_CAPHI	100.67	7	7	3925600	2	2	14		50945	Sushi repeat containing protein X-linked OS=Capra hircus OX=9925 GN=SRPX PE=4 SV=1
82	166049	tr|W5NQQ0|W5NQQ0_SHEEP	100.67	6	6	3925600	2	2	14		51770	Sushi repeat containing protein X-linked OS=Ovis aries OX=9940 GN=SRPX PE=4 SV=1
82	52761	tr|A0A452FBD6|A0A452FBD6_CAPHI	100.67	6	6	3925600	2	2	14		52609	Sushi repeat containing protein X-linked OS=Capra hircus OX=9925 GN=SRPX PE=4 SV=1
82	598	tr|A0A3Q1LYQ1|A0A3Q1LYQ1_BOVIN	100.67	7	7	3925600	2	2	14		48789	Sushi repeat containing protein X-linked OS=Bos taurus OX=9913 GN=SRPX PE=4 SV=1
82	600	tr|A0A3Q1MQT8|A0A3Q1MQT8_BOVIN	100.67	7	7	3925600	2	2	14		50659	Sushi repeat containing protein X-linked OS=Bos taurus OX=9913 GN=SRPX PE=4 SV=1
82	602	tr|F1MQX1|F1MQX1_BOVIN	100.67	7	7	3925600	2	2	14		50945	Sushi repeat containing protein X-linked OS=Bos taurus OX=9913 GN=SRPX PE=4 SV=1
83	77614	tr|A0A1S6KXP9|A0A1S6KXP9_WHEAT	85.29	45	45	98408	4	1	13	Deamidation (NQ); Oxidation (M); Phosphorylation (STY)	14926	Alpha amylase/trypsin inhibitor (Fragment) OS=Triticum aestivum OX=4565 GN=ATI PE=2 SV=1
83	77615	tr|A0A7H1K1V4|A0A7H1K1V4_WHEAT	85.29	36	36	98408	4	1	13	Deamidation (NQ); Oxidation (M); Phosphorylation (STY)	18216	Alpha-amylase tetrameric inhibitor subunit CM3 OS=Triticum aestivum OX=4565 PE=3 SV=1
84	271	tr|A0A452DJ66|A0A452DJ66_BOVIN	80.02	8	8	1258200	3	1	13	Deamidation (NQ)	49976	Tubulin alpha chain OS=Bos taurus OX=9913 GN=TUBA1D PE=3 SV=1
84	275	tr|F2Z4C1|F2Z4C1_BOVIN	80.02	8	8	1258200	3	1	13	Deamidation (NQ)	50136	Tubulin alpha chain OS=Bos taurus OX=9913 GN=TUBA1A PE=3 SV=1
84	276	Q2HJ86|TBA1D_BOVIN	80.02	8	8	1258200	3	1	13	Deamidation (NQ)	50283	Tubulin alpha-1D chain OS=Bos taurus OX=9913 GN=TUBA1D PE=1 SV=1
84	52718	tr|A0A452F9Q0|A0A452F9Q0_CAPHI	80.02	8	8	1258200	3	1	13	Deamidation (NQ)	50283	Tubulin alpha chain OS=Capra hircus OX=9925 GN=LOC102178119 PE=3 SV=1
84	166025	tr|W5QFL1|W5QFL1_SHEEP	80.02	8	8	1258200	3	1	13	Deamidation (NQ)	50283	Tubulin alpha chain OS=Ovis aries OX=9940 GN=LOC101116286 PE=3 SV=1
84	52711	tr|A0A452FRA9|A0A452FRA9_CAPHI	80.02	8	8	1258200	3	1	13	Deamidation (NQ)	53140	Tubulin alpha chain OS=Capra hircus OX=9925 GN=TUBA1A PE=3 SV=1
84	166030	tr|W5QC37|W5QC37_SHEEP	80.02	8	8	1258200	3	1	13	Deamidation (NQ)	50165	Tubulin alpha chain OS=Ovis aries OX=9940 PE=3 SV=1
86	374	tr|A0A1D5ZL98|A0A1D5ZL98_WHEAT	94.02	16	16	639330	3	2	13	Deamidation (NQ)	30331	rRNA N-glycosidase OS=Triticum aestivum OX=4565 PE=3 SV=1
87	166072	tr|K7X1Q2|K7X1Q2_WHEAT	82.55	16	16		3	0	12	Carbamidomethylation; Deamidation (NQ); Oxidation (M)	34394	Gamma-gliadin OS=Triticum aestivum OX=4565 PE=4 SV=1
88	413	tr|A0A3B6KNF4|A0A3B6KNF4_WHEAT	78.4	5	5	114440	3	2	12		56242	Uncharacterized protein OS=Triticum aestivum OX=4565 PE=4 SV=1
89	77767	tr|A0A096UTL2|A0A096UTL2_WHEAT	96.46	16	16	463220	3	2	12		36578	Glyceraldehyde-3-phosphate dehydrogenase OS=Triticum aestivum OX=4565 GN=GAPC3 PE=2 SV=1
89	387	tr|W5GYX5|W5GYX5_WHEAT	96.46	16	16	463220	3	2	12		36609	Glyceraldehyde-3-phosphate dehydrogenase OS=Triticum aestivum OX=4565 GN=GAPC8 PE=2 SV=1
89	386	tr|A0A3B6NQQ5|A0A3B6NQQ5_WHEAT	96.46	16	16	463220	3	2	12		36594	Glyceraldehyde-3-phosphate dehydrogenase OS=Triticum aestivum OX=4565 PE=3 SV=1
89	77768	tr|A5YVV3|A5YVV3_WHEAT	96.46	16	16	463220	3	2	12		36649	Glyceraldehyde-3-phosphate dehydrogenase OS=Triticum aestivum OX=4565 GN=GAPC PE=2 SV=1
89	394	tr|W5GM69|W5GM69_WHEAT	96.46	15	15	463220	3	2	12		38999	Glyceraldehyde-3-phosphate dehydrogenase OS=Triticum aestivum OX=4565 GN=GAPC6 PE=2 SV=1
90	77657	tr|Q6RX93|Q6RX93_WHEAT	84.07	14	14	89894	5	1	11	Deamidation (NQ); Oxidation (M)	70740	HMW glutenin subunit OS=Triticum aestivum OX=4565 PE=3 SV=1
90	77659	tr|Q52JL3|Q52JL3_WHEAT	84.07	14	14	89894	5	1	11	Deamidation (NQ); Oxidation (M)	70860	HMW glutenin subunit OS=Triticum aestivum OX=4565 PE=3 SV=1
90	77658	tr|Q6RX92|Q6RX92_WHEAT	84.07	14	14	89894	5	1	11	Deamidation (NQ); Oxidation (M)	70682	HMW glutenin subunit OS=Triticum aestivum OX=4565 GN=Glu PE=2 SV=1
90	77655	tr|E4W506|E4W506_WHEAT	84.07	14	14	89894	5	1	11	Deamidation (NQ); Oxidation (M)	70677	HMW glutenin subunit OS=Triticum aestivum OX=4565 GN=1Dy12.2* PE=3 SV=1
90	209086	tr|E0W6G5|E0W6G5_WHEAT	84.07	14	14	89894	5	1	11	Deamidation (NQ); Oxidation (M)	70667	Dy-type high molecular weight glutenin OS=Triticum aestivum subsp. yunnanense OX=425487 GN=1Dy12* PE=3 SV=1
90	208	P08488|GLT3_WHEAT	84.07	14	14	89894	5	1	11	Deamidation (NQ); Oxidation (M)	70867	Glutenin high molecular weight subunit 12 OS=Triticum aestivum OX=4565 PE=3 SV=1
90	77692	tr|Q8H0L6|Q8H0L6_WHEAT	84.07	48	48	89894	5	1	11	Deamidation (NQ); Oxidation (M)	21587	Glutenin high molecular weight subunit (Fragment) OS=Triticum aestivum OX=4565 GN=HMW-GS(Dy type) PE=3 SV=1
90	77693	tr|A3RF26|A3RF26_WHEAT	84.07	33	33	89894	5	1	11	Deamidation (NQ); Oxidation (M)	32042	Truncated high molecular weight glutenin subunit 1By9 OS=Triticum aestivum subsp. tibeticum OX=231718 PE=3 SV=1
91	77652	tr|Q0Q5D3|Q0Q5D3_WHEAT	83.43	15	15	261650	5	1	11	Deamidation (NQ); Oxidation (M)	69629	Y-type HMW glutenin OS=Triticum aestivum OX=4565 PE=3 SV=1
91	77696	tr|A0A2L1K3K4|A0A2L1K3K4_WHEAT	83.43	15	15	261650	5	1	11	Deamidation (NQ); Oxidation (M)	67912	High molecular weight glutenin (Fragment) OS=Triticum aestivum OX=4565 GN=Glu-B1 PE=3 SV=1
91	77697	tr|V9TRL3|V9TRL3_WHEAT	83.43	15	15	261650	5	1	11	Deamidation (NQ); Oxidation (M)	69562	High molecular weight glutenin subunit 1Dy protein OS=Triticum aestivum OX=4565 GN=Glu-D1-2 PE=3 SV=1
92	52709	tr|A0A452G0P6|A0A452G0P6_CAPHI	94.2	12	12	996010	5	4	11	Deamidation (NQ); Oxidation (M); Methylation(others)	58036	Keratin 10 OS=Capra hircus OX=9925 GN=KRT10 PE=3 SV=1
93	614	tr|A0A3Q1M701|A0A3Q1M701_BOVIN	86.21	19	19	5879800	2	2	11	Oxidation (M)	26202	Lipocln_cytosolic_FA-bd_dom domain-containing protein OS=Bos taurus OX=9913 GN=PAEP PE=1 SV=1
93	610	P02754|LACB_BOVIN	86.21	26	26	5879800	2	2	11	Oxidation (M)	19883	Beta-lactoglobulin OS=Bos taurus OX=9913 GN=LGB PE=1 SV=3
93	615	tr|A0A3Q1LYE8|A0A3Q1LYE8_BOVIN	86.21	19	19	5879800	2	2	11	Oxidation (M)	27260	Lipocln_cytosolic_FA-bd_dom domain-containing protein OS=Bos taurus OX=9913 GN=PAEP PE=1 SV=1
94	364	tr|A5D9E8|A5D9E8_BOVIN	91.37	20	20	1678700	3	3	10	Deamidation (NQ)	34196	Mimecan OS=Bos taurus OX=9913 GN=OGN PE=2 SV=1
94	363	P19879|MIME_BOVIN	91.37	20	20	1678700	3	3	10	Deamidation (NQ)	34209	Mimecan OS=Bos taurus OX=9913 GN=OGN PE=1 SV=2
95	78337	tr|A0A290XYV6|A0A290XYV6_WHEAT	103.87	16	16	1261700	6	3	10	Deamidation (NQ)	31817	Gamma-gliadin (Fragment) OS=Triticum aestivum OX=4565 PE=4 SV=1
95	78335	tr|A0A290XYW2|A0A290XYW2_WHEAT	103.87	16	16	1261700	6	3	10	Deamidation (NQ)	31788	Gamma-gliadin (Fragment) OS=Triticum aestivum OX=4565 PE=4 SV=1
95	78336	tr|A0A290XZ11|A0A290XZ11_WHEAT	103.87	16	16	1261700	6	3	10	Deamidation (NQ)	31872	Gamma-gliadin (Fragment) OS=Triticum aestivum OX=4565 PE=4 SV=1
96	98393	tr|Q9SYU0|Q9SYU0_WHEAT	85.89	9	9	730870	4	4	9	Deamidation (NQ)	63267	Starch synthase chloroplastic/amyloplastic OS=Triticum aestivum OX=4565 GN=Wx-D1 PE=2 SV=1
96	77576	tr|A0A0A6ZL53|A0A0A6ZL53_WHEAT	85.89	8	8	730870	4	4	9	Deamidation (NQ)	66279	Starch synthase chloroplastic/amyloplastic OS=Triticum aestivum OX=4565 PE=2 SV=1
96	209116	tr|A0A0A6ZM52|A0A0A6ZM52_WHEAT	85.89	8	8	730870	4	4	9	Deamidation (NQ)	66271	Starch synthase chloroplastic/amyloplastic OS=Triticum aestivum OX=4565 PE=3 SV=1
96	209115	tr|Q84QW7|Q84QW7_WHEAT	85.89	8	8	730870	4	4	9	Deamidation (NQ)	66278	Starch synthase chloroplastic/amyloplastic OS=Triticum aestivum OX=4565 GN=gss1 PE=2 SV=1
96	343	tr|Q9S7N5|Q9S7N5_WHEAT	85.89	8	8	730870	4	4	9	Deamidation (NQ)	66269	Starch synthase chloroplastic/amyloplastic OS=Triticum aestivum OX=4565 GN=waxy PE=2 SV=1
96	77577	tr|A0A2Z6BDX2|A0A2Z6BDX2_WHEAT	85.89	8	8	730870	4	4	9	Deamidation (NQ)	66283	Starch synthase chloroplastic/amyloplastic OS=Triticum aestivum OX=4565 GN=Wx PE=3 SV=1
96	77575	tr|A0A2Z6BDX4|A0A2Z6BDX4_WHEAT	85.89	8	8	730870	4	4	9	Deamidation (NQ)	66285	Starch synthase chloroplastic/amyloplastic OS=Triticum aestivum OX=4565 GN=Wx PE=3 SV=1
96	77579	tr|Q9XEN9|Q9XEN9_WHEAT	85.89	9	9	730870	4	4	9	Deamidation (NQ)	62687	Starch synthase chloroplastic/amyloplastic OS=Triticum aestivum OX=4565 GN=Wx-A1 PE=2 SV=1
96	209121	tr|Q9SXK4|Q9SXK4_WHEAT	85.89	8	8	730870	4	4	9	Deamidation (NQ)	66556	Starch synthase chloroplastic/amyloplastic OS=Triticum aestivum OX=4565 GN=waxy PE=3 SV=1
96	347	tr|B3V9H7|B3V9H7_WHEAT	85.89	8	8	730870	4	4	9	Deamidation (NQ)	66526	Starch synthase chloroplastic/amyloplastic OS=Triticum aestivum OX=4565 GN=Wx-1 PE=3 SV=1
96	209120	tr|A0A8B0G1F2|A0A8B0G1F2_WHEAT	85.89	8	8	730870	4	4	9	Deamidation (NQ)	66391	Starch synthase chloroplastic/amyloplastic OS=Triticum aestivum OX=4565 GN=Wx-A1 PE=3 SV=1
96	209119	tr|A0A8B0FZM7|A0A8B0FZM7_WHEAT	85.89	8	8	730870	4	4	9	Deamidation (NQ)	66454	Starch synthase chloroplastic/amyloplastic OS=Triticum aestivum OX=4565 GN=Wx-A1 PE=3 SV=1
96	209118	tr|A0A0A6ZLC1|A0A0A6ZLC1_WHEAT	85.89	8	8	730870	4	4	9	Deamidation (NQ)	66451	Starch synthase chloroplastic/amyloplastic OS=Triticum aestivum OX=4565 PE=2 SV=1
96	209117	tr|I7GV17|I7GV17_WHEAT	85.89	8	8	730870	4	4	9	Deamidation (NQ)	66525	Starch synthase chloroplastic/amyloplastic OS=Triticum aestivum OX=4565 GN=Wx-A1 PE=3 SV=1
96	77638	tr|A0A0A6ZLC5|A0A0A6ZLC5_WHEAT	85.89	8	8	730870	4	4	9	Deamidation (NQ)	66435	Starch synthase chloroplastic/amyloplastic OS=Triticum aestivum OX=4565 GN=Wx-A1 PE=3 SV=1
96	209122	tr|U3RA51|U3RA51_WHEAT	85.89	9	9	730870	4	4	9	Deamidation (NQ)	63293	Starch synthase chloroplastic/amyloplastic (Fragment) OS=Triticum aestivum OX=4565 GN=WxB1 PE=3 SV=1
96	209124	tr|I7HHX9|I7HHX9_WHEAT	85.89	8	8	730870	4	4	9	Deamidation (NQ)	66454	Starch synthase chloroplastic/amyloplastic OS=Triticum aestivum OX=4565 GN=Wx-A1 PE=3 SV=1
96	209123	tr|W8FJ68|W8FJ68_WHEAT	85.89	8	8	730870	4	4	9	Deamidation (NQ)	66227	Starch synthase chloroplastic/amyloplastic OS=Triticum aestivum OX=4565 GN=Wx PE=3 SV=1
96	372	tr|Q9FUU6|Q9FUU6_WHEAT	85.89	8	8	730870	4	4	9	Deamidation (NQ)	66326	Starch synthase chloroplastic/amyloplastic OS=Triticum aestivum OX=4565 GN=GbssI PE=2 SV=1
96	77647	tr|A0A2Z6DUB6|A0A2Z6DUB6_WHEAT	85.89	8	8	730870	4	4	9	Deamidation (NQ)	66325	Starch synthase chloroplastic/amyloplastic OS=Triticum aestivum OX=4565 GN=Wx PE=3 SV=1
96	209129	tr|A0A2Z6DUA7|A0A2Z6DUA7_WHEAT	85.89	8	8	730870	4	4	9	Deamidation (NQ)	66313	Starch synthase chloroplastic/amyloplastic OS=Triticum aestivum OX=4565 GN=Wx PE=3 SV=1
96	209128	tr|A0A2Z6DUA9|A0A2Z6DUA9_WHEAT	85.89	8	8	730870	4	4	9	Deamidation (NQ)	66425	Starch synthase chloroplastic/amyloplastic OS=Triticum aestivum OX=4565 GN=Wx PE=3 SV=1
96	209127	tr|A0A2Z6DUC1|A0A2Z6DUC1_WHEAT	85.89	8	8	730870	4	4	9	Deamidation (NQ)	66343	Starch synthase chloroplastic/amyloplastic OS=Triticum aestivum OX=4565 GN=Wx PE=3 SV=1
96	77646	tr|A0A2Z6DUB7|A0A2Z6DUB7_WHEAT	85.89	8	8	730870	4	4	9	Deamidation (NQ)	66328	Starch synthase chloroplastic/amyloplastic OS=Triticum aestivum OX=4565 GN=Wx PE=3 SV=1
96	77643	tr|A0A0A6ZL82|A0A0A6ZL82_WHEAT	85.89	8	8	730870	4	4	9	Deamidation (NQ)	66317	Starch synthase chloroplastic/amyloplastic OS=Triticum aestivum OX=4565 PE=3 SV=1
96	209126	tr|Q9SXK3|Q9SXK3_WHEAT	85.89	8	8	730870	4	4	9	Deamidation (NQ)	66345	Starch synthase chloroplastic/amyloplastic OS=Triticum aestivum OX=4565 GN=waxy PE=3 SV=1
96	209125	tr|A0A2Z6DU12|A0A2Z6DU12_WHEAT	85.89	8	8	730870	4	4	9	Deamidation (NQ)	66325	Starch synthase chloroplastic/amyloplastic OS=Triticum aestivum OX=4565 GN=Wx PE=3 SV=1
97	487	tr|A0A3B6RKE1|A0A3B6RKE1_WHEAT	84.61	16	16	269410	3	2	9	Oxidation (M)	36214	Glyceraldehyde-3-phosphate dehydrogenase OS=Triticum aestivum OX=4565 PE=3 SV=1
97	77709	tr|A0A1B1V4R0|A0A1B1V4R0_WHEAT	84.61	16	16	269410	3	2	9	Oxidation (M)	36268	Glyceraldehyde-3-phosphate dehydrogenase (Fragment) OS=Triticum aestivum OX=4565 GN=GAPC1 PE=2 SV=1
97	490	tr|C7C4X1|C7C4X1_WHEAT	84.61	15	15	269410	3	2	9	Oxidation (M)	36528	Glyceraldehyde-3-phosphate dehydrogenase OS=Triticum aestivum OX=4565 GN=ga3pd PE=2 SV=1
97	209145	tr|A0A1B1V4Q3|A0A1B1V4Q3_WHEAT	84.61	15	15	269410	3	2	9	Oxidation (M)	36551	Glyceraldehyde-3-phosphate dehydrogenase OS=Triticum aestivum OX=4565 GN=GAPC1 PE=2 SV=1
99	766	tr|F1MJ71|F1MJ71_BOVIN	58.11	3	3	5564700	3	3	8	Hydroxylation P	46153	Collagen type IV alpha 4 chain OS=Bos taurus OX=9913 GN=COL4A4 PE=4 SV=3
100	331	tr|A0A3Q1MBS5|A0A3Q1MBS5_BOVIN	75.75	4	4	368400	3	3	8	Oxidation (M)	102424	Alpha-actinin-1 OS=Bos taurus OX=9913 GN=ACTN1 PE=1 SV=1
100	166010	tr|W5P708|W5P708_SHEEP	75.75	4	4	368400	3	3	8	Oxidation (M)	95524	Actinin alpha 4 OS=Ovis aries OX=9940 GN=ACTN4 PE=4 SV=1
100	285	tr|A0A3Q1MR52|A0A3Q1MR52_BOVIN	75.75	4	4	368400	3	3	8	Oxidation (M)	97255	Alpha-actinin-4 OS=Bos taurus OX=9913 GN=ACTN4 PE=1 SV=1
100	52687	tr|A0A452EU06|A0A452EU06_CAPHI	75.75	4	4	368400	3	3	8	Oxidation (M)	100121	Actinin alpha 1 OS=Capra hircus OX=9925 GN=ACTN1 PE=3 SV=1
100	166011	tr|W5P707|W5P707_SHEEP	75.75	4	4	368400	3	3	8	Oxidation (M)	101403	Actinin alpha 4 OS=Ovis aries OX=9940 GN=ACTN4 PE=3 SV=1
100	166012	tr|W5QJ62|W5QJ62_SHEEP	75.75	4	4	368400	3	3	8	Oxidation (M)	101429	Actinin alpha 1 OS=Ovis aries OX=9940 GN=ACTN1 PE=3 SV=1
100	52689	tr|A0A452ESF6|A0A452ESF6_CAPHI	75.75	4	4	368400	3	3	8	Oxidation (M)	102733	Actinin alpha 1 OS=Capra hircus OX=9925 GN=ACTN1 PE=3 SV=1
100	52685	tr|A0A452ETW0|A0A452ETW0_CAPHI	75.75	4	4	368400	3	3	8	Oxidation (M)	102132	Actinin alpha 1 OS=Capra hircus OX=9925 GN=ACTN1 PE=3 SV=1
100	52691	tr|A0A452ETZ6|A0A452ETZ6_CAPHI	75.75	4	4	368400	3	3	8	Oxidation (M)	102980	Actinin alpha 1 OS=Capra hircus OX=9925 GN=ACTN1 PE=3 SV=1
100	338	Q3B7N2|ACTN1_BOVIN	75.75	4	4	368400	3	3	8	Oxidation (M)	102980	Alpha-actinin-1 OS=Bos taurus OX=9913 GN=ACTN1 PE=2 SV=1
100	289	tr|A0A452DIE5|A0A452DIE5_BOVIN	75.75	4	4	368400	3	3	8	Oxidation (M)	104132	Alpha-actinin-4 OS=Bos taurus OX=9913 GN=ACTN4 PE=1 SV=1
100	52696	tr|A0A452E7B9|A0A452E7B9_CAPHI	75.75	4	4	368400	3	3	8	Oxidation (M)	104914	Actinin alpha 4 OS=Capra hircus OX=9925 GN=ACTN4 PE=3 SV=1
100	290	A5D7D1|ACTN4_BOVIN	75.75	4	4	368400	3	3	8	Oxidation (M)	104928	Alpha-actinin-4 OS=Bos taurus OX=9913 GN=ACTN4 PE=2 SV=1
100	52697	tr|A0A452ETN5|A0A452ETN5_CAPHI	75.75	4	4	368400	3	3	8	Oxidation (M)	105491	Actinin alpha 1 OS=Capra hircus OX=9925 GN=ACTN1 PE=3 SV=1
100	340	tr|A0A3Q1MPS4|A0A3Q1MPS4_BOVIN	75.75	4	4	368400	3	3	8	Oxidation (M)	105491	Alpha-actinin-1 OS=Bos taurus OX=9913 GN=ACTN1 PE=1 SV=1
100	52699	tr|A0A452E7A7|A0A452E7A7_CAPHI	75.75	4	4	368400	3	3	8	Oxidation (M)	105103	Actinin alpha 4 OS=Capra hircus OX=9925 GN=ACTN4 PE=3 SV=1
100	52701	tr|A0A452E7A9|A0A452E7A9_CAPHI	75.75	4	4	368400	3	3	8	Oxidation (M)	107302	Actinin alpha 4 OS=Capra hircus OX=9925 GN=ACTN4 PE=3 SV=1
100	294	tr|A0A3Q1MRU0|A0A3Q1MRU0_BOVIN	75.75	3	3	368400	3	3	8	Oxidation (M)	111805	Alpha-actinin-4 OS=Bos taurus OX=9913 GN=ACTN4 PE=1 SV=1
100	295	tr|A0A3Q1MFS2|A0A3Q1MFS2_BOVIN	75.75	3	3	368400	3	3	8	Oxidation (M)	114721	Alpha-actinin-4 OS=Bos taurus OX=9913 GN=ACTN4 PE=1 SV=1
100	296	tr|A0A3Q1MAJ8|A0A3Q1MAJ8_BOVIN	75.75	3	3	368400	3	3	8	Oxidation (M)	117098	Alpha-actinin-4 OS=Bos taurus OX=9913 GN=ACTN4 PE=1 SV=1
101	209218	tr|W6B6A4|W6B6A4_WHEAT	66.36	6	6	9931700	2	1	8	Deamidation (NQ); Oxidation (M)	73011	High molecular weight glutenin subunit OS=Triticum aestivum OX=4565 GN=Glu PE=3 SV=1
102	778	tr|A0A3B6IP10|A0A3B6IP10_WHEAT	52.46	13	13	0	2	1	8	Deamidation (NQ); Hydroxylation P	42923	SERPIN domain-containing protein OS=Triticum aestivum OX=4565 PE=3 SV=1
104	52727	tr|A0A452EQB3|A0A452EQB3_CAPHI	63.51	15	15	377860	4	4	7	Deamidation (NQ)	48811	Keratin type I cytoskeletal 25 OS=Capra hircus OX=9925 GN=KRT25 PE=4 SV=1
104	52728	tr|A0A452EQ71|A0A452EQ71_CAPHI	63.51	15	15	377860	4	4	7	Deamidation (NQ)	49227	Keratin type I cytoskeletal 25 OS=Capra hircus OX=9925 GN=KRT25 PE=4 SV=1
104	166033	tr|W5Q0H4|W5Q0H4_SHEEP	63.51	14	14	377860	4	4	7	Deamidation (NQ)	49393	Keratin type I cytoskeletal 25 OS=Ovis aries OX=9940 GN=KRT25 PE=4 SV=1
104	42337	Q6R650|K1C25_CAPHI	63.51	14	14	377860	4	4	7	Deamidation (NQ)	49423	Keratin type I cytoskeletal 25 OS=Capra hircus OX=9925 GN=KRT25 PE=2 SV=1
104	16704	Q0P5J4|K1C25_BOVIN	63.51	14	14	377860	4	4	7	Deamidation (NQ)	49313	Keratin type I cytoskeletal 25 OS=Bos taurus OX=9913 GN=KRT25 PE=2 SV=1
105	98505	tr|A0A060MZP1|A0A060MZP1_WHEAT	68.18	5	5	1762100	3	2	7	Deamidation (NQ)	86382	High molecular weight glutenin subunit (Fragment) OS=Triticum aestivum OX=4565 GN=glu PE=3 SV=1
109	584	tr|A0A3B6EIN4|A0A3B6EIN4_WHEAT	74.16	7	7	315550	2	2	6		58931	ATP synthase subunit beta OS=Triticum aestivum OX=4565 PE=3 SV=1
109	581	tr|A0A3B6FP86|A0A3B6FP86_WHEAT	74.16	7	7	315550	2	2	6		58945	ATP synthase subunit beta OS=Triticum aestivum OX=4565 PE=3 SV=1
109	585	tr|A0A3B6GYF7|A0A3B6GYF7_WHEAT	74.16	7	7	315550	2	2	6		59027	ATP synthase subunit beta OS=Triticum aestivum OX=4565 PE=3 SV=1
109	77731	tr|Q41534|Q41534_WHEAT	74.16	7	7	315550	2	2	6		59249	ATP synthase subunit beta OS=Triticum aestivum OX=4565 GN=atp2 PE=2 SV=1
109	655	tr|A0A3B5Y5K9|A0A3B5Y5K9_WHEAT	74.16	7	7	315550	2	2	6		59163	ATP synthase subunit beta OS=Triticum aestivum OX=4565 PE=3 SV=1
109	648	tr|A0A3B6FSG4|A0A3B6FSG4_WHEAT	74.16	10	10	315550	2	2	6		38177	ATP synthase subunit beta OS=Triticum aestivum OX=4565 PE=3 SV=1
109	649	tr|A0A3B6GXY6|A0A3B6GXY6_WHEAT	74.16	10	10	315550	2	2	6		38250	ATP synthase subunit beta OS=Triticum aestivum OX=4565 PE=3 SV=1
111	218	P12299|GLGL2_WHEAT	88.41	18	18	1313000	4	4	6	Deamidation (NQ); Oxidation (M)	57809	Glucose-1-phosphate adenylyltransferase large subunit chloroplastic/amyloplastic OS=Triticum aestivum OX=4565 GN=AGP-L PE=2 SV=2
111	78464	tr|Q0PG36|Q0PG36_WHEAT	88.41	18	18	1313000	4	4	6	Deamidation (NQ); Oxidation (M)	57809	Glucose-1-phosphate adenylyltransferase OS=Triticum aestivum OX=4565 GN=agpl PE=2 SV=1
111	215	tr|A0A3B5Z6A6|A0A3B5Z6A6_WHEAT	88.41	18	18	1313000	4	4	6	Deamidation (NQ); Oxidation (M)	57797	Glucose-1-phosphate adenylyltransferase OS=Triticum aestivum OX=4565 PE=3 SV=1
111	214	tr|A0A3B5Y7B2|A0A3B5Y7B2_WHEAT	88.41	18	18	1313000	4	4	6	Deamidation (NQ); Oxidation (M)	57767	Glucose-1-phosphate adenylyltransferase OS=Triticum aestivum OX=4565 PE=3 SV=1
111	223	tr|A0A3B5Z5B4|A0A3B5Z5B4_WHEAT	88.41	17	17	1313000	4	4	6	Deamidation (NQ); Oxidation (M)	58527	Glucose-1-phosphate adenylyltransferase OS=Triticum aestivum OX=4565 PE=3 SV=1
111	227	tr|A0A3B5Y860|A0A3B5Y860_WHEAT	88.41	17	17	1313000	4	4	6	Deamidation (NQ); Oxidation (M)	59912	Glucose-1-phosphate adenylyltransferase OS=Triticum aestivum OX=4565 PE=3 SV=1
111	226	tr|A0A3B6A3C9|A0A3B6A3C9_WHEAT	88.41	17	17	1313000	4	4	6	Deamidation (NQ); Oxidation (M)	59889	Glucose-1-phosphate adenylyltransferase OS=Triticum aestivum OX=4565 PE=3 SV=1
112	209106	tr|A0A3B6N2V5|A0A3B6N2V5_WHEAT	97.98	8	8	823980	3	3	6	Deamidation (NQ)	91894	Tr-type G domain-containing protein OS=Triticum aestivum OX=4565 PE=3 SV=1
112	209111	tr|A0A3B6RQD1|A0A3B6RQD1_WHEAT	97.98	8	8	823980	3	3	6	Deamidation (NQ)	93819	Tr-type G domain-containing protein OS=Triticum aestivum OX=4565 PE=3 SV=1
112	77816	tr|A0A3B6N1J5|A0A3B6N1J5_WHEAT	97.98	8	8	823980	3	3	6	Deamidation (NQ)	93794	Tr-type G domain-containing protein OS=Triticum aestivum OX=4565 PE=3 SV=1
112	209110	tr|A0A3B6I318|A0A3B6I318_WHEAT	97.98	8	8	823980	3	3	6	Deamidation (NQ)	93958	Tr-type G domain-containing protein OS=Triticum aestivum OX=4565 PE=3 SV=1
112	209109	tr|A0A3B6LX58|A0A3B6LX58_WHEAT	97.98	8	8	823980	3	3	6	Deamidation (NQ)	93792	Tr-type G domain-containing protein OS=Triticum aestivum OX=4565 PE=3 SV=1
112	324	tr|A0A3B6TWP7|A0A3B6TWP7_WHEAT	97.98	8	8	823980	3	3	6	Deamidation (NQ)	93805	Tr-type G domain-containing protein OS=Triticum aestivum OX=4565 PE=3 SV=1
112	322	tr|A0A3B6LXC1|A0A3B6LXC1_WHEAT	97.98	8	8	823980	3	3	6	Deamidation (NQ)	93778	Tr-type G domain-containing protein OS=Triticum aestivum OX=4565 PE=3 SV=1
112	209108	tr|A0A3B6I3X0|A0A3B6I3X0_WHEAT	97.98	8	8	823980	3	3	6	Deamidation (NQ)	93778	Tr-type G domain-containing protein OS=Triticum aestivum OX=4565 PE=3 SV=1
112	321	tr|A0A3B6SM60|A0A3B6SM60_WHEAT	97.98	8	8	823980	3	3	6	Deamidation (NQ)	93821	Tr-type G domain-containing protein OS=Triticum aestivum OX=4565 PE=3 SV=1
112	209107	tr|A0A3B6LX08|A0A3B6LX08_WHEAT	97.98	8	8	823980	3	3	6	Deamidation (NQ)	93944	Tr-type G domain-containing protein OS=Triticum aestivum OX=4565 PE=3 SV=1
113	1292	P81287|ANXA5_BOVIN	82.98	5	5	577190	2	2	6		36089	Annexin A5 OS=Bos taurus OX=9913 GN=ANXA5 PE=1 SV=3
116	425	tr|A0A3B6ILV9|A0A3B6ILV9_WHEAT	76.05	8	8	593220	3	1	5	Oxidation (M)	68907	Uncharacterized protein OS=Triticum aestivum OX=4565 PE=4 SV=1
116	427	tr|A0A3B6IJ76|A0A3B6IJ76_WHEAT	76.05	8	8	593220	3	1	5	Oxidation (M)	69450	Uncharacterized protein OS=Triticum aestivum OX=4565 PE=4 SV=1
118	754	tr|A0A3B6FUF8|A0A3B6FUF8_WHEAT	54.45	5	5	339690	2	2	5		50113	Methanethiol oxidase OS=Triticum aestivum OX=4565 PE=3 SV=1
118	756	tr|A0A3B6FVG8|A0A3B6FVG8_WHEAT	54.45	5	5	339690	2	2	5		50565	Methanethiol oxidase OS=Triticum aestivum OX=4565 PE=3 SV=1
118	762	tr|W5D4W6|W5D4W6_WHEAT	54.45	5	5	339690	2	2	5		54232	Methanethiol oxidase OS=Triticum aestivum OX=4565 GN=TRAES_3BF153000010CFD_c1 PE=3 SV=1
118	760	tr|A0A3B6EN11|A0A3B6EN11_WHEAT	54.45	5	5	339690	2	2	5		54109	Methanethiol oxidase OS=Triticum aestivum OX=4565 PE=3 SV=1
118	763	tr|A0A3B6H0Z1|A0A3B6H0Z1_WHEAT	54.45	5	5	339690	2	2	5		54029	Methanethiol oxidase OS=Triticum aestivum OX=4565 PE=3 SV=1
125	686	tr|W5G100|W5G100_WHEAT	77.28	9	9	182690	2	2	4		57420	Pyruvate kinase OS=Triticum aestivum OX=4565 PE=3 SV=1
125	684	tr|A0A3B6LJK2|A0A3B6LJK2_WHEAT	77.28	9	9	182690	2	2	4		57420	Pyruvate kinase OS=Triticum aestivum OX=4565 PE=3 SV=1
132	876	tr|A0A3B6LF76|A0A3B6LF76_WHEAT	54.58	11	11	676080	2	2	4	Deamidation (NQ)	46293	Phosphopyruvate hydratase OS=Triticum aestivum OX=4565 PE=3 SV=1
132	875	tr|A0A3B6LF87|A0A3B6LF87_WHEAT	54.58	11	11	676080	2	2	4	Deamidation (NQ)	46347	Phosphopyruvate hydratase OS=Triticum aestivum OX=4565 PE=3 SV=1
132	885	tr|A0A3B6KBC7|A0A3B6KBC7_WHEAT	54.58	11	11	676080	2	2	4	Deamidation (NQ)	48047	Phosphopyruvate hydratase OS=Triticum aestivum OX=4565 PE=3 SV=1
132	881	tr|A0A3B6LF92|A0A3B6LF92_WHEAT	54.58	11	11	676080	2	2	4	Deamidation (NQ)	48033	Phosphopyruvate hydratase OS=Triticum aestivum OX=4565 PE=3 SV=1
132	78235	tr|M4Q9V0|M4Q9V0_WHEAT	54.58	11	11	676080	2	2	4	Deamidation (NQ)	48091	Phosphopyruvate hydratase OS=Triticum aestivum OX=4565 PE=2 SV=1
132	882	tr|A0A3B6KAJ3|A0A3B6KAJ3_WHEAT	54.58	11	11	676080	2	2	4	Deamidation (NQ)	48020	Phosphopyruvate hydratase OS=Triticum aestivum OX=4565 PE=3 SV=1
132	880	tr|A0A3B6LEZ6|A0A3B6LEZ6_WHEAT	54.58	11	11	676080	2	2	4	Deamidation (NQ)	48087	Phosphopyruvate hydratase OS=Triticum aestivum OX=4565 PE=3 SV=1
132	879	tr|A0A3B6MJW6|A0A3B6MJW6_WHEAT	54.58	11	11	676080	2	2	4	Deamidation (NQ)	48004	Phosphopyruvate hydratase OS=Triticum aestivum OX=4565 PE=3 SV=1
132	884	tr|A0A3B6MII9|A0A3B6MII9_WHEAT	54.58	11	11	676080	2	2	4	Deamidation (NQ)	48063	Phosphopyruvate hydratase OS=Triticum aestivum OX=4565 PE=3 SV=1
132	78233	tr|M4QAZ4|M4QAZ4_WHEAT	54.58	11	11	676080	2	2	4	Deamidation (NQ)	48048	Phosphopyruvate hydratase OS=Triticum aestivum OX=4565 PE=2 SV=1
133	78248	tr|Q1ALB3|Q1ALB3_WHEAT	72.19	3	3	531900	2	2	4		63568	4-alpha-glucanotransferase OS=Triticum aestivum OX=4565 GN=DPE1 PE=2 SV=1
133	1144	tr|A0A3B6AU50|A0A3B6AU50_WHEAT	72.19	3	3	531900	2	2	4		63565	4-alpha-glucanotransferase OS=Triticum aestivum OX=4565 PE=3 SV=1
133	1146	tr|A0A3B6C281|A0A3B6C281_WHEAT	72.19	3	3	531900	2	2	4		64057	4-alpha-glucanotransferase OS=Triticum aestivum OX=4565 PE=3 SV=1
133	1145	tr|A0A1D5V0H4|A0A1D5V0H4_WHEAT	72.19	3	3	531900	2	2	4		64000	4-alpha-glucanotransferase OS=Triticum aestivum OX=4565 GN=CAMPLR22A2D_LOCUS1484 PE=3 SV=1
138	434	tr|A0A3B6JDG3|A0A3B6JDG3_WHEAT	60.07	8	8	0	3	1	3	Deamidation (NQ); Oxidation (M)	66236	Uncharacterized protein OS=Triticum aestivum OX=4565 PE=4 SV=1
138	435	tr|A0A3B6JBZ2|A0A3B6JBZ2_WHEAT	60.07	8	8	0	3	1	3	Deamidation (NQ); Oxidation (M)	68332	Uncharacterized protein OS=Triticum aestivum OX=4565 PE=4 SV=1
138	77740	tr|Q7DMU0|Q7DMU0_WHEAT	60.07	8	8	0	3	1	3	Deamidation (NQ); Oxidation (M)	72253	Storage protein OS=Triticum aestivum OX=4565 GN=Gbl1 PE=4 SV=1
142	767	tr|A0A3B6PH19|A0A3B6PH19_WHEAT	55.01	33	33	375900	2	2	3		12920	Uncharacterized protein OS=Triticum aestivum OX=4565 PE=4 SV=1
142	768	tr|A0A3B6JJ84|A0A3B6JJ84_WHEAT	55.01	19	19	375900	2	2	3		22773	Glyco_hydro_18 domain-containing protein OS=Triticum aestivum OX=4565 PE=4 SV=1
142	77878	tr|R9UNY9|R9UNY9_WHEAT	55.01	13	13	375900	2	2	3		33275	Xylanase inhibitor protein OS=Triticum aestivum OX=4565 GN=xip PE=2 SV=1
142	770	Q8L5C6|XIP1_WHEAT	55.01	13	13	375900	2	2	3		33275	Xylanase inhibitor protein 1 OS=Triticum aestivum OX=4565 GN=XIPI PE=1 SV=2
162	552	tr|A0A3B6UAX2|A0A3B6UAX2_WHEAT	59.34	7	7	89417	2	2	2		38497	Peroxidase OS=Triticum aestivum OX=4565 PE=3 SV=1
162	553	tr|Q8LK23|Q8LK23_WHEAT	59.34	7	7	89417	2	2	2		38823	Peroxidase OS=Triticum aestivum OX=4565 GN=WSP1 PE=2 SV=1
162	555	tr|A0A3B6I4M8|A0A3B6I4M8_WHEAT	59.34	7	7	89417	2	2	2		39027	Peroxidase OS=Triticum aestivum OX=4565 PE=3 SV=1
162	736	tr|A0A3B6R8P8|A0A3B6R8P8_WHEAT	59.34	7	7	89417	2	2	2		38929	Peroxidase OS=Triticum aestivum OX=4565 PE=3 SV=1

## Sheet: Sample 49A Fractions
Protein identification in the Control sample 49A by fractions F1, F2, and F3
PEAKS Xpro
Database: Triticum aestivum + Bos taurus + Ovis aries + Capra hircus + Gallus gallus
5 ppm parent mass error tolerance
0.25 Da fragment mass error tolerance
1 max missed cleavage
Trypsin [D/P], semispecific digest mode
Fixed modification: Carbamidomethylation (C)
Variable modifications: oxidation (M), deamidation (N.Q.), hydroxylation (P)
Mode: PEAKS PTM
Maximum variable PTMs: 6
Filters: 1% FDR (peptides); -10lgP ≥50.0 (proteins); minimum of two peptides
Grey cells: Bos taurus albumin (from BSA standard)
			F1 PEAKS PTM Bos_Ovis_Capra_Egg_Wheat 74 [2023-08-03 20:22]						F2 PEAKS PTM Bos_Ovis_Capra_Egg_Wheat 77 [2023-08-03 20:33]						F3 PEAKS PTM Bos_Ovis_Capra_Egg_Wheat 79 [2023-08-03 21:07]
Protein_ID	Protein Description	Cover Map	Score	#Spec	#Pep	#Uniq	%Pep	%Cov	Score	#Spec	#Pep	#Uniq	%Pep	%Cov	Score	#Spec	#Pep	#Uniq	%Pep	%Cov
tr|A0A096ULI5|A0A096ULI5_WHEAT	(S)-2-hydroxy-acid oxidase OS=Triticum aestivum OX=4565 PE=3 SV=1	- + -							63.21	5	3	3	7.32	13.04
tr|A0A3B6C505|A0A3B6C505_WHEAT	(S)-2-hydroxy-acid oxidase OS=Triticum aestivum OX=4565 PE=3 SV=1	- + -							63.21	5	3	3	6.98	12.77
tr|Q1KL96|Q1KL96_WHEAT	1Dx high molecular weight glutenin subunit OS=Triticum aestivum OX=4565 PE=3 SV=1	- + +							58.28	17	2	2	11.76	1.31	58.14	11	2	2	11.76	1.31
tr|A0A452F4U3|A0A452F4U3_CAPHI	3-hydroxyacyl-[acyl-carrier-protein] dehydratase OS=Capra hircus OX=9925 GN=FASN PE=4 SV=1	- + -							85.31	11	4	4	1.68	1.96
tr|A0A452F5I4|A0A452F5I4_CAPHI	3-hydroxyacyl-[acyl-carrier-protein] dehydratase OS=Capra hircus OX=9925 GN=FASN PE=4 SV=1	- + -							85.31	11	4	4	1.94	2.17
tr|A0A452F5L4|A0A452F5L4_CAPHI	3-hydroxyacyl-[acyl-carrier-protein] dehydratase OS=Capra hircus OX=9925 GN=FASN PE=4 SV=1	- + -							85.31	11	4	4	1.9	2.15
tr|A0A1D6DJ20|A0A1D6DJ20_WHEAT	Actin OS=Triticum aestivum OX=4565 PE=3 SV=1	- + -							81.79	19	2	2	5.26	5.04
tr|A0A3B6HZM6|A0A3B6HZM6_WHEAT	Actin OS=Triticum aestivum OX=4565 PE=3 SV=1	- + -							81.79	19	2	2	5.26	5.04
tr|A0A3B6I0K7|A0A3B6I0K7_WHEAT	Actin OS=Triticum aestivum OX=4565 PE=3 SV=1	- + -							81.79	19	2	2	5.13	4.94
tr|A0A3B6INX9|A0A3B6INX9_WHEAT	Actin OS=Triticum aestivum OX=4565 PE=3 SV=1	- + -							81.79	19	2	2	5.26	4.94
tr|A0A3B6JG31|A0A3B6JG31_WHEAT	Actin OS=Triticum aestivum OX=4565 PE=3 SV=1	- + -							81.79	19	2	2	5.26	4.87
tr|W5EE00|W5EE00_WHEAT	Actin OS=Triticum aestivum OX=4565 PE=3 SV=1	- + -							81.79	19	2	2	5.26	5.04
tr|A0A452ESF6|A0A452ESF6_CAPHI	Actinin alpha 1 OS=Capra hircus OX=9925 GN=ACTN1 PE=3 SV=1	- + +							81.31	17	3	3	2.78	3.82	66.41	11	2	2	1.85	2.47
tr|A0A452ETN5|A0A452ETN5_CAPHI	Actinin alpha 1 OS=Capra hircus OX=9925 GN=ACTN1 PE=3 SV=1	- + +							81.31	17	3	3	2.73	3.72	66.41	11	2	2	1.82	2.41
tr|A0A452ETW0|A0A452ETW0_CAPHI	Actinin alpha 1 OS=Capra hircus OX=9925 GN=ACTN1 PE=3 SV=1	- + +							81.31	17	3	3	2.83	3.82	66.41	11	2	2	1.89	2.47
tr|A0A452ETZ6|A0A452ETZ6_CAPHI	Actinin alpha 1 OS=Capra hircus OX=9925 GN=ACTN1 PE=3 SV=1	- + +							81.31	17	3	3	2.8	3.81	66.41	11	2	2	1.87	2.47
tr|A0A452EU06|A0A452EU06_CAPHI	Actinin alpha 1 OS=Capra hircus OX=9925 GN=ACTN1 PE=3 SV=1	- + +							81.31	17	3	3	2.86	3.93	66.41	11	2	2	1.9	2.54
tr|W5QJ62|W5QJ62_SHEEP	Actinin alpha 1 OS=Ovis aries OX=9940 GN=ACTN1 PE=3 SV=1	- + +							81.31	17	3	3	2.8	3.84	66.41	11	2	2	1.87	2.48
tr|A0A452E7A7|A0A452E7A7_CAPHI	Actinin alpha 4 OS=Capra hircus OX=9925 GN=ACTN4 PE=3 SV=1	- + +							81.31	17	3	3	2.94	3.7	66.41	11	2	2	1.96	2.4
tr|A0A452E7A9|A0A452E7A9_CAPHI	Actinin alpha 4 OS=Capra hircus OX=9925 GN=ACTN4 PE=3 SV=1	- + +							81.31	17	3	3	2.75	3.64	66.41	11	2	2	1.83	2.36
tr|A0A452E7B9|A0A452E7B9_CAPHI	Actinin alpha 4 OS=Capra hircus OX=9925 GN=ACTN4 PE=3 SV=1	- + +							81.31	17	3	3	2.8	3.73	66.41	11	2	2	1.87	2.41
tr|W5P707|W5P707_SHEEP	Actinin alpha 4 OS=Ovis aries OX=9940 GN=ACTN4 PE=3 SV=1	- + +							81.31	17	3	3	2.83	3.88	66.41	11	2	2	1.89	2.51
tr|W5P708|W5P708_SHEEP	Actinin alpha 4 OS=Ovis aries OX=9940 GN=ACTN4 PE=4 SV=1	- + +							81.31	17	3	3	2.88	4.11	66.41	11	2	2	1.92	2.66
P02722|ADT1_BOVIN	ADP/ATP translocase 1 OS=Bos taurus OX=9913 GN=SLC25A4 PE=1 SV=3	- + -							77.36	9	2	2	4.76	5.37
Q8SQH5|ADT2_BOVIN	ADP/ATP translocase 2 OS=Bos taurus OX=9913 GN=SLC25A5 PE=2 SV=3	- + -							77.36	9	2	2	4.65	5.37
P32007|ADT3_BOVIN	ADP/ATP translocase 3 OS=Bos taurus OX=9913 GN=SLC25A6 PE=1 SV=3	- + -							77.36	9	2	2	4.55	5.37
tr|A0A3Q1MF55|A0A3Q1MF55_BOVIN	ADP/ATP translocase OS=Bos taurus OX=9913 GN=SLC25A5 PE=3 SV=1	- + -							77.36	9	2	2	4.35	5.41
tr|A0A3Q1MWD4|A0A3Q1MWD4_BOVIN	ADP/ATP translocase OS=Bos taurus OX=9913 GN=SLC25A5 PE=3 SV=1	- + -							77.36	9	2	2	4.65	5.35
tr|A0A452G8Y9|A0A452G8Y9_CAPHI	ADP/ATP translocase OS=Capra hircus OX=9925 GN=SLC25A4 PE=3 SV=1	- + -							77.36	9	2	2	4.76	5.37
tr|A0A452DTY2|A0A452DTY2_CAPHI	ADP/ATP translocase OS=Capra hircus OX=9925 GN=SLC25A5 PE=3 SV=1	- + -							77.36	9	2	2	4.65	5.37
tr|A0A452DTZ1|A0A452DTZ1_CAPHI	ADP/ATP translocase OS=Capra hircus OX=9925 GN=SLC25A5 PE=3 SV=1	- + -							77.36	9	2	2	5.56	6.25
tr|A0A452EB34|A0A452EB34_CAPHI	ADP/ATP translocase OS=Capra hircus OX=9925 GN=SLC25A6 PE=3 SV=1	- + -							77.36	9	2	2	4.65	5.37
tr|A0A452F633|A0A452F633_CAPHI	ADP/ATP translocase OS=Capra hircus OX=9925 PE=3 SV=1	- + -							77.36	9	2	2	5.26	5.56
tr|W5PCQ8|W5PCQ8_SHEEP	ADP/ATP translocase OS=Ovis aries OX=9940 GN=SLC25A4 PE=3 SV=1	- + -							77.36	9	2	2	4.88	5.35
tr|W5Q436|W5Q436_SHEEP	ADP/ATP translocase OS=Ovis aries OX=9940 GN=SLC25A5 PE=3 SV=1	- + -							77.36	9	2	2	5.13	6.08
tr|W5PCT5|W5PCT5_SHEEP	ADP/ATP translocase OS=Ovis aries OX=9940 PE=3 SV=1	- + -							77.36	9	2	2	6.06	6.11
P02769|ALBU_BOVIN	Albumin OS=Bos taurus OX=9913 GN=ALB PE=1 SV=4	- + -							99.37	7	5	5	5.95	7.74
tr|A0A140T897|A0A140T897_BOVIN	Albumin OS=Bos taurus OX=9913 GN=ALB PE=4 SV=1	- + -							99.37	7	5	5	5.95	7.74
tr|A0A3Q1LNN7|A0A3Q1LNN7_BOVIN	Albumin OS=Bos taurus OX=9913 GN=ALB PE=4 SV=1	- + -							99.37	7	5	5	6.17	8.16
tr|A0A452F7K4|A0A452F7K4_CAPHI	Albumin OS=Capra hircus OX=9925 GN=ALB PE=1 SV=1	- - +													91.14	10	4	4	4.88	4.12
tr|A0A452F7Y5|A0A452F7Y5_CAPHI	Albumin OS=Capra hircus OX=9925 GN=ALB PE=4 SV=1	- - +													91.14	10	4	4	4.82	4.11
P14639|ALBU_SHEEP	Albumin OS=Ovis aries OX=9940 GN=ALB PE=1 SV=1	- - +													91.14	10	4	4	4.88	4.12
tr|W5PWE9|W5PWE9_SHEEP	Albumin OS=Ovis aries OX=9940 GN=ALB PE=4 SV=1	- - +													91.14	10	4	4	4.88	4.11
tr|A0A4P8DL87|A0A4P8DL87_WHEAT	Alpha amylase-trypsin inhibitor OS=Triticum aestivum OX=4565 GN=ATI PE=2 SV=1	- + -							58.18	5	2	2	20	13.29
tr|A0A3Q1MBS5|A0A3Q1MBS5_BOVIN	Alpha-actinin-1 OS=Bos taurus OX=9913 GN=ACTN1 PE=1 SV=1	- + +							81.31	17	3	3	2.75	3.83	66.41	11	2	2	1.83	2.48
tr|A0A3Q1MPS4|A0A3Q1MPS4_BOVIN	Alpha-actinin-1 OS=Bos taurus OX=9913 GN=ACTN1 PE=1 SV=1	- + +							81.31	17	3	3	2.73	3.72	66.41	11	2	2	1.82	2.41
Q3B7N2|ACTN1_BOVIN	Alpha-actinin-1 OS=Bos taurus OX=9913 GN=ACTN1 PE=2 SV=1	- + +							81.31	17	3	3	2.8	3.81	66.41	11	2	2	1.87	2.47
tr|A0A3Q1MAJ8|A0A3Q1MAJ8_BOVIN	Alpha-actinin-4 OS=Bos taurus OX=9913 GN=ACTN4 PE=1 SV=1	- + +							81.31	17	3	3	2.65	3.29	66.41	11	2	2	1.77	2.13
tr|A0A3Q1MFS2|A0A3Q1MFS2_BOVIN	Alpha-actinin-4 OS=Bos taurus OX=9913 GN=ACTN4 PE=1 SV=1	- + +							81.31	17	3	3	2.63	3.38	66.41	11	2	2	1.75	2.18
tr|A0A3Q1MR52|A0A3Q1MR52_BOVIN	Alpha-actinin-4 OS=Bos taurus OX=9913 GN=ACTN4 PE=1 SV=1	- + +							81.31	17	3	3	3.06	4.02	66.41	11	2	2	2.04	2.6
tr|A0A3Q1MRU0|A0A3Q1MRU0_BOVIN	Alpha-actinin-4 OS=Bos taurus OX=9913 GN=ACTN4 PE=1 SV=1	- + +							81.31	17	3	3	2.68	3.47	66.41	11	2	2	1.79	2.24
tr|A0A452DIE5|A0A452DIE5_BOVIN	Alpha-actinin-4 OS=Bos taurus OX=9913 GN=ACTN4 PE=1 SV=1	- + +							81.31	17	3	3	2.88	3.74	66.41	11	2	2	1.92	2.42
A5D7D1|ACTN4_BOVIN	Alpha-actinin-4 OS=Bos taurus OX=9913 GN=ACTN4 PE=2 SV=1	- + +							81.31	17	3	3	2.8	3.73	66.41	11	2	2	1.87	2.41
P16159|IAC16_WHEAT	Alpha-amylase/trypsin inhibitor CM16 OS=Triticum aestivum OX=4565 PE=1 SV=1	- + -							58.18	5	2	2	20	13.29
tr|A0A3Q1NG86|A0A3Q1NG86_BOVIN	Alpha-S1-casein OS=Bos taurus OX=9913 GN=CSN1S1 PE=1 SV=1	- + -							129.06	35	5	5	23.81	31.07
P02662|CASA1_BOVIN	Alpha-S1-casein OS=Bos taurus OX=9913 GN=CSN1S1 PE=1 SV=2	- + -							129.06	35	5	5	23.81	29.91
P04272|ANXA2_BOVIN	Annexin A2 OS=Bos taurus OX=9913 GN=ANXA2 PE=1 SV=2	- + -							77.24	13	2	2	3.77	6.78
A2SW69|ANXA2_SHEEP	Annexin A2 OS=Ovis aries OX=9940 GN=ANXA2 PE=1 SV=1	- + -							77.24	13	2	2	3.77	6.78
Q95L54|ANXA8_BOVIN	Annexin A8 OS=Bos taurus OX=9913 GN=ANXA8 PE=2 SV=1	- - +													57.81	12	2	2	4.55	6.73
tr|A0A3Q1MU33|A0A3Q1MU33_BOVIN	Annexin OS=Bos taurus OX=9913 GN=ANXA5 PE=1 SV=1	- + -							66.9	4	3	3	7.14	13.17
tr|F6QVC9|F6QVC9_BOVIN	Annexin OS=Bos taurus OX=9913 GN=ANXA5 PE=1 SV=1	- + -							66.9	4	3	3	7.14	13.08
tr|A0A3Q1MTA5|A0A3Q1MTA5_BOVIN	Annexin OS=Bos taurus OX=9913 GN=ANXA8L1 PE=1 SV=1	- - +													57.81	12	2	2	4.65	6.71
tr|A0A452DSB1|A0A452DSB1_CAPHI	Annexin OS=Capra hircus OX=9925 GN=ANXA2 PE=3 SV=1	- + -							77.24	13	2	2	3.77	6.78
tr|A0A452FJZ2|A0A452FJZ2_CAPHI	Annexin OS=Capra hircus OX=9925 GN=ANXA5 PE=3 SV=1	- + -							66.9	4	3	3	6.98	13.08
tr|A0A452FK74|A0A452FK74_CAPHI	Annexin OS=Capra hircus OX=9925 GN=ANXA5 PE=3 SV=1	- + -							66.9	4	3	3	6.67	12.57
tr|A0A452FKQ6|A0A452FKQ6_CAPHI	Annexin OS=Capra hircus OX=9925 GN=ANXA5 PE=3 SV=1	- + -							66.9	4	3	3	6.98	13.08
tr|A0A452FKS5|A0A452FKS5_CAPHI	Annexin OS=Capra hircus OX=9925 GN=ANXA5 PE=3 SV=1	- + -							66.9	4	3	3	6.98	13.17
tr|A0A452FKT0|A0A452FKT0_CAPHI	Annexin OS=Capra hircus OX=9925 GN=ANXA5 PE=3 SV=1	- + -							66.9	4	3	3	6.98	13.17
tr|A0A452DJW6|A0A452DJW6_CAPHI	Annexin OS=Capra hircus OX=9925 GN=LOC102176495 PE=3 SV=1	- - +													57.81	12	2	2	4.55	6.73
tr|A0A452DL13|A0A452DL13_CAPHI	Annexin OS=Capra hircus OX=9925 GN=LOC102176495 PE=3 SV=1	- - +													57.81	12	2	2	4.65	6.65
tr|W5PZM9|W5PZM9_SHEEP	Annexin OS=Ovis aries OX=9940 GN=ANXA5 PE=3 SV=1	- + -							66.9	4	3	3	7.14	12.39
tr|W5NS06|W5NS06_SHEEP	Annexin OS=Ovis aries OX=9940 GN=LOC101114082 PE=3 SV=1	- - +													57.81	12	2	2	4.55	6.55
tr|A0A452DII8|A0A452DII8_BOVIN	ATP synthase subunit beta OS=Bos taurus OX=9913 GN=ATP5F1B PE=3 SV=1	- + -							107.3	17	6	4	10.34	14.92
tr|A0A452E573|A0A452E573_CAPHI	ATP synthase subunit beta OS=Capra hircus OX=9925 GN=ATP5F1B PE=3 SV=1	- + -							107.3	17	6	4	11.54	16.48
tr|W5PEP7|W5PEP7_SHEEP	ATP synthase subunit beta OS=Ovis aries OX=9940 GN=ATP5F1B PE=1 SV=1	- + -							107.3	17	6	4	11.54	16.48
tr|Q41534|Q41534_WHEAT	ATP synthase subunit beta OS=Triticum aestivum OX=4565 GN=atp2 PE=2 SV=1	- + +							100.7	11	5	3	8.62	14.47	83.6	4	2	2	3.45	6.51
tr|A0A3B5Y5K9|A0A3B5Y5K9_WHEAT	ATP synthase subunit beta OS=Triticum aestivum OX=4565 PE=3 SV=1	- + +							100.7	11	5	3	8.77	14.47	83.6	4	2	2	3.51	6.51
tr|A0A3B6EIN4|A0A3B6EIN4_WHEAT	ATP synthase subunit beta OS=Triticum aestivum OX=4565 PE=3 SV=1	- + +							100.7	11	5	3	8.77	14.52	83.6	4	2	2	3.51	6.53
tr|A0A3B6FP86|A0A3B6FP86_WHEAT	ATP synthase subunit beta OS=Triticum aestivum OX=4565 PE=3 SV=1	- + +							100.7	11	5	3	8.77	14.52	83.6	4	2	2	3.51	6.53
tr|A0A3B6FSG4|A0A3B6FSG4_WHEAT	ATP synthase subunit beta OS=Triticum aestivum OX=4565 PE=3 SV=1	- - +													83.6	4	2	2	5.26	10.03
tr|A0A3B6GXY6|A0A3B6GXY6_WHEAT	ATP synthase subunit beta OS=Triticum aestivum OX=4565 PE=3 SV=1	- - +													83.6	4	2	2	5.26	10
tr|A0A3B6GYF7|A0A3B6GYF7_WHEAT	ATP synthase subunit beta OS=Triticum aestivum OX=4565 PE=3 SV=1	- + +							100.7	11	5	3	8.62	14.49	83.6	4	2	2	3.45	6.52
tr|A0A2Z6C7S2|A0A2Z6C7S2_WHEAT	ATP synthase subunit beta OS=Triticum aestivum var. ferrugineum OX=2135794 GN=atpB PE=3 SV=1	- + -							113.51	27	7	5	13.73	21.08
tr|A0A811BKE7|A0A811BKE7_WHEAT	ATP synthase subunit beta OS=Triticum aestivum var. vavilovii OX=69995 GN=atpB PE=3 SV=1	- + -							113.51	27	7	5	13.73	21.08
P20858|ATPB_WHEAT	ATP synthase subunit beta, chloroplastic OS=Triticum aestivum OX=4565 GN=atpB PE=3 SV=1	- + -							113.51	27	7	5	13.73	21.08
tr|A0A075VXI8|A0A075VXI8_WHEAT	ATP synthase subunit beta, chloroplastic OS=Triticum aestivum OX=4565 GN=atpB PE=3 SV=1	- + -							113.51	27	7	5	13.73	21.08
tr|A0A075W3Y0|A0A075W3Y0_WHEAT	ATP synthase subunit beta, chloroplastic OS=Triticum aestivum OX=4565 GN=atpB PE=3 SV=1	- + -							113.51	27	7	5	13.46	21.08
tr|A0A2I4R1S2|A0A2I4R1S2_WHEAT	ATP synthase subunit beta, chloroplastic OS=Triticum aestivum subsp. tibeticum OX=231718 GN=atpB PE=3 SV=1	- + -							113.51	27	7	5	13.73	21.08
tr|A0A811BV56|A0A811BV56_WHEAT	ATP synthase subunit beta, chloroplastic OS=Triticum aestivum var. vavilovii OX=69995 GN=atpB PE=3 SV=1	- + -							113.51	27	7	5	13.46	21.08
P00829|ATPB_BOVIN	ATP synthase subunit beta, mitochondrial OS=Bos taurus OX=9913 GN=ATP5F1B PE=1 SV=2	- + -							107.3	17	6	4	11.54	16.48
tr|A0A3B6HV87|A0A3B6HV87_WHEAT	ATPase_AAA_core domain-containing protein OS=Triticum aestivum OX=4565 PE=4 SV=1	- + -							61.3	6	2	2	3.77	6.94
tr|A0A3B6IPQ9|A0A3B6IPQ9_WHEAT	ATPase_AAA_core domain-containing protein OS=Triticum aestivum OX=4565 PE=4 SV=1	- + -							61.3	6	2	2	3.57	6.98
tr|A0A3B6IS66|A0A3B6IS66_WHEAT	ATPase_AAA_core domain-containing protein OS=Triticum aestivum OX=4565 PE=4 SV=1	- + -							61.3	6	2	2	3.77	6.94
tr|A0A3B6JGN7|A0A3B6JGN7_WHEAT	ATPase_AAA_core domain-containing protein OS=Triticum aestivum OX=4565 PE=4 SV=1	- + -							61.3	6	2	2	3.77	6.94
tr|M1MQ51|M1MQ51_WHEAT	Beta-amylase (Fragment) OS=Triticum aestivum OX=4565 GN=BMY1 PE=2 SV=1	+ - -	79.2	24	3	2	20	36.62
tr|A0A2X0TUH3|A0A2X0TUH3_WHEAT	Beta-amylase OS=Triticum aestivum OX=4565 GN=CAMPLR22A2D_LOCUS2061 PE=3 SV=1	- + +							117.44	73	4	1	7.02	12.45	109.31	54	4	1	7.02	12.45
tr|A0A3B6AW32|A0A3B6AW32_WHEAT	Beta-amylase OS=Triticum aestivum OX=4565 PE=3 SV=1	- + +							117.44	73	4	1	7.14	12.4	109.31	54	4	1	7.14	12.4
tr|A0A3B6AXC6|A0A3B6AXC6_WHEAT	Beta-amylase OS=Triticum aestivum OX=4565 PE=3 SV=1	- + +							117.44	73	4	1	7.41	12.52	109.31	54	4	1	7.41	12.52
tr|A0A3B6C4B2|A0A3B6C4B2_WHEAT	Beta-amylase OS=Triticum aestivum OX=4565 PE=3 SV=1	- + +							117.44	73	4	1	7.41	12.52	109.31	54	4	1	7.41	12.52
tr|A0A3B6C6N3|A0A3B6C6N3_WHEAT	Beta-amylase OS=Triticum aestivum OX=4565 PE=3 SV=1	- + +							117.44	73	4	1	7.02	12.45	109.31	54	4	1	7.02	12.45
tr|A0A3B6DBK7|A0A3B6DBK7_WHEAT	Beta-amylase OS=Triticum aestivum OX=4565 PE=3 SV=1	- + +							117.44	73	4	1	7.55	12.63	109.31	54	4	1	7.55	12.63
tr|A0A3B6IYD4|A0A3B6IYD4_WHEAT	Beta-amylase OS=Triticum aestivum OX=4565 PE=3 SV=1	+ + +	117.08	34	6	5	12.5	6.27	187.65	212	14	3	29.17	31.94	151.51	89	9	3	18.75	26.81
tr|A0A3B6J0P1|A0A3B6J0P1_WHEAT	Beta-amylase OS=Triticum aestivum OX=4565 PE=3 SV=1	+ + +	117.08	34	6	5	12.24	6	187.65	212	14	3	28.57	30.55	151.51	89	9	3	18.37	25.64
tr|A0A3B6KSH4|A0A3B6KSH4_WHEAT	Beta-amylase OS=Triticum aestivum OX=4565 PE=3 SV=1	+ + -	117.08	34	6	5	11.54	6.29	186.3	207	13	1	25	32.19
tr|A0A3B6TZ67|A0A3B6TZ67_WHEAT	Beta-amylase OS=Triticum aestivum OX=4565 PE=3 SV=1	+ + +	117.08	34	6	5	12.24	6.13	188.61	209	15	6	30.61	35.5	146.67	94	8	2	16.33	25.09
tr|A0A3B6U3N9|A0A3B6U3N9_WHEAT	Beta-amylase OS=Triticum aestivum OX=4565 PE=3 SV=1	+ - -	117.08	34	6	5	13.64	6.88
tr|A0A3B6U3W8|A0A3B6U3W8_WHEAT	Beta-amylase OS=Triticum aestivum OX=4565 PE=3 SV=1	+ + +	117.08	34	6	5	12	5.87	188.61	209	15	6	30	33.99	146.67	94	8	2	16	24.02
tr|A0A3B6U9P0|A0A3B6U9P0_WHEAT	Beta-amylase OS=Triticum aestivum OX=4565 PE=3 SV=1	+ + +	117.08	34	6	5	12.5	6.26	188.61	209	15	6	31.25	36.24	146.67	94	8	2	16.67	25.62
tr|A0A3B6UA75|A0A3B6UA75_WHEAT	Beta-amylase OS=Triticum aestivum OX=4565 PE=3 SV=1	+ + +	117.08	34	6	5	12	6	188.61	209	15	6	30	34.73	146.67	94	8	2	16	24.55
P93594|AMYB_WHEAT	Beta-amylase Tri a 17 OS=Triticum aestivum OX=4565 GN=BMY1 PE=1 SV=1	- + +							117.44	73	4	1	7.41	12.52	109.31	54	4	1	7.41	12.52
tr|G5E531|G5E531_BOVIN	CCT-alpha OS=Bos taurus OX=9913 GN=TCP1 PE=3 SV=1	- - +													52.65	3	2	2	2.94	4.68
tr|A0A452EVX4|A0A452EVX4_CAPHI	CCT-alpha OS=Capra hircus OX=9925 GN=TCP1 PE=3 SV=1	- - +													52.65	3	2	2	2.94	4.68
tr|A0A6B9KS79|A0A6B9KS79_WHEAT	Chlorophyll a-b binding protein, chloroplastic (Fragment) OS=Triticum aestivum OX=4565 PE=3 SV=1	- + -							50.97	4	2	2	7.69	10
tr|A0A6B9KS94|A0A6B9KS94_WHEAT	Chlorophyll a-b binding protein, chloroplastic (Fragment) OS=Triticum aestivum OX=4565 PE=3 SV=1	- + -							50.97	4	2	2	7.69	10.24
tr|A0A6B9KS95|A0A6B9KS95_WHEAT	Chlorophyll a-b binding protein, chloroplastic (Fragment) OS=Triticum aestivum OX=4565 PE=3 SV=1	- + -							50.97	4	2	2	8	10.53
tr|A0A6B9KU86|A0A6B9KU86_WHEAT	Chlorophyll a-b binding protein, chloroplastic (Fragment) OS=Triticum aestivum OX=4565 PE=3 SV=1	- + -							50.97	4	2	2	7.69	10.04
tr|A0A6B9KYU6|A0A6B9KYU6_WHEAT	Chlorophyll a-b binding protein, chloroplastic (Fragment) OS=Triticum aestivum OX=4565 PE=3 SV=1	- + -							50.97	4	2	2	7.69	10.2
tr|A0A6B9KZP1|A0A6B9KZP1_WHEAT	Chlorophyll a-b binding protein, chloroplastic (Fragment) OS=Triticum aestivum OX=4565 PE=3 SV=1	- + -							50.97	4	2	2	7.69	10.04
tr|C1K5B9|C1K5B9_WHEAT	Chlorophyll a-b binding protein, chloroplastic OS=Triticum aestivum OX=4565 GN=CBP5 PE=2 SV=1	- + -							50.97	4	2	2	7.69	9.89
tr|O24401|O24401_WHEAT	Chlorophyll a-b binding protein, chloroplastic OS=Triticum aestivum OX=4565 GN=Wcab PE=2 SV=1	- + -							50.97	4	2	2	7.69	9.77
tr|F6K744|F6K744_WHEAT	Chlorophyll a-b binding protein, chloroplastic OS=Triticum aestivum OX=4565 PE=2 SV=1	- + -							50.97	4	2	2	7.69	9.77
tr|A0A3B6NJQ4|A0A3B6NJQ4_WHEAT	Chlorophyll a-b binding protein, chloroplastic OS=Triticum aestivum OX=4565 PE=3 SV=1	- + -							50.97	4	2	2	7.69	7.81
tr|A0A3B6NL68|A0A3B6NL68_WHEAT	Chlorophyll a-b binding protein, chloroplastic OS=Triticum aestivum OX=4565 PE=3 SV=1	- + -							50.97	4	2	2	7.69	8.52
tr|A0A3B6NLG0|A0A3B6NLG0_WHEAT	Chlorophyll a-b binding protein, chloroplastic OS=Triticum aestivum OX=4565 PE=3 SV=1	- + -							50.97	4	2	2	7.69	9.77
tr|A0A3B6NLG5|A0A3B6NLG5_WHEAT	Chlorophyll a-b binding protein, chloroplastic OS=Triticum aestivum OX=4565 PE=3 SV=1	- + -							50.97	4	2	2	6.45	7.95
tr|A0A3B6NM20|A0A3B6NM20_WHEAT	Chlorophyll a-b binding protein, chloroplastic OS=Triticum aestivum OX=4565 PE=3 SV=1	- + -							50.97	4	2	2	8	9.77
tr|A0A3B6NM91|A0A3B6NM91_WHEAT	Chlorophyll a-b binding protein, chloroplastic OS=Triticum aestivum OX=4565 PE=3 SV=1	- + -							50.97	4	2	2	7.41	9.77
tr|A0A3B6NM96|A0A3B6NM96_WHEAT	Chlorophyll a-b binding protein, chloroplastic OS=Triticum aestivum OX=4565 PE=3 SV=1	- + -							50.97	4	2	2	8.33	10.16
tr|A0A3B6PHP0|A0A3B6PHP0_WHEAT	Chlorophyll a-b binding protein, chloroplastic OS=Triticum aestivum OX=4565 PE=3 SV=1	- + -							50.97	4	2	2	7.69	9.77
tr|A0A3B6PHQ9|A0A3B6PHQ9_WHEAT	Chlorophyll a-b binding protein, chloroplastic OS=Triticum aestivum OX=4565 PE=3 SV=1	- + -							50.97	4	2	2	7.69	9.77
tr|A0A3B6PJG4|A0A3B6PJG4_WHEAT	Chlorophyll a-b binding protein, chloroplastic OS=Triticum aestivum OX=4565 PE=3 SV=1	- + -							50.97	4	2	2	8.7	9.77
tr|A0A3B6QB29|A0A3B6QB29_WHEAT	Chlorophyll a-b binding protein, chloroplastic OS=Triticum aestivum OX=4565 PE=3 SV=1	- + -							50.97	4	2	2	7.69	9.77
tr|A0A3B6QDP2|A0A3B6QDP2_WHEAT	Chlorophyll a-b binding protein, chloroplastic OS=Triticum aestivum OX=4565 PE=3 SV=1	- + -							50.97	4	2	2	8.33	9.77
tr|A0A3B6RE01|A0A3B6RE01_WHEAT	Chlorophyll a-b binding protein, chloroplastic OS=Triticum aestivum OX=4565 PE=3 SV=1	- + -							50.97	4	2	2	8	9.77
tr|A0A3B6SE95|A0A3B6SE95_WHEAT	Chlorophyll a-b binding protein, chloroplastic OS=Triticum aestivum OX=4565 PE=3 SV=1	- + -							50.97	4	2	2	7.69	9.77
tr|A0A3B6TGX4|A0A3B6TGX4_WHEAT	Chlorophyll a-b binding protein, chloroplastic OS=Triticum aestivum OX=4565 PE=3 SV=1	- + -							50.97	4	2	2	7.69	9.77
tr|A0A3B6U7M4|A0A3B6U7M4_WHEAT	Chlorophyll a-b binding protein, chloroplastic OS=Triticum aestivum OX=4565 PE=3 SV=1	- + -							50.97	4	2	2	8	9.81
tr|A0A3B6U962|A0A3B6U962_WHEAT	Chlorophyll a-b binding protein, chloroplastic OS=Triticum aestivum OX=4565 PE=3 SV=1	- + -							50.97	4	2	2	7.69	9.77
tr|W5F8Z5|W5F8Z5_WHEAT	Chlorophyll a-b binding protein, chloroplastic OS=Triticum aestivum OX=4565 PE=3 SV=1	- + -							50.97	4	2	2	8	9.89
tr|A0A0M5JP75|A0A0M5JP75_WHEAT	Chloroplast ribulose bisphosphate carboxylase/oxygenase activase B OS=Triticum aestivum OX=4565 PE=2 SV=1	- + -							61.3	6	2	2	3.77	7.06
P02453|CO1A1_BOVIN	Collagen alpha-1(I) chain OS=Bos taurus OX=9913 GN=COL1A1 PE=1 SV=3	- + +							369.63	2132	257	4	210.66	62.13	351.7	1636	208	3	170.49	60.36
P02459|CO2A1_BOVIN	Collagen alpha-1(II) chain OS=Bos taurus OX=9913 GN=COL2A1 PE=1 SV=4	+ + +	79.08	14	7	1	5.07	4.57	133.26	87	16	5	11.59	12.24	120.99	80	12	3	8.7	7.6
P04258|CO3A1_BOVIN	Collagen alpha-1(III) chain OS=Bos taurus OX=9913 GN=COL3A1 PE=1 SV=1	+ + +	239.03	119	45	2	54.88	31.17	291.77	393	95	4	115.85	53.29	293.46	507	91	2	110.98	49.38
tr|Q08E14|Q08E14_BOVIN	Collagen alpha-1(III) chain OS=Bos taurus OX=9913 GN=COL3A1 PE=2 SV=1	- + +							291.42	427	95	0	82.61	38.88	294.84	534	95	0	82.61	37.45
P02465|CO1A2_BOVIN	Collagen alpha-2(I) chain OS=Bos taurus OX=9913 GN=COL1A2 PE=1 SV=2	- + +							339.21	946	176	3	149.15	55.87	334.11	822	160	2	135.59	54.47
tr|A0A452FHU9|A0A452FHU9_CAPHI	Collagen type I alpha 1 chain OS=Capra hircus OX=9925 GN=COL1A1 PE=4 SV=1	+ + +	298.26	276	109	8	89.34	47.44	377.58	2422	284	1	232.79	63.7	358.49	1816	229	0	187.7	62.61
tr|W5P481|W5P481_SHEEP	Collagen type I alpha 1 chain OS=Ovis aries OX=9940 GN=COL1A1 PE=4 SV=1	+ + +	295.63	272	103	2	81.75	44.44	370.55	2253	257	2	203.97	60.18	352.73	1692	207	2	164.29	58.28
tr|A0A452G3V6|A0A452G3V6_CAPHI	Collagen type I alpha 2 chain OS=Capra hircus OX=9925 GN=COL1A2 PE=4 SV=1	- + -							314.55	794	126	1	124.75	49.82
tr|W5NTT7|W5NTT7_SHEEP	Collagen type I alpha 2 chain OS=Ovis aries OX=9940 GN=COL1A2 PE=4 SV=1	+ + +	295.14	249	105	104	88.24	43.77	355.4	1318	222	19	186.55	64.52	348.92	1044	194	36	163.03	62.39
tr|A0A452E0F9|A0A452E0F9_CAPHI	Collagen type II alpha 1 chain OS=Capra hircus OX=9925 GN=COL2A1 PE=4 SV=1	+ - +	79.08	14	7	1	5.98	5.4							120.99	80	12	3	10.26	8.98
tr|W5Q4S0|W5Q4S0_SHEEP	Collagen type III alpha 1 chain OS=Ovis aries OX=9940 GN=COL3A1 PE=4 SV=1	+ + +	248.49	136	53	10	45.69	25.97	314	606	128	38	110.34	47.17	313.75	717	122	3	105.17	46.63
tr|G3MZI7|G3MZI7_BOVIN	Collagen type V alpha 1 chain OS=Bos taurus OX=9913 GN=COL5A1 PE=4 SV=2	+ + +	85.21	5	2	2	1.18	1.03	55.49	4	3	3	1.78	2.27	95.97	13	6	6	3.55	3.79
tr|W5NVR8|W5NVR8_SHEEP	Collagen type V alpha 1 chain OS=Ovis aries OX=9940 GN=COL5A1 PE=4 SV=1	+ + -	85.21	5	2	2	1.15	1.04	55.49	4	3	3	1.72	2.3
tr|W5Q4M3|W5Q4M3_SHEEP	Collagen type V alpha 2 chain OS=Ovis aries OX=9940 GN=COL5A2 PE=4 SV=1	- + +							89.39	11	7	6	5.07	8.54	86.84	11	8	7	5.8	5.6
tr|E1BI98|E1BI98_BOVIN	Collagen type VI alpha 1 chain OS=Bos taurus OX=9913 GN=COL6A1 PE=1 SV=1	- + -							78.6	18	3	3	2.46	2.04
tr|W5PTE9|W5PTE9_SHEEP	Collagen type VI alpha 1 chain OS=Ovis aries OX=9940 GN=COL6A1 PE=4 SV=1	- + -							78.6	18	3	3	2.48	2.06
tr|Q1JQB0|Q1JQB0_BOVIN	Collagen type VI alpha 2 chain OS=Bos taurus OX=9913 GN=COL6A2 PE=1 SV=1	- + -							61.79	2	2	2	1.69	3.27
tr|F1MKG2|F1MKG2_BOVIN	Collagen type VI alpha 2 chain OS=Bos taurus OX=9913 GN=COL6A2 PE=1 SV=3	- + -							61.79	2	2	2	1.61	3.06
tr|A0A452F3D0|A0A452F3D0_CAPHI	Collagen type VI alpha 2 chain OS=Capra hircus OX=9925 GN=COL6A2 PE=4 SV=1	- + -							61.79	2	2	2	1.48	2.92
tr|W5PTN6|W5PTN6_SHEEP	Collagen type VI alpha 2 chain OS=Ovis aries OX=9940 GN=COL6A2 PE=4 SV=1	- + -							61.79	2	2	2	1.54	3.18
tr|E1BB91|E1BB91_BOVIN	Collagen type VI alpha 3 chain OS=Bos taurus OX=9913 GN=COL6A3 PE=1 SV=2	- + -							51.51	4	2	2	0.62	0.7
tr|A0A452F4L0|A0A452F4L0_CAPHI	Collagen type VI alpha 3 chain OS=Capra hircus OX=9925 GN=COL6A3 PE=4 SV=1	- + -							51.51	4	2	2	0.66	0.71
tr|A0A452F573|A0A452F573_CAPHI	Collagen type VI alpha 3 chain OS=Capra hircus OX=9925 GN=COL6A3 PE=4 SV=1	- + -							51.51	4	2	2	0.63	0.71
tr|W5QCP9|W5QCP9_SHEEP	Collagen type VI alpha 3 chain OS=Ovis aries OX=9940 GN=COL6A3 PE=4 SV=1	- + -							51.51	4	2	2	0.61	0.7
tr|Q7XJJ1|Q7XJJ1_WHEAT	Cytosolic glyceraldehyde-3-phosphate dehydrogenase (Fragment) OS=Triticum aestivum OX=4565 PE=3 SV=1	- + -							89.23	10	2	1	11.11	16.67
tr|Q9M4V4|Q9M4V4_WHEAT	Cytosolic glyceraldehyde-3-phosphate dehydrogenase GAPDH (Fragment) OS=Triticum aestivum OX=4565 PE=2 SV=1	- + -							89.23	10	2	1	7.14	11.91
tr|C9EF64|C9EF64_WHEAT	Dehydroascorbate reductase OS=Triticum aestivum OX=4565 GN=DHAR PE=2 SV=1	- + -							73.31	5	3	3	12.5	19.81
tr|Q84UH6|Q84UH6_WHEAT	Dehydroascorbate reductase OS=Triticum aestivum OX=4565 GN=DHAR PE=2 SV=1	- + -							73.31	5	3	3	13.04	19.81
tr|A0A3B5XVD9|A0A3B5XVD9_WHEAT	Dehydroascorbate reductase OS=Triticum aestivum OX=4565 PE=3 SV=1	- + -							73.31	5	3	3	9.38	13.5
tr|A0A3B5YRG3|A0A3B5YRG3_WHEAT	Dehydroascorbate reductase OS=Triticum aestivum OX=4565 PE=3 SV=1	- + -							73.31	5	3	3	11.54	17.5
tr|A0A3B5YRG4|A0A3B5YRG4_WHEAT	Dehydroascorbate reductase OS=Triticum aestivum OX=4565 PE=3 SV=1	- + -							73.31	5	3	3	12.5	19.81
tr|A0A3Q1LLR0|A0A3Q1LLR0_BOVIN	EF-hand domain-containing protein OS=Bos taurus OX=9913 GN=TCHH PE=1 SV=1	- + -							92.22	17	4	4	1.05	1.96
tr|A0A3Q1LZM5|A0A3Q1LZM5_BOVIN	EF-hand domain-containing protein OS=Bos taurus OX=9913 GN=TCHH PE=1 SV=1	- + -							92.22	17	4	4	1.03	1.91
tr|A0A3Q1MFJ9|A0A3Q1MFJ9_BOVIN	Elastin OS=Bos taurus OX=9913 GN=ELN PE=3 SV=1	+ - -	78.83	9	5	5	13.89	8.78
tr|A0A3Q1N0T9|A0A3Q1N0T9_BOVIN	Elastin OS=Bos taurus OX=9913 GN=ELN PE=3 SV=1	+ - -	78.83	9	5	5	13.51	8.72
Q32PH8|EF1A2_BOVIN	Elongation factor 1-alpha 2 OS=Bos taurus OX=9913 GN=EEF1A2 PE=2 SV=1	- + -							69.63	6	3	1	4.92	8.86
tr|A0A452EWA5|A0A452EWA5_CAPHI	Elongation factor 1-alpha OS=Capra hircus OX=9925 GN=EEF1A2 PE=3 SV=1	- + -							69.63	6	3	1	4.92	8.86
Q03033|EF1A_WHEAT	Elongation factor 1-alpha OS=Triticum aestivum OX=4565 GN=TEF1 PE=2 SV=1	- + +							130.66	46	7	5	10.94	12.3	104.03	37	3	3	4.69	8.28
tr|A0A1W5RMH3|A0A1W5RMH3_WHEAT	Elongation factor 1-alpha OS=Triticum aestivum OX=4565 PE=2 SV=1	- + +							130.66	46	7	5	10.94	12.3	104.03	37	3	3	4.69	8.28
tr|A0A1D5XDB6|A0A1D5XDB6_WHEAT	Elongation factor 1-alpha OS=Triticum aestivum OX=4565 PE=3 SV=1	- + +							130.66	46	7	5	10.94	12.3	104.03	37	3	3	4.69	8.28
tr|A0A3B6IRY7|A0A3B6IRY7_WHEAT	Elongation factor 1-alpha OS=Triticum aestivum OX=4565 PE=3 SV=1	- + +							130.66	46	7	5	10.45	11.39	104.03	37	3	3	4.48	7.66
tr|A0A3B6IQD9|A0A3B6IQD9_WHEAT	Elongation factor 1-alpha OS=Triticum aestivum OX=4565 PE=4 SV=1	- - +													104.03	37	3	3	6.38	12.67
tr|A0A3B6MYP4|A0A3B6MYP4_WHEAT	Elongation factor 1-alpha OS=Triticum aestivum OX=4565 PE=4 SV=1	- + +							130.66	46	7	5	12.5	14.71	104.03	37	3	3	5.36	9.89
tr|W5PN24|W5PN24_SHEEP	Eukaryotic translation elongation factor 1 alpha 2 OS=Ovis aries OX=9940 GN=EEF1A2 PE=3 SV=1	- + -							69.63	6	3	1	3.09	8.01
tr|W5P742|W5P742_SHEEP	Galectin OS=Ovis aries OX=9940 GN=LGALS7 PE=4 SV=1	- + -							59.05	6	2	2	11.76	21.58
tr|D0ES80|D0ES80_WHEAT	Gamma gliadin OS=Triticum aestivum OX=4565 PE=4 SV=1	- + -							66.03	31	2	0	22.22	13.56
tr|D0ES81|D0ES81_WHEAT	Gamma gliadin OS=Triticum aestivum OX=4565 PE=4 SV=1	- + -							94.54	53	3	1	30	16.88
tr|M9TG60|M9TG60_WHEAT	Gamma gliadin-A1 OS=Triticum aestivum OX=4565 GN=Gli-1 PE=2 SV=1	- + -							94.54	53	3	1	33.33	15.63
tr|B6UKP0|B6UKP0_WHEAT	Gamma gliadin-D1 OS=Triticum aestivum OX=4565 GN=ll927 PE=2 SV=1	- + -							66.03	31	2	0	22.22	13.25
tr|A0A290XYV6|A0A290XYV6_WHEAT	Gamma-gliadin (Fragment) OS=Triticum aestivum OX=4565 PE=4 SV=1	- + -							92.07	9	4	2	36.36	16.3
tr|A0A290XYW2|A0A290XYW2_WHEAT	Gamma-gliadin (Fragment) OS=Triticum aestivum OX=4565 PE=4 SV=1	- + -							92.07	9	4	2	40	16.3
tr|A0A290XZ11|A0A290XZ11_WHEAT	Gamma-gliadin (Fragment) OS=Triticum aestivum OX=4565 PE=4 SV=1	- + -							92.07	9	4	2	36.36	16.3
tr|B6DQB1|B6DQB1_WHEAT	Gamma-gliadin (Fragment) OS=Triticum aestivum OX=4565 PE=4 SV=1	- + -							66.03	31	2	0	25	14.93
tr|Q1W676|Q1W676_WHEAT	Gamma-gliadin (Fragment) OS=Triticum aestivum OX=4565 PE=4 SV=1	- + -							66.03	31	2	0	28.57	31.75
tr|B6UKM7|B6UKM7_WHEAT	Gamma-gliadin OS=Triticum aestivum OX=4565 GN=ll906 PE=4 SV=1	- + -							89.92	7	4	2	44.44	9.27
tr|B6UKM8|B6UKM8_WHEAT	Gamma-gliadin OS=Triticum aestivum OX=4565 GN=ll907 PE=4 SV=1	- + -							66.03	31	2	0	22.22	13.94
tr|B6UKN7|B6UKN7_WHEAT	Gamma-gliadin OS=Triticum aestivum OX=4565 GN=ll921 PE=4 SV=1	- + -							64.54	14	2	0	22.22	8.92
tr|B6UKQ7|B6UKQ7_WHEAT	Gamma-gliadin OS=Triticum aestivum OX=4565 GN=qp915 PE=4 SV=1	- + -							66.03	31	2	0	22.22	13.25
tr|Q94G96|Q94G96_WHEAT	Gamma-gliadin OS=Triticum aestivum OX=4565 PE=2 SV=1	- + -							94.54	53	3	1	30	15.73
tr|Q94G97|Q94G97_WHEAT	Gamma-gliadin OS=Triticum aestivum OX=4565 PE=2 SV=1	- + -							94.54	53	3	1	30	20.7
tr|A0A4D6Q658|A0A4D6Q658_WHEAT	Gamma-gliadin OS=Triticum aestivum OX=4565 PE=4 SV=1	- + -							66.03	31	2	0	22.22	13.94
tr|A0A4D6Q688|A0A4D6Q688_WHEAT	Gamma-gliadin OS=Triticum aestivum OX=4565 PE=4 SV=1	- + -							66.03	31	2	0	22.22	13.94
tr|A0A5B9Y1W2|A0A5B9Y1W2_WHEAT	Gamma-gliadin OS=Triticum aestivum OX=4565 PE=4 SV=1	- + -							66.03	31	2	0	22.22	13.25
tr|R9XWC4|R9XWC4_WHEAT	Gamma-gliadin OS=Triticum aestivum OX=4565 PE=4 SV=1	- + +							96.98	58	3	0	33.33	16.16	90.98	16	4	4	44.44	18.6
tr|A6XBP2|A6XBP2_WHEAT	GBSS (Fragment) OS=Triticum aestivum OX=4565 GN=waxy PE=4 SV=1	- + -							85.51	4	3	3	23.08	35.71
tr|B7U6L4|B7U6L4_WHEAT	Globulin 3 OS=Triticum aestivum OX=4565 GN=glo-3A PE=4 SV=1	- + +							98.23	21	7	7	7.61	16.5	52.46	2	2	2	2.17	3.06
tr|B7U6L5|B7U6L5_WHEAT	Globulin 3B OS=Triticum aestivum OX=4565 GN=glo-3B PE=4 SV=1	- - +													52.46	2	2	2	2.56	3.57
tr|I6QQ39|I6QQ39_WHEAT	Globulin-3A OS=Triticum aestivum OX=4565 GN=Glo-3A PE=2 SV=1	- + +							98.23	21	7	7	7.45	16.5	52.46	2	2	2	2.13	3.06
tr|A0A1B1V4R0|A0A1B1V4R0_WHEAT	Glyceraldehyde-3-phosphate dehydrogenase (Fragment) OS=Triticum aestivum OX=4565 GN=GAPC1 PE=2 SV=1	- + -							81.68	9	2	0	4.76	8.36
tr|A0A7H4LJ48|A0A7H4LJ48_WHEAT	Glyceraldehyde-3-phosphate dehydrogenase OS=Triticum aestivum OX=4565 GN=CAMPLR22A2D_LOCUS3248 PE=3 SV=1	- + -							110.91	10	3	3	7.14	8.31
tr|C7C4X1|C7C4X1_WHEAT	Glyceraldehyde-3-phosphate dehydrogenase OS=Triticum aestivum OX=4565 GN=ga3pd PE=2 SV=1	- + -							81.68	9	2	0	4.76	8.31
tr|A5YVV3|A5YVV3_WHEAT	Glyceraldehyde-3-phosphate dehydrogenase OS=Triticum aestivum OX=4565 GN=GAPC PE=2 SV=1	- + -							89.23	10	2	1	4.88	8.31
tr|A0A1B1V4Q3|A0A1B1V4Q3_WHEAT	Glyceraldehyde-3-phosphate dehydrogenase OS=Triticum aestivum OX=4565 GN=GAPC1 PE=2 SV=1	- + -							81.68	9	2	0	4.65	8.31
tr|A0A096UTL2|A0A096UTL2_WHEAT	Glyceraldehyde-3-phosphate dehydrogenase OS=Triticum aestivum OX=4565 GN=GAPC3 PE=2 SV=1	- + -							89.23	10	2	1	5.13	8.31
tr|W5GM69|W5GM69_WHEAT	Glyceraldehyde-3-phosphate dehydrogenase OS=Triticum aestivum OX=4565 GN=GAPC6 PE=2 SV=1	- + -							89.23	10	2	1	4.76	7.82
tr|W5GYX5|W5GYX5_WHEAT	Glyceraldehyde-3-phosphate dehydrogenase OS=Triticum aestivum OX=4565 GN=GAPC8 PE=2 SV=1	- + -							89.23	10	2	1	5	8.31
tr|A0A1D5TTT2|A0A1D5TTT2_WHEAT	Glyceraldehyde-3-phosphate dehydrogenase OS=Triticum aestivum OX=4565 PE=3 SV=1	- + -							110.91	10	3	3	7.14	7.98
tr|A0A3B6B1C5|A0A3B6B1C5_WHEAT	Glyceraldehyde-3-phosphate dehydrogenase OS=Triticum aestivum OX=4565 PE=3 SV=1	- + -							110.91	10	3	3	7.14	7.98
tr|A0A3B6NQQ5|A0A3B6NQQ5_WHEAT	Glyceraldehyde-3-phosphate dehydrogenase OS=Triticum aestivum OX=4565 PE=3 SV=1	- + -							89.23	10	2	1	5	8.31
tr|A0A3B6PLP7|A0A3B6PLP7_WHEAT	Glyceraldehyde-3-phosphate dehydrogenase OS=Triticum aestivum OX=4565 PE=3 SV=1	- + -							82.22	10	2	1	5.26	8.39
tr|A0A3B6RKE1|A0A3B6RKE1_WHEAT	Glyceraldehyde-3-phosphate dehydrogenase OS=Triticum aestivum OX=4565 PE=3 SV=1	- + -							81.68	9	2	0	4.88	8.41
tr|A6QL45|A6QL45_WHEAT	Granule-bound starch synthase GBSS (Fragment) OS=Triticum aestivum OX=4565 GN=waxy PE=4 SV=1	- + -							85.51	4	3	3	25	35.71
tr|A0A452FKR9|A0A452FKR9_CAPHI	Hair acidic keratin 1 OS=Capra hircus OX=9925 GN=LOC100861381 PE=3 SV=1	- + +							87.5	25	5	4	11.63	10.9	157.04	138	13	1	30.23	20.34
tr|A0A452FM23|A0A452FM23_CAPHI	Hair acidic keratin 1 OS=Capra hircus OX=9925 GN=LOC100861381 PE=3 SV=1	- + +							87.5	25	5	4	12.2	11.22	157.04	138	13	1	31.71	20.95
tr|W5Q6P5|W5Q6P5_SHEEP	Hair keratin type II intermediate filament OS=Ovis aries OX=9940 GN=KRT2.11 PE=3 SV=1	- + +							127.34	17	5	3	8.47	12.36	177.5	191	12	1	20.34	17.35
P01966|HBA_BOVIN	Hemoglobin subunit alpha OS=Bos taurus OX=9913 GN=HBA PE=1 SV=2	- + -							150.96	26	9	9	60	78.17
P02070|HBB_BOVIN	Hemoglobin subunit beta OS=Bos taurus OX=9913 GN=HBB PE=1 SV=1	- + -							114.08	188	9	9	47.37	46.21
tr|A0A0K0KCV6|A0A0K0KCV6_WHEAT	High molecular weight glutenin subunit 1Dx2 OS=Triticum aestivum OX=4565 PE=3 SV=1	- + +							58.28	17	2	2	12.5	1.32	58.14	11	2	2	12.5	1.32
tr|A0A249Y2Y2|A0A249Y2Y2_WHEAT	High molecular weight glutenin subunit 1Slx2.3 OS=Triticum aestivum OX=4565 GN=1Slx2.3* PE=3 SV=1	- + +							58.28	17	2	2	9.52	1.17	58.14	11	2	2	9.52	1.17
tr|C6L669|C6L669_WHEAT	High molecular weight glutenin subunit 2.8 OS=Triticum aestivum OX=4565 GN=Glu-D1 PE=3 SV=1	- + +							58.28	17	2	2	11.76	1.46	58.14	11	2	2	11.76	1.46
tr|G1E6K7|G1E6K7_WHEAT	High molecular weight glutenin subunit Dx5 (Fragment) OS=Triticum aestivum OX=4565 GN=HMW-GS PE=3 SV=1	- + +							58.28	17	2	2	18.18	9.32	58.14	11	2	2	18.18	9.32
tr|X2JUA0|X2JUA0_WHEAT	High molecular weight glutenin subunit Dx5 OS=Triticum aestivum OX=4565 PE=3 SV=1	- + +							58.28	17	2	2	10.53	1.31	58.14	11	2	2	10.53	1.31
tr|E2CT66|E2CT66_WHEAT	High molecular weight glutenin subunit OS=Triticum aestivum OX=4565 GN=1Dx1.5* PE=3 SV=1	- + +							58.28	17	2	2	12.5	1.33	58.14	11	2	2	12.5	1.33
tr|A0A0H4PMT1|A0A0H4PMT1_WHEAT	High molecular weight glutenin subunit OS=Triticum aestivum OX=4565 GN=1Dx2.1t PE=3 SV=1	- + +							58.28	17	2	2	11.76	1.32	58.14	11	2	2	11.76	1.32
tr|A9YSK4|A9YSK4_WHEAT	High molecular weight glutenin subunit OS=Triticum aestivum OX=4565 GN=Glu-D1-1 PE=3 SV=1	- + +							58.28	17	2	2	11.76	1.31	58.14	11	2	2	11.76	1.31
tr|J7G6L4|J7G6L4_WHEAT	High-molecular-weight glutenin 1Dx2.2 OS=Triticum aestivum OX=4565 PE=3 SV=1	- + +							58.28	17	2	2	11.76	1.13	58.14	11	2	2	11.76	1.13
tr|D0IQ07|D0IQ07_WHEAT	High-molecular-weight glutenin Dx2 OS=Triticum aestivum OX=4565 GN=Glu-D1 PE=2 SV=1	- + +							58.28	17	2	2	11.76	1.32	58.14	11	2	2	11.76	1.32
tr|D0IQ05|D0IQ05_WHEAT	High-molecular-weight glutenin Dx5 OS=Triticum aestivum OX=4565 PE=2 SV=1	- + +							58.28	17	2	2	7.41	1.3	58.14	11	2	2	7.41	1.3
tr|Q7M1M7|Q7M1M7_WHEAT	High-molecular-weight glutenin OS=Triticum aestivum OX=4565 PE=3 SV=1	- + +							58.28	17	2	2	14.29	6.83	58.14	11	2	2	14.29	6.83
tr|Q6R2V1|Q6R2V1_WHEAT	High-molecular-weight glutenin subunit 1Dx2.1 OS=Triticum aestivum OX=4565 PE=3 SV=2	- + +							58.28	17	2	2	11.11	1.32	58.14	11	2	2	11.11	1.32
tr|B1B520|B1B520_WHEAT	High-molecular-weight glutenin subunit 2.6 OS=Triticum aestivum OX=4565 GN=Glu-D1 PE=3 SV=2	- + +							58.28	17	2	2	11.11	1.07	58.14	11	2	2	11.11	1.07
tr|G3FLC7|G3FLC7_WHEAT	High-molecular-weight glutenin subunit OS=Triticum aestivum OX=4565 GN=Glu PE=3 SV=2	- + +							58.28	17	2	2	11.76	1.13	58.14	11	2	2	11.76	1.13
tr|C0SUC3|C0SUC3_WHEAT	High-molecular-weight glutenin subunit x5 OS=Triticum aestivum OX=4565 GN=Glu1Dx5 PE=3 SV=1	- + +							58.28	17	2	2	11.11	1.3	58.14	11	2	2	11.11	1.3
tr|A0A3Q1MDK7|A0A3Q1MDK7_BOVIN	Histone H2A OS=Bos taurus OX=9913 GN=H2AC10 PE=3 SV=1	- - +													84.33	3	3	2	11.54	26.21
tr|A0A3Q1MF62|A0A3Q1MF62_BOVIN	Histone H2A OS=Bos taurus OX=9913 GN=H2AC12 PE=3 SV=1	- - +													84.33	3	3	2	12	27.14
tr|A0A3Q1N7K2|A0A3Q1N7K2_BOVIN	Histone H2A OS=Bos taurus OX=9913 GN=H2AC17 PE=3 SV=1	- - +													84.33	3	3	2	12	27.14
tr|E1BH22|E1BH22_BOVIN	Histone H2A OS=Bos taurus OX=9913 GN=H2AC18 PE=3 SV=3	- - +													61.54	2	2	1	7.69	29.23
tr|A0A096LNF2|A0A096LNF2_BOVIN	Histone H2A OS=Bos taurus OX=9913 GN=H2AC19 PE=3 SV=1	- - +													61.54	2	2	1	7.14	26.57
tr|F1MRN2|F1MRN2_BOVIN	Histone H2A OS=Bos taurus OX=9913 GN=H2AC20 PE=3 SV=3	- - +													61.54	2	2	1	7.41	27.94
tr|F2Z4I6|F2Z4I6_BOVIN	Histone H2A OS=Bos taurus OX=9913 GN=H2AC21 PE=3 SV=2	- - +													84.33	3	3	2	12.5	29.23
tr|F2Z4G5|F2Z4G5_BOVIN	Histone H2A OS=Bos taurus OX=9913 GN=H2AC4 PE=3 SV=2	- - +													84.33	3	3	2	11.54	29.23
tr|F2Z4J1|F2Z4J1_BOVIN	Histone H2A OS=Bos taurus OX=9913 GN=H2AC6 PE=3 SV=1	- - +													84.33	3	3	2	11.54	29.23
tr|A0A0A0MP90|A0A0A0MP90_BOVIN	Histone H2A OS=Bos taurus OX=9913 GN=H2AC8 PE=3 SV=1	- - +													84.33	3	3	2	11.54	29.23
tr|A4IFU5|A4IFU5_BOVIN	Histone H2A OS=Bos taurus OX=9913 GN=H2AW PE=2 SV=1	- - +													84.33	3	3	2	11.54	29.23
tr|A0A0A0MP93|A0A0A0MP93_BOVIN	Histone H2A OS=Bos taurus OX=9913 GN=LOC614881 PE=3 SV=2	- - +													84.33	3	3	2	12.5	29.23
tr|W5QGA9|W5QGA9_SHEEP	Histone H2A OS=Ovis aries OX=9940 GN=LOC101107687 PE=3 SV=1	- - +													84.33	3	3	2	11.54	29.46
tr|W5PUU8|W5PUU8_SHEEP	Histone H2A OS=Ovis aries OX=9940 GN=LOC101122645 PE=3 SV=1	- - +													61.54	2	2	1	7.69	29.46
tr|W5PV69|W5PV69_SHEEP	Histone H2A OS=Ovis aries OX=9940 GN=LOC101122904 PE=3 SV=1	- - +													84.33	3	3	2	12.5	29.23
tr|W5QFM1|W5QFM1_SHEEP	Histone H2A OS=Ovis aries OX=9940 GN=LOC114109688 PE=3 SV=1	- - +													84.33	3	3	2	12	30.16
tr|W5QFL9|W5QFL9_SHEEP	Histone H2A OS=Ovis aries OX=9940 GN=LOC114109690 PE=3 SV=1	- - +													84.33	3	3	2	12	28.36
tr|W5QAA6|W5QAA6_SHEEP	Histone H2A OS=Ovis aries OX=9940 PE=3 SV=1	- - +													84.33	3	3	2	11.54	29.01
P0C0S9|H2A1_BOVIN	Histone H2A type 1 OS=Bos taurus OX=9913 PE=1 SV=2	- - +													84.33	3	3	2	11.54	29.23
A1A4R1|H2A2C_BOVIN	Histone H2A type 2-C OS=Bos taurus OX=9913 GN=H2AC20 PE=2 SV=1	- - +													61.54	2	2	1	7.69	29.46
Q3ZBX9|H2AJ_BOVIN	Histone H2A.J OS=Bos taurus OX=9913 GN=H2AJ PE=2 SV=1	- - +													84.33	3	3	2	11.54	29.46
tr|A0A452DJ35|A0A452DJ35_BOVIN	Histone H4 OS=Bos taurus OX=9913 GN=H4-16 PE=3 SV=1	- - +													78.45	17	4	4	16.67	35.96
tr|A0A452DJ40|A0A452DJ40_BOVIN	Histone H4 OS=Bos taurus OX=9913 GN=H4C11 PE=3 SV=1	- - +													78.45	17	4	4	15.38	28.07
tr|A0A3Q1M8Q4|A0A3Q1M8Q4_BOVIN	Histone H4 OS=Bos taurus OX=9913 GN=H4C12 PE=3 SV=1	- - +													78.45	17	4	4	16.67	33.33
tr|A0A452DJB2|A0A452DJB2_BOVIN	Histone H4 OS=Bos taurus OX=9913 GN=H4C13 PE=3 SV=1	- - +													78.45	17	4	4	13.33	31.37
tr|A0A452DJJ1|A0A452DJJ1_BOVIN	Histone H4 OS=Bos taurus OX=9913 GN=H4C14 PE=3 SV=1	- - +													78.45	17	4	4	17.39	29.36
tr|A0A3Q1NHG3|A0A3Q1NHG3_BOVIN	Histone H4 OS=Bos taurus OX=9913 GN=H4C2 PE=3 SV=1	- - +													78.45	17	4	4	18.18	34.41
tr|A0A3Q1MEY7|A0A3Q1MEY7_BOVIN	Histone H4 OS=Bos taurus OX=9913 GN=H4C7 PE=3 SV=1	- - +													78.45	17	4	4	14.81	29.36
tr|A0A3Q1MFY5|A0A3Q1MFY5_BOVIN	Histone H4 OS=Bos taurus OX=9913 GN=H4C8 PE=3 SV=1	- - +													78.45	17	4	4	16.67	29.09
tr|G3X807|G3X807_BOVIN	Histone H4 OS=Bos taurus OX=9913 GN=H4C9 PE=3 SV=1	- + +							95.84	23	6	2	25	45.92	78.45	17	4	4	16.67	32.65
tr|A0A3Q1LMV7|A0A3Q1LMV7_BOVIN	Histone H4 OS=Bos taurus OX=9913 GN=LOC107131556 PE=3 SV=1	- - +													78.45	17	4	4	16	31.07
tr|A0A3Q1MEZ8|A0A3Q1MEZ8_BOVIN	Histone H4 OS=Bos taurus OX=9913 GN=LOC112445458 PE=3 SV=1	- + +							95.84	23	6	2	24	43.69	78.45	17	4	4	16	31.07
tr|A0A3Q1LM20|A0A3Q1LM20_BOVIN	Histone H4 OS=Bos taurus OX=9913 GN=LOC112445649 PE=3 SV=1	- + +							95.84	23	6	2	20.69	33.09	78.45	17	4	4	13.79	23.53
tr|A0A3Q1MJQ1|A0A3Q1MJQ1_BOVIN	Histone H4 OS=Bos taurus OX=9913 GN=LOC115945178 PE=3 SV=1	- + +							95.84	23	6	2	22.22	30.2	78.45	17	4	4	14.81	21.48
P62803|H4_BOVIN	Histone H4 OS=Bos taurus OX=9913 PE=1 SV=2	- + +							95.84	23	6	2	24	43.69	78.45	17	4	4	16	31.07
tr|A0A3Q1M1Z1|A0A3Q1M1Z1_BOVIN	Histone H4 OS=Bos taurus OX=9913 PE=3 SV=1	- + +							95.84	23	6	2	22.22	33.09	78.45	17	4	4	14.81	23.53
tr|A0A3Q1MDT7|A0A3Q1MDT7_BOVIN	Histone H4 OS=Bos taurus OX=9913 PE=3 SV=1	- + +							95.84	23	6	2	21.43	33.09	78.45	17	4	4	14.29	23.53
tr|A0A3Q1MH02|A0A3Q1MH02_BOVIN	Histone H4 OS=Bos taurus OX=9913 PE=3 SV=1	- + +							95.84	23	6	2	21.43	33.09	78.45	17	4	4	14.29	23.53
tr|A0A3Q1N666|A0A3Q1N666_BOVIN	Histone H4 OS=Bos taurus OX=9913 PE=3 SV=1	- - +													78.45	17	4	4	15.38	31.68
tr|E1BLC2|E1BLC2_BOVIN	Histone H4 OS=Bos taurus OX=9913 PE=3 SV=2	- - +													78.45	17	4	4	17.39	32.99
tr|G3N081|G3N081_BOVIN	Histone H4 OS=Bos taurus OX=9913 PE=3 SV=2	- + +							95.84	23	6	2	24	45.92	78.45	17	4	4	16	32.65
tr|W5QFN7|W5QFN7_SHEEP	Histone H4 OS=Ovis aries OX=9940 GN=LOC101108868 PE=3 SV=1	- + +							95.84	23	6	2	24	40.91	78.45	17	4	4	16	29.09
tr|W5QFN8|W5QFN8_SHEEP	Histone H4 OS=Ovis aries OX=9940 GN=LOC101109129 PE=3 SV=1	- + +							95.84	23	6	2	23.08	40.54	78.45	17	4	4	15.38	28.83
tr|W5QFQ2|W5QFQ2_SHEEP	Histone H4 OS=Ovis aries OX=9940 GN=LOC101109919 PE=3 SV=1	- + +							95.84	23	6	2	24	42.45	78.45	17	4	4	16	30.19
tr|W5QFR6|W5QFR6_SHEEP	Histone H4 OS=Ovis aries OX=9940 GN=LOC101113369 PE=3 SV=1	- + +							95.84	23	6	2	23.08	41.67	78.45	17	4	4	15.38	29.63
tr|W5PHM4|W5PHM4_SHEEP	Histone H4 OS=Ovis aries OX=9940 GN=LOC101123670 PE=3 SV=1	- + +							95.84	23	6	2	23.08	40.91	78.45	17	4	4	15.38	29.09
tr|W5QFN3|W5QFN3_SHEEP	Histone H4 OS=Ovis aries OX=9940 PE=3 SV=1	- + +							95.84	23	6	2	24	40.91	78.45	17	4	4	16	29.09
tr|W5QFP4|W5QFP4_SHEEP	Histone H4 OS=Ovis aries OX=9940 PE=3 SV=1	- + +							95.84	23	6	2	24	42.45	78.45	17	4	4	16	30.19
tr|A0A077RYQ1|A0A077RYQ1_WHEAT	Histone H4 OS=Triticum aestivum OX=4565 GN=CAMPLR22A2D_LOCUS3927 PE=3 SV=1	- + -							91.37	18	6	2	24	43.69
tr|A0A7H4LLP7|A0A7H4LLP7_WHEAT	Histone H4 OS=Triticum aestivum OX=4565 GN=CAMPLR22A2D_LOCUS4153 PE=3 SV=1	- + -							91.37	18	6	2	24	42.45
tr|A0A3B6B3H4|A0A3B6B3H4_WHEAT	Histone H4 OS=Triticum aestivum OX=4565 PE=3 SV=1	- + -							91.37	18	6	2	24	43.69
tr|A0A3B6CBA0|A0A3B6CBA0_WHEAT	Histone H4 OS=Triticum aestivum OX=4565 PE=3 SV=1	- + -							91.37	18	6	2	25	43.69
tr|A0A3B6CBE7|A0A3B6CBE7_WHEAT	Histone H4 OS=Triticum aestivum OX=4565 PE=3 SV=1	- + -							91.37	18	6	2	25	43.27
tr|A0A3B6DLJ6|A0A3B6DLJ6_WHEAT	Histone H4 OS=Triticum aestivum OX=4565 PE=3 SV=1	- + -							91.37	18	6	2	31.58	53.57
tr|A0A3B6KIR7|A0A3B6KIR7_WHEAT	Histone H4 OS=Triticum aestivum OX=4565 PE=3 SV=1	- + -							91.37	18	6	2	24	43.69
tr|A0A3B6RPJ9|A0A3B6RPJ9_WHEAT	Histone H4 OS=Triticum aestivum OX=4565 PE=3 SV=1	- + -							91.37	18	6	2	25	43.69
P62785|H41_WHEAT	Histone H4 variant TH011 OS=Triticum aestivum OX=4565 PE=3 SV=2	- + -							91.37	18	6	2	24	43.69
P62786|H42_WHEAT	Histone H4 variant TH091 OS=Triticum aestivum OX=4565 PE=3 SV=2	- + -							91.37	18	6	2	24	43.69
tr|X5D5A6|X5D5A6_WHEAT	HMW glutenin (Fragment) OS=Triticum aestivum OX=4565 GN=DAL1Slx PE=3 SV=1	- + +							58.28	17	2	2	15.38	4.72	58.14	11	2	2	15.38	4.72
tr|A0A1I9RW78|A0A1I9RW78_WHEAT	HMW glutenin 1Mgx OS=Triticum aestivum OX=4565 PE=3 SV=1	- + +							58.28	17	2	2	9.09	1.34	58.14	11	2	2	9.09	1.34
tr|A0A1I9RW80|A0A1I9RW80_WHEAT	HMW glutenin 1Ugx OS=Triticum aestivum OX=4565 PE=3 SV=1	- + +							58.28	17	2	2	11.11	1.11	58.14	11	2	2	11.11	1.11
tr|Q38LF5|Q38LF5_WHEAT	HMW glutenin protein Dx5 (Fragment) OS=Triticum aestivum OX=4565 GN=glu PE=3 SV=1	- + +							58.28	17	2	2	14.29	1.75	58.14	11	2	2	14.29	1.75
tr|Q6R507|Q6R507_WHEAT	HMW glutenin subunit (Fragment) OS=Triticum aestivum OX=4565 GN=HMW-GS PE=3 SV=1	- + +							58.28	17	2	2	18.18	5.85	58.14	11	2	2	18.18	5.85
tr|Q6R508|Q6R508_WHEAT	HMW glutenin subunit (Fragment) OS=Triticum aestivum OX=4565 GN=HMW-GS PE=3 SV=1	- + +							58.28	17	2	2	18.18	5.85	58.14	11	2	2	18.18	5.85
tr|Q6R509|Q6R509_WHEAT	HMW glutenin subunit (Fragment) OS=Triticum aestivum OX=4565 GN=HMW-GS PE=3 SV=1	- + +							58.28	17	2	2	18.18	5.85	58.14	11	2	2	18.18	5.85
tr|Q6R510|Q6R510_WHEAT	HMW glutenin subunit (Fragment) OS=Triticum aestivum OX=4565 GN=HMW-GS PE=3 SV=1	- + +							58.28	17	2	2	20	5.85	58.14	11	2	2	20	5.85
tr|D7REK2|D7REK2_WHEAT	HMW glutenin subunit 1Dx5' OS=Triticum aestivum OX=4565 PE=3 SV=1	- + +							58.28	17	2	2	10.53	1.32	58.14	11	2	2	10.53	1.32
tr|Q8GV12|Q8GV12_WHEAT	HMW glutenin subunit OS=Triticum aestivum OX=4565 GN=1Dx2.2 PE=3 SV=1	- + +							58.28	17	2	2	11.76	1.13	58.14	11	2	2	11.76	1.13
tr|Q599I0|Q599I0_WHEAT	HMW subunit of glutenin 1Dx2.2* (Fragment) OS=Triticum aestivum OX=4565 GN=glu-D1x PE=3 SV=1	- + +							58.28	17	2	2	11.11	1.07	58.14	11	2	2	11.11	1.07
tr|F1MKE7|F1MKE7_BOVIN	IF rod domain-containing protein OS=Bos taurus OX=9913 GN=KRT6C PE=3 SV=3	+ + -	77.94	3	2	1	2.82	4.03	98.66	92	5	0	7.04	9.11
tr|A0A3Q1LRC9|A0A3Q1LRC9_BOVIN	IF rod domain-containing protein OS=Bos taurus OX=9913 PE=3 SV=1	- + -							61.93	19	2	0	5.88	8.02
tr|E1B991|E1B991_BOVIN	IF rod domain-containing protein OS=Bos taurus OX=9913 PE=3 SV=3	- + -							61.93	19	2	0	3.57	5.44
tr|W5Q6R3|W5Q6R3_SHEEP	IF rod domain-containing protein OS=Ovis aries OX=9940 PE=3 SV=1	- + +							127.34	17	5	3	8.93	12.75	177.36	190	12	0	21.43	15.21
tr|A0A452EME0|A0A452EME0_CAPHI	Keratin 14 OS=Capra hircus OX=9925 GN=KRT14 PE=3 SV=1	- + +							151.73	94	8	5	14.55	15.93	155.12	138	6	4	10.91	13.84
tr|A0A452EME4|A0A452EME4_CAPHI	Keratin 14 OS=Capra hircus OX=9925 GN=KRT14 PE=3 SV=1	- + +							151.73	94	8	5	14.81	16.59	155.12	138	6	4	11.11	14.41
tr|A0A452EN33|A0A452EN33_CAPHI	Keratin 14 OS=Capra hircus OX=9925 GN=KRT14 PE=3 SV=1	- + +							151.73	94	8	5	14.29	14.79	155.12	138	6	4	10.71	12.84
tr|W5Q744|W5Q744_SHEEP	Keratin 17, type I OS=Ovis aries OX=9940 GN=KRT17 PE=3 SV=1	- + +							132.62	89	6	3	10.53	17.22	145.41	107	6	4	10.53	15.67
tr|A0A452FYB3|A0A452FYB3_CAPHI	Keratin 19 OS=Capra hircus OX=9925 GN=KRT19 PE=3 SV=1	- - +													93.14	10	4	2	8.7	14.29
tr|F1MFW9|F1MFW9_BOVIN	Keratin 24 OS=Bos taurus OX=9913 GN=KRT24 PE=3 SV=3	- + +							51.08	10	2	1	3.64	4.95	78.38	8	2	1	3.64	4.95
tr|W5PZW9|W5PZW9_SHEEP	Keratin 24 OS=Ovis aries OX=9940 GN=KRT24 PE=3 SV=1	- + +							51.08	10	2	1	3.51	4.86	78.38	8	2	1	3.51	4.86
tr|W5PZX0|W5PZX0_SHEEP	Keratin 24 OS=Ovis aries OX=9940 GN=KRT24 PE=3 SV=1	- + +							51.08	10	2	1	3.7	5.86	78.38	8	2	1	3.7	5.86
tr|W5Q0U7|W5Q0U7_SHEEP	Keratin 27 OS=Ovis aries OX=9940 GN=KRT27 PE=4 SV=1	- + +							110.99	9	5	4	10.2	15.62	145.57	38	5	1	10.2	15.62
tr|A0A3Q1MYR8|A0A3Q1MYR8_BOVIN	Keratin 3 OS=Bos taurus OX=9913 GN=KRT3 PE=1 SV=1	+ - -	80.33	4	2	1	3.12	3.66
tr|G3MXL3|G3MXL3_BOVIN	Keratin 3 OS=Bos taurus OX=9913 GN=KRT3 PE=1 SV=1	+ - -	80.33	4	2	1	3.28	3.73
tr|A0A452FN18|A0A452FN18_CAPHI	Keratin 3 OS=Capra hircus OX=9925 GN=KRT3 PE=3 SV=1	+ - -	80.33	4	2	1	3.12	3.66
tr|A0A452FN24|A0A452FN24_CAPHI	Keratin 3 OS=Capra hircus OX=9925 GN=KRT3 PE=3 SV=1	+ - -	80.33	4	2	1	3.33	4.36
tr|W5Q5V9|W5Q5V9_SHEEP	Keratin 3 OS=Ovis aries OX=9940 GN=KRT3 PE=3 SV=1	+ - -	80.33	4	2	1	2.82	3.71
tr|Q148I8|Q148I8_BOVIN	Keratin 31 OS=Bos taurus OX=9913 GN=KRT31 PE=2 SV=1	- + +							87.5	25	5	4	11.63	10.82	159.55	137	13	0	30.23	20.19
tr|F1MXG6|F1MXG6_BOVIN	Keratin 31 OS=Bos taurus OX=9913 GN=KRT31 PE=3 SV=2	- + +							87.5	25	5	4	12.5	11.87	159.55	137	13	0	32.5	22.16
tr|W5Q3X9|W5Q3X9_SHEEP	Keratin 33B OS=Ovis aries OX=9940 GN=LOC100526782 PE=3 SV=1	- + -							87.5	25	5	4	11.9	11.03
tr|F1MSA6|F1MSA6_BOVIN	Keratin 34 OS=Bos taurus OX=9913 GN=KRT34 PE=3 SV=1	- - +													145.01	127	10	1	22.22	16.11
tr|A0A452DMF8|A0A452DMF8_CAPHI	Keratin 5 OS=Capra hircus OX=9925 GN=KRT5 PE=3 SV=1	+ + +	80.33	4	2	1	2.86	4.1	110.59	95	7	2	10	10.87	100.18	123	6	2	8.57	8.91
tr|W5Q687|W5Q687_SHEEP	Keratin 5 OS=Ovis aries OX=9940 GN=KRT5 PE=3 SV=1	+ + +	80.33	4	2	1	2.94	3.85	110.59	95	7	2	10.29	10.22	100.18	123	6	2	8.82	8.38
tr|M0QVY0|M0QVY0_BOVIN	Keratin 6A OS=Bos taurus OX=9913 GN=KRT6A PE=3 SV=1	+ - -	77.94	3	2	1	2.9	4.03
tr|W5Q6B8|W5Q6B8_SHEEP	Keratin 6A OS=Ovis aries OX=9940 GN=KRT6A PE=3 SV=1	+ + -	77.94	3	2	1	2.86	4.31	98.66	92	5	0	7.14	9.74
tr|F1MUY2|F1MUY2_BOVIN	Keratin 6B OS=Bos taurus OX=9913 GN=KRT6B PE=3 SV=1	+ + -	77.94	3	2	1	2.82	4.03	98.66	92	5	0	7.04	9.11
tr|W5Q6M7|W5Q6M7_SHEEP	Keratin 83 OS=Ovis aries OX=9940 GN=LOC100526780 PE=3 SV=1	- + +							122.25	17	5	3	8.93	12.53	178.58	194	13	4	23.21	18.24
tr|A0A3Q1M2I5|A0A3Q1M2I5_BOVIN	Keratin, type I cytoskeletal 14 OS=Bos taurus OX=9913 GN=KRT14 PE=1 SV=1	- + +							151.73	94	8	5	14.81	16.59	155.12	138	6	4	11.11	14.41
tr|F1MC11|F1MC11_BOVIN	Keratin, type I cytoskeletal 14 OS=Bos taurus OX=9913 GN=KRT14 PE=1 SV=3	- + +							151.73	94	8	5	14.29	14.76	155.12	138	6	4	10.71	12.82
tr|W5Q6L8|W5Q6L8_SHEEP	Keratin, type I cytoskeletal 14 OS=Ovis aries OX=9940 GN=LOC101118459 PE=3 SV=1	- + +							151.73	94	8	5	14.29	17.43	155.12	138	6	4	10.71	15.14
tr|A0A452E4S7|A0A452E4S7_CAPHI	Keratin, type I cytoskeletal 17 OS=Capra hircus OX=9925 GN=KRT17 PE=3 SV=1	- + -							132.62	89	6	3	11.76	17.41
tr|A0A452E4U1|A0A452E4U1_CAPHI	Keratin, type I cytoskeletal 17 OS=Capra hircus OX=9925 GN=KRT17 PE=3 SV=1	- + -							132.62	89	6	3	11.32	17.69
P08728|K1C19_BOVIN	Keratin, type I cytoskeletal 19 OS=Bos taurus OX=9913 GN=KRT19 PE=2 SV=1	- - +													93.14	10	4	2	8.89	14.29
Q0P5J4|K1C25_BOVIN	Keratin, type I cytoskeletal 25 OS=Bos taurus OX=9913 GN=KRT25 PE=2 SV=1	- + +							78.47	5	4	3	8.51	14.44	131.33	37	5	3	10.64	16
Q6R650|K1C25_CAPHI	Keratin, type I cytoskeletal 25 OS=Capra hircus OX=9925 GN=KRT25 PE=2 SV=1	- + +							78.47	5	4	3	8.51	14.44	131.33	37	5	3	10.64	16
tr|A0A452EQ71|A0A452EQ71_CAPHI	Keratin, type I cytoskeletal 25 OS=Capra hircus OX=9925 GN=KRT25 PE=4 SV=1	- + +							78.47	5	4	3	8.33	14.61	131.33	37	5	3	10.42	16.18
tr|A0A452EQB3|A0A452EQB3_CAPHI	Keratin, type I cytoskeletal 25 OS=Capra hircus OX=9925 GN=KRT25 PE=4 SV=1	- + +							78.47	5	4	3	8.7	14.67	131.33	37	5	3	10.87	16.25
tr|W5Q0H4|W5Q0H4_SHEEP	Keratin, type I cytoskeletal 25 OS=Ovis aries OX=9940 GN=KRT25 PE=4 SV=1	- + +							78.47	5	4	3	8.51	14.44	131.33	37	5	3	10.64	16
Q0P5J6|K1C27_BOVIN	Keratin, type I cytoskeletal 27 OS=Bos taurus OX=9913 GN=KRT27 PE=2 SV=1	- - +													144.8	36	5	0	10	15.65
tr|A0A3Q1LT90|A0A3Q1LT90_BOVIN	Keratin, type I cytoskeletal 27 OS=Bos taurus OX=9913 GN=KRT27 PE=4 SV=1	- - +													144.8	36	5	0	10.42	16
Q6R649|K1C27_CAPHI	Keratin, type I cytoskeletal 27 OS=Capra hircus OX=9925 GN=KRT27 PE=2 SV=1	- + +							110.99	9	5	4	10	15.65	145.57	38	5	1	10	15.65
tr|A0A452FY18|A0A452FY18_CAPHI	Keratin, type I cytoskeletal 27 OS=Capra hircus OX=9925 GN=KRT27 PE=4 SV=1	- + +							110.99	9	5	4	10	15.65	145.57	38	5	1	10	15.65
tr|A0A452FY98|A0A452FY98_CAPHI	Keratin, type I cytoskeletal 27 OS=Capra hircus OX=9925 GN=KRT27 PE=4 SV=1	- + +							110.99	9	5	4	10.64	16.04	145.57	38	5	1	10.64	16.04
tr|A0A452FYR4|A0A452FYR4_CAPHI	Keratin, type I cytoskeletal 27 OS=Capra hircus OX=9925 GN=KRT27 PE=4 SV=1	- + +							110.99	9	5	4	10.42	16.29	145.57	38	5	1	10.42	16.29
tr|A0A452FZ39|A0A452FZ39_CAPHI	Keratin, type I cytoskeletal 27 OS=Capra hircus OX=9925 GN=KRT27 PE=4 SV=1	- + +							110.99	9	5	4	9.8	16.04	145.57	38	5	1	9.8	16.04
tr|A0A452G3C7|A0A452G3C7_CAPHI	Keratin, type I microfibrillar 48 kDa, component 8C-1 OS=Capra hircus OX=9925 GN=LOC102176726 PE=3 SV=1	- + -							87.5	25	5	4	11.36	10.32
tr|A0A452G3F2|A0A452G3F2_CAPHI	Keratin, type I microfibrillar 48 kDa, component 8C-1 OS=Capra hircus OX=9925 GN=LOC102176726 PE=3 SV=1	- + -							87.5	25	5	4	11.63	11.14
P02534|K1M1_SHEEP	Keratin, type I microfibrillar 48 kDa, component 8C-1 OS=Ovis aries OX=9940 PE=1 SV=2	- + +							87.5	25	5	4	11.63	10.92	157.04	138	13	1	30.23	20.39
P25690|K1M2_SHEEP	Keratin, type I microfibrillar, 47.6 kDa OS=Ovis aries OX=9940 PE=3 SV=2	- - +													146.02	131	10	1	23.26	19.55
Q148H4|KRT81_BOVIN	Keratin, type II cuticular Hb1 OS=Bos taurus OX=9913 GN=KRT81 PE=2 SV=1	- - +													134.98	149	7	0	11.29	9.6
tr|A0A3Q1ML39|A0A3Q1ML39_BOVIN	Keratin, type II cuticular Hb1 OS=Bos taurus OX=9913 GN=KRT81 PE=3 SV=1	- - +													134.98	149	7	0	11.48	9.66
tr|A0A452F6B4|A0A452F6B4_CAPHI	Keratin, type II cuticular Hb1 OS=Capra hircus OX=9925 GN=LOC102183766 PE=3 SV=1	- - +													138.83	113	8	0	12.5	12.22
tr|A0A452F6C2|A0A452F6C2_CAPHI	Keratin, type II cuticular Hb1 OS=Capra hircus OX=9925 GN=LOC102183766 PE=3 SV=1	- - +													138.83	113	8	0	13.11	12.5
tr|A0A452F6N1|A0A452F6N1_CAPHI	Keratin, type II cuticular Hb1 OS=Capra hircus OX=9925 GN=LOC102183766 PE=3 SV=1	- - +													138.83	113	8	0	12.7	12.03
tr|A0A452F6T2|A0A452F6T2_CAPHI	Keratin, type II cuticular Hb1 OS=Capra hircus OX=9925 GN=LOC102183766 PE=3 SV=1	- - +													138.83	113	8	0	12.7	11.98
tr|A0A452F704|A0A452F704_CAPHI	Keratin, type II cuticular Hb1 OS=Capra hircus OX=9925 GN=LOC102183766 PE=3 SV=1	- - +													138.83	113	8	0	12.12	12.37
tr|A0A452F3G3|A0A452F3G3_CAPHI	Keratin, type II cuticular Hb1-like OS=Capra hircus OX=9925 GN=LOC102183211 PE=3 SV=1	- + -							127.34	17	5	3	7.94	11.97
A4FUZ0|KRT83_BOVIN	Keratin, type II cuticular Hb3 OS=Bos taurus OX=9913 GN=KRT83 PE=2 SV=1	- + +							122.25	17	5	3	8.33	11.56	178.58	194	13	4	21.67	16.84
tr|A0A452DI61|A0A452DI61_BOVIN	Keratin, type II cuticular Hb3 OS=Bos taurus OX=9913 GN=KRT83 PE=3 SV=1	- + +							122.25	17	5	3	8.06	11.2	178.58	194	13	4	20.97	16.31
tr|W5Q611|W5Q611_SHEEP	Keratin, type II cytoskeletal 1 OS=Ovis aries OX=9940 GN=KRT1 PE=3 SV=1	- - +													78.62	114	3	1	3.95	3.17
Q5XQN5|K2C5_BOVIN	Keratin, type II cytoskeletal 5 OS=Bos taurus OX=9913 GN=KRT5 PE=1 SV=1	+ - -	80.33	4	2	1	2.94	3.83
tr|M0QVZ6|M0QVZ6_BOVIN	Keratin, type II cytoskeletal 5 OS=Bos taurus OX=9913 GN=KRT5 PE=3 SV=2	+ - -	80.33	4	2	1	2.94	3.87
tr|A0A452FDX9|A0A452FDX9_CAPHI	Keratin, type II cytoskeletal 6A-like OS=Capra hircus OX=9925 GN=LOC108633262 PE=3 SV=1	+ - -	77.94	3	2	1	2.86	4.11
tr|A0A452FE14|A0A452FE14_CAPHI	Keratin, type II cytoskeletal 6A-like OS=Capra hircus OX=9925 GN=LOC108633262 PE=3 SV=1	+ - -	77.94	3	2	1	2.9	4.2
tr|A0A452G2U2|A0A452G2U2_CAPHI	Keratin, type II cytoskeletal 6A-like OS=Capra hircus OX=9925 GN=LOC108635997 PE=3 SV=1	+ - -	77.94	3	2	1	2.82	4.11
tr|W5Q6D3|W5Q6D3_SHEEP	Keratin, type II cytoskeletal 6A-like OS=Ovis aries OX=9940 GN=LOC101111178 PE=3 SV=1	+ + -	77.94	3	2	1	2.82	4.1	98.66	92	5	0	7.04	9.27
tr|A0A3Q1MKC8|A0A3Q1MKC8_BOVIN	Keratin, type II cytoskeletal 7 OS=Bos taurus OX=9913 GN=KRT7 PE=1 SV=1	- + +							73.1	20	2	0	3.28	5.03	71.84	59	2	0	3.28	5.03
Q29S21|K2C7_BOVIN	Keratin, type II cytoskeletal 7 OS=Bos taurus OX=9913 GN=KRT7 PE=2 SV=1	- + +							73.1	20	2	0	3.28	4.94	71.84	59	2	0	3.28	4.94
tr|A0A452EP10|A0A452EP10_CAPHI	Keratin, type II cytoskeletal 71 OS=Capra hircus OX=9925 GN=KRT71 PE=3 SV=1	- + -							103.21	25	6	3	8.7	11.45
tr|A0A452G821|A0A452G821_CAPHI	Keratin, type II cytoskeletal 72 OS=Capra hircus OX=9925 GN=KRT72 PE=3 SV=1	- - +													79.82	5	3	1	4.23	7.06
tr|W5Q643|W5Q643_SHEEP	Keratin, type II cytoskeletal 72 OS=Ovis aries OX=9940 GN=LOC101110219 PE=3 SV=1	- - +													79.82	5	3	1	4.41	7.18
tr|W5Q624|W5Q624_SHEEP	Keratin, type II cytoskeletal 73 OS=Ovis aries OX=9940 GN=LOC101109951 PE=3 SV=1	- - +													81.27	59	3	0	4.76	7.16
Q08D91|K2C75_BOVIN	Keratin, type II cytoskeletal 75 OS=Bos taurus OX=9913 GN=KRT75 PE=2 SV=1	+ - +	80.33	4	2	1	2.94	4.24							98.6	119	6	2	8.82	9.58
tr|A0A3Q1LSV1|A0A3Q1LSV1_BOVIN	Keratin, type II cytoskeletal 75 OS=Bos taurus OX=9913 GN=KRT75 PE=3 SV=1	+ - +	80.33	4	2	1	2.99	4.34							98.6	119	6	2	8.96	9.81
tr|A0A452EML6|A0A452EML6_CAPHI	Keratin, type II cytoskeletal 75 OS=Capra hircus OX=9925 GN=KRT75 PE=3 SV=1	+ - -	80.33	4	2	1	2.99	4.35
tr|W5Q6E8|W5Q6E8_SHEEP	Keratin, type II cytoskeletal 75 OS=Ovis aries OX=9940 GN=LOC101112555 PE=3 SV=1	+ - +	80.33	4	2	1	3.23	4.65							98.6	119	6	2	9.68	10.51
P02539|K2M1_SHEEP	Keratin, type II microfibrillar (Fragment) OS=Ovis aries OX=9940 PE=1 SV=1	- - +													157.63	65	9	0	56.25	53.21
P25691|K2M3_SHEEP	Keratin, type II microfibrillar, component 5 OS=Ovis aries OX=9940 PE=1 SV=1	- + +							93.29	12	5	3	7.46	11.95	140.32	121	9	4	13.43	17.73
tr|A0A452FMF8|A0A452FMF8_CAPHI	Keratin, type II microfibrillar, component 7C OS=Capra hircus OX=9925 GN=LOC102185436 PE=3 SV=1	- - +													156.18	135	9	0	15.25	10.24
P15241|K2M2_SHEEP	Keratin, type II microfibrillar, component 7C OS=Ovis aries OX=9940 PE=1 SV=1	- + -							122.25	17	5	3	8.33	11.61
tr|A5D7M6|A5D7M6_BOVIN	KRT5 protein OS=Bos taurus OX=9913 GN=KRT5 PE=2 SV=1	+ - -	80.33	4	2	1	2.94	3.85
tr|A0A3Q1LN63|A0A3Q1LN63_BOVIN	Leukocyte elastase inhibitor OS=Bos taurus OX=9913 GN=SERPINB1 PE=1 SV=1	- + -							61.12	12	2	0	4.44	4.88
Q1JPB0|ILEU_BOVIN	Leukocyte elastase inhibitor OS=Bos taurus OX=9913 GN=SERPINB1 PE=2 SV=2	- + -							61.12	12	2	0	4.44	5.31
tr|Q18NR2|Q18NR2_WHEAT	LMW glutenin subunit OS=Triticum aestivum OX=4565 GN=Glu-B3g PE=4 SV=1	- + +							107.95	129	5	5	50	12.24	89.74	109	3	3	30	9.33
tr|A0A2U8JCZ2|A0A2U8JCZ2_WHEAT	LMW-B3 OS=Triticum aestivum OX=4565 GN=Glu-3 PE=4 SV=1	- + +							107.95	129	5	5	50	11.7	89.74	109	3	3	30	8.91
tr|B2BZC7|B2BZC7_WHEAT	LMW-m glutenin subunit 0154A5-M OS=Triticum aestivum OX=4565 GN=Glu-D3 PE=4 SV=1	- + +							107.95	129	5	5	38.46	14.58	89.74	109	3	3	23.08	11.11
tr|Q68AN2|Q68AN2_WHEAT	LMW-s KS2 OS=Triticum aestivum OX=4565 GN=KANS2 PE=2 SV=1	- + +							107.95	129	5	5	50	12.24	89.74	109	3	3	30	9.33
tr|Q75ZV8|Q75ZV8_WHEAT	Low molecular weight glutenin subunit OS=Triticum aestivum OX=4565 GN=GLEN42K PE=2 SV=1	- + +							107.95	129	5	5	50	12.24	89.74	109	3	3	30	9.33
tr|B2Y2Q1|B2Y2Q1_WHEAT	Low molecular weight glutenin subunit OS=Triticum aestivum OX=4565 GN=GluB3-1 PE=4 SV=1	- + +							107.95	129	5	5	50	11.67	89.74	109	3	3	30	8.89
tr|B2Y2Q2|B2Y2Q2_WHEAT	Low molecular weight glutenin subunit OS=Triticum aestivum OX=4565 GN=GluB3-1 PE=4 SV=1	- + +							107.95	129	5	5	50	11.51	89.74	109	3	3	30	8.77
tr|B2Y2Q3|B2Y2Q3_WHEAT	Low molecular weight glutenin subunit OS=Triticum aestivum OX=4565 GN=GluB3-1 PE=4 SV=1	- + +							107.95	129	5	5	50	11.54	89.74	109	3	3	30	8.79
tr|B2Y2Q4|B2Y2Q4_WHEAT	Low molecular weight glutenin subunit OS=Triticum aestivum OX=4565 GN=GluB3-1 PE=4 SV=1	- + +							107.95	129	5	5	50	11.57	89.74	109	3	3	30	8.82
tr|I1XB56|I1XB56_WHEAT	Low-molecular-weight glutenin subunit (Fragment) OS=Triticum aestivum OX=4565 GN=LMW-GS PE=4 SV=1	- + +							107.95	129	5	5	55.56	13.86	89.74	109	3	3	33.33	10.56
tr|R4JB14|R4JB14_WHEAT	Low-molecular-weight glutenin subunit (Fragment) OS=Triticum aestivum OX=4565 GN=LMW-GS PE=4 SV=1	- + +							107.95	129	5	5	55.56	12.96	89.74	109	3	3	33.33	9.88
tr|R4JB40|R4JB40_WHEAT	Low-molecular-weight glutenin subunit (Fragment) OS=Triticum aestivum OX=4565 GN=LMW-GS PE=4 SV=1	- + +							107.95	129	5	5	55.56	13.12	89.74	109	3	3	33.33	10
tr|R4JB54|R4JB54_WHEAT	Low-molecular-weight glutenin subunit (Fragment) OS=Triticum aestivum OX=4565 GN=LMW-GS PE=4 SV=1	- + +							107.95	129	5	5	55.56	13	89.74	109	3	3	33.33	9.91
tr|R4JBJ2|R4JBJ2_WHEAT	Low-molecular-weight glutenin subunit (Fragment) OS=Triticum aestivum OX=4565 GN=LMW-GS PE=4 SV=1	- + +							107.95	129	5	5	55.56	13.08	89.74	109	3	3	33.33	9.97
tr|R4JBL6|R4JBL6_WHEAT	Low-molecular-weight glutenin subunit (Fragment) OS=Triticum aestivum OX=4565 GN=LMW-GS PE=4 SV=1	- + +							107.95	129	5	5	55.56	13.17	89.74	109	3	3	33.33	10.03
tr|R4JF82|R4JF82_WHEAT	Low-molecular-weight glutenin subunit (Fragment) OS=Triticum aestivum OX=4565 GN=LMW-GS PE=4 SV=1	- + +							107.95	129	5	5	55.56	12.92	89.74	109	3	3	33.33	9.85
tr|R4JFB5|R4JFB5_WHEAT	Low-molecular-weight glutenin subunit (Fragment) OS=Triticum aestivum OX=4565 GN=LMW-GS PE=4 SV=1	- + +							107.95	129	5	5	55.56	12.92	89.74	109	3	3	33.33	9.85
tr|A0A7D4XNS9|A0A7D4XNS9_WHEAT	Low-molecular-weight glutenin subunit OS=Triticum aestivum OX=4565 GN=LMW-GS PE=4 SV=1	- + +							107.95	129	5	5	45.45	13.68	89.74	109	3	3	27.27	10.42
tr|A0A7D4XSI0|A0A7D4XSI0_WHEAT	Low-molecular-weight glutenin subunit OS=Triticum aestivum OX=4565 GN=LMW-GS PE=4 SV=1	- + +							107.95	129	5	5	50	12.39	89.74	109	3	3	30	9.44
tr|A0A7D5BJ88|A0A7D5BJ88_WHEAT	Low-molecular-weight glutenin subunit OS=Triticum aestivum OX=4565 GN=LMW-GS PE=4 SV=1	- + +							107.95	129	5	5	45.45	12.61	89.74	109	3	3	27.27	9.61
tr|A0A7D5CN18|A0A7D5CN18_WHEAT	Low-molecular-weight glutenin subunit OS=Triticum aestivum OX=4565 GN=LMW-GS PE=4 SV=1	- + +							107.95	129	5	5	41.67	13.68	89.74	109	3	3	25	10.42
P00698|LYSC_CHICK	Lysozyme C OS=Gallus gallus OX=9031 GN=LYZ PE=1 SV=1	- + -							123.04	20	5	5	26.32	40.14
tr|B5B0D5|B5B0D5_WHEAT	Major allergen CM16 OS=Triticum aestivum OX=4565 PE=2 SV=1	- + -							58.18	5	2	2	22.22	13.29
tr|A1YZ37|A1YZ37_CAPHI	Microsomal glutathione S-transferase 3 OS=Capra hircus OX=9925 GN=MGST3 PE=2 SV=1	- + -							85.2	8	2	2	11.76	25
tr|W5PPE2|W5PPE2_SHEEP	Microsomal glutathione S-transferase 3 OS=Ovis aries OX=9940 GN=MGST3 PE=4 SV=1	- + -							85.2	8	2	2	11.76	25
tr|A6QLN6|A6QLN6_BOVIN	MYH11 protein OS=Bos taurus OX=9913 GN=MYH11 PE=1 SV=1	- - +													88.53	5	3	3	0.91	2.38
tr|A0A3Q1LWN6|A0A3Q1LWN6_BOVIN	Myosin heavy chain 11 OS=Bos taurus OX=9913 GN=MYH11 PE=1 SV=1	- - +													88.53	5	3	3	0.93	2.44
tr|A0A3Q1MG42|A0A3Q1MG42_BOVIN	Myosin heavy chain 11 OS=Bos taurus OX=9913 GN=MYH11 PE=1 SV=1	- - +													88.53	5	3	3	0.93	2.43
tr|F1MYM9|F1MYM9_BOVIN	Myosin heavy chain 11 OS=Bos taurus OX=9913 GN=MYH11 PE=1 SV=3	- - +													88.53	5	3	3	0.93	2.41
tr|A0A452E5B5|A0A452E5B5_CAPHI	Myosin heavy chain 11 OS=Capra hircus OX=9925 GN=MYH11 PE=3 SV=1	- - +													88.53	5	3	3	0.91	2.38
tr|A0A452E5D4|A0A452E5D4_CAPHI	Myosin heavy chain 11 OS=Capra hircus OX=9925 GN=MYH11 PE=3 SV=1	- - +													88.53	5	3	3	0.93	2.39
tr|A0A452E5G1|A0A452E5G1_CAPHI	Myosin heavy chain 11 OS=Capra hircus OX=9925 GN=MYH11 PE=3 SV=1	- - +													88.53	5	3	3	0.93	2.43
tr|W5PGT0|W5PGT0_SHEEP	Myosin heavy chain 11 OS=Ovis aries OX=9940 GN=MYH11 PE=3 SV=1	- - +													88.53	5	3	3	0.96	2.46
tr|W5PGT5|W5PGT5_SHEEP	Myosin heavy chain 11 OS=Ovis aries OX=9940 GN=MYH11 PE=3 SV=1	- - +													88.53	5	3	3	0.93	2.37
tr|F1MQ37|F1MQ37_BOVIN	Myosin heavy chain 9 OS=Bos taurus OX=9913 GN=MYH9 PE=1 SV=3	- - +													77.67	3	2	2	0.6	1.88
tr|A0A452FIC2|A0A452FIC2_CAPHI	O-acyltransferase OS=Capra hircus OX=9925 GN=SOAT1 PE=3 SV=1	- + -							51.15	11	2	2	3.77	4
tr|W5Q5C8|W5Q5C8_SHEEP	O-acyltransferase OS=Ovis aries OX=9940 GN=SOAT1 PE=3 SV=1	- + -							51.15	11	2	2	3.77	3.99
P01012|OVAL_CHICK	Ovalbumin OS=Gallus gallus OX=9031 GN=SERPINB14 PE=1 SV=2	+ + +	249.45	226	35	35	102.94	51.3	214.74	387	29	29	85.29	58.81	183.61	222	17	17	50	50
P01013|OVALX_CHICK	Ovalbumin-related protein X (Fragment) OS=Gallus gallus OX=9031 GN=SERPINB14C PE=1 SV=1	- + -							53.6	3	2	1	9.09	8.62
P01014|OVALY_CHICK	Ovalbumin-related protein Y OS=Gallus gallus OX=9031 GN=SERPINB14B PE=1 SV=1	- + +							112.29	32	5	4	13.89	19.33	92.17	10	4	4	11.11	17.01
tr|I0J170|I0J170_CHICK	OvoglobulinG2 OS=Gallus gallus OX=9031 GN=G2 PE=2 SV=1	- + +							124.83	41	6	1	18.75	18.45	100.62	16	3	3	9.38	10.02
tr|I0J171|I0J171_CHICK	OvoglobulinG2 OS=Gallus gallus OX=9031 GN=G2 PE=2 SV=1	- + +							124.83	41	6	1	18.75	18.45	100.62	16	3	3	9.38	10.02
tr|I0J172|I0J172_CHICK	OvoglobulinG2 type AA OS=Gallus gallus OX=9031 GN=G2 PE=2 SV=1	- + +							124.83	41	6	1	19.35	18.45	100.62	16	3	3	9.68	10.02
tr|I0J173|I0J173_CHICK	OvoglobulinG2 type BB OS=Gallus gallus OX=9031 GN=G2 PE=2 SV=1	- + +							124.83	41	6	1	18.75	18.45	100.62	16	3	3	9.38	10.02
P02789|TRFE_CHICK	Ovotransferrin OS=Gallus gallus OX=9031 PE=1 SV=2	- + +							152.48	51	13	13	14.61	21.99	132.32	26	9	9	10.11	12.91
XP_017920382.1	PREDICTED: collagen alpha-1(I) chain isoform X1 [Capra hircus]	+ + +	298.26	276	109	8	89.34	47.44	377.58	2422	284	1	232.79	63.7	358.49	1816	229	0	187.7	62.61
XP_017903357.1	PREDICTED: collagen alpha-1(II) chain [Capra hircus]	+ + +	79.08	14	7	1	5.11	4.57	133.26	87	16	5	11.68	12.24	120.99	80	12	3	8.76	7.6
XP_005675926.1	PREDICTED: collagen alpha-1(III) chain [Capra hircus]	- - +													310.7	681	115	0	99.14	45.6
XP_017911687.1	PREDICTED: collagen alpha-1(V) chain [Capra hircus]	+ + +	85.21	5	2	2	1.3	1.11	55.49	4	3	3	1.95	2.45	95.97	13	6	6	3.9	4.09
XP_017907809.1	PREDICTED: collagen alpha-1(VI) chain [Capra hircus]	- + -							78.6	18	3	3	2.5	2.04
XP_005675925.2	PREDICTED: collagen alpha-2(V) chain [Capra hircus]	- + +							89.39	11	7	6	5.07	8.54	86.84	11	8	7	5.8	5.6
XP_017907820.1	PREDICTED: collagen alpha-2(VI) chain isoform X1 [Capra hircus]	- + -							61.79	2	2	2	1.48	2.92
XP_017907828.1	PREDICTED: collagen alpha-2(VI) chain isoform X2 [Capra hircus]	- + -							61.79	2	2	2	1.64	3.24
XP_017896187.1	PREDICTED: collagen alpha-3(VI) chain isoform X1 [Capra hircus]	- + -							51.51	4	2	2	0.62	0.72
XP_017896193.1	PREDICTED: collagen alpha-3(VI) chain isoform X1 [Capra hircus]	- + -							51.51	4	2	2	0.62	0.72
XP_017896201.1	PREDICTED: collagen alpha-3(VI) chain isoform X2 [Capra hircus]	- + -							51.51	4	2	2	0.62	0.72
XP_017896208.1	PREDICTED: collagen alpha-3(VI) chain isoform X3 [Capra hircus]	- + -							51.51	4	2	2	0.64	0.77
XP_017896216.1	PREDICTED: collagen alpha-3(VI) chain isoform X4 [Capra hircus]	- + -							51.51	4	2	2	0.66	0.83
XP_013818488.2	PREDICTED: collagen alpha-3(VI) chain isoform X5 [Capra hircus]	- + -							51.51	4	2	2	0.71	0.89
XP_017896230.1	PREDICTED: collagen alpha-3(VI) chain isoform X6 [Capra hircus]	- + -							51.51	4	2	2	0.6	0.67
tr|A0A146J3H1|A0A146J3H1_CHICK	Protein TENP OS=Gallus gallus gallus OX=208526 GN=TENP PE=2 SV=1	- + +							124.83	41	6	1	18.75	18.45	100.62	16	3	3	9.38	10.02
O42273|TENP_CHICK	Protein TENP OS=Gallus gallus OX=9031 GN=TENP PE=1 SV=1	- + +							124.83	41	6	1	19.35	18.41	100.62	16	3	3	9.68	10
tr|A0A146J2U8|A0A146J2U8_CHICK	Protein TENP OS=Gallus gallus OX=9031 GN=TENP PE=2 SV=1	- + +							124.83	41	6	1	18.75	18.45	100.62	16	3	3	9.38	10.02
tr|A0A146J2V2|A0A146J2V2_CHICK	Protein TENP OS=Gallus gallus OX=9031 GN=TENP PE=2 SV=1	- + +							124.83	41	6	1	18.75	18.45	100.62	16	3	3	9.38	10.02
tr|A0A146J2W5|A0A146J2W5_CHICK	Protein TENP OS=Gallus gallus OX=9031 GN=TENP PE=2 SV=1	- + +							124.83	41	6	1	19.35	18.45	100.62	16	3	3	9.68	10.02
tr|A0A146J2W9|A0A146J2W9_CHICK	Protein TENP OS=Gallus gallus OX=9031 GN=TENP PE=2 SV=1	- + +							124.83	41	6	1	15	18.45	100.62	16	3	3	7.5	10.02
tr|A0A146J2X3|A0A146J2X3_CHICK	Protein TENP OS=Gallus gallus OX=9031 GN=TENP PE=2 SV=1	- + +							124.83	41	6	1	13.95	18.45	100.62	16	3	3	6.98	10.02
tr|A0A146J2X7|A0A146J2X7_CHICK	Protein TENP OS=Gallus gallus OX=9031 GN=TENP PE=2 SV=1	- + +							124.83	41	6	1	17.14	18.45	100.62	16	3	3	8.57	10.02
tr|A0A146J2Y1|A0A146J2Y1_CHICK	Protein TENP OS=Gallus gallus OX=9031 GN=TENP PE=2 SV=1	- + -							121.57	38	6	1	18.75	18.45
tr|A0A146J2Y8|A0A146J2Y8_CHICK	Protein TENP OS=Gallus gallus OX=9031 GN=TENP PE=2 SV=1	- + +							124.83	41	6	1	15	18.45	100.62	16	3	3	7.5	10.02
tr|A0A146J2Z8|A0A146J2Z8_CHICK	Protein TENP OS=Gallus gallus OX=9031 GN=TENP PE=2 SV=1	- + +							124.83	41	6	1	16.67	18.45	100.62	16	3	3	8.33	10.02
tr|A0A146J302|A0A146J302_CHICK	Protein TENP OS=Gallus gallus OX=9031 GN=TENP PE=2 SV=1	- + +							124.83	41	6	1	16.67	18.45	100.62	16	3	3	8.33	10.02
tr|A0A146J317|A0A146J317_CHICK	Protein TENP OS=Gallus gallus OX=9031 GN=TENP PE=2 SV=1	- + +							124.83	41	6	1	16.22	18.45	100.62	16	3	3	8.11	10.02
tr|A0A146J333|A0A146J333_CHICK	Protein TENP OS=Gallus gallus OX=9031 GN=TENP PE=2 SV=1	- + +							124.83	41	6	1	18.75	18.45	100.62	16	3	3	9.38	10.02
tr|A0A146J340|A0A146J340_CHICK	Protein TENP OS=Gallus gallus OX=9031 GN=TENP PE=2 SV=1	- + +							124.83	41	6	1	17.65	18.45	100.62	16	3	3	8.82	10.02
tr|A0A146J377|A0A146J377_CHICK	Protein TENP OS=Gallus gallus OX=9031 GN=TENP PE=2 SV=1	- + +							124.83	41	6	1	16.22	18.45	100.62	16	3	3	8.11	10.02
tr|A0A146J3B1|A0A146J3B1_CHICK	Protein TENP OS=Gallus gallus OX=9031 GN=TENP PE=2 SV=1	- + +							124.83	41	6	1	18.75	18.45	100.62	16	3	3	9.38	10.02
tr|A0A146J3I5|A0A146J3I5_CHICK	Protein TENP OS=Gallus gallus OX=9031 GN=TENP PE=2 SV=1	- + +							124.83	41	6	1	14.63	18.45	100.62	16	3	3	7.32	10.02
tr|W5QIV5|W5QIV5_SHEEP	Repetin OS=Ovis aries OX=9940 GN=RPTN PE=4 SV=1	+ + +	83.67	7	2	2	0.51	0.96	92.22	17	4	4	1.02	1.85	125.15	43	6	6	1.53	2.81
tr|Q9M4V3|Q9M4V3_WHEAT	Ribulose bisphosphate carboxylase activase B OS=Triticum aestivum OX=4565 GN=RcaB PE=2 SV=1	- + -							61.3	6	2	2	3.77	6.94
tr|A0A1C3HPU2|A0A1C3HPU2_WHEAT	Ribulose bisphosphate carboxylase large chain (Fragment) OS=Triticum aestivum OX=4565 GN=rbcL PE=3 SV=1	- + +							149.25	62	10	10	20	19.87	113.01	42	4	4	8	6.7
tr|Q07810|Q07810_WHEAT	rRNA N-glycosidase OS=Triticum aestivum OX=4565 GN=trig7 PE=3 SV=1	- + +							101.7	16	3	1	10.34	15.64	81.25	8	2	1	6.9	10.91
tr|A0A1D5ZL98|A0A1D5ZL98_WHEAT	rRNA N-glycosidase OS=Triticum aestivum OX=4565 PE=3 SV=1	- - +													81.65	3	2	2	6.67	10.68
tr|A0A3B6KPY9|A0A3B6KPY9_WHEAT	rRNA N-glycosidase OS=Triticum aestivum OX=4565 PE=3 SV=1	- - +													87.88	10	2	1	7.14	10.83
tr|A0A3B6KQI7|A0A3B6KQI7_WHEAT	rRNA N-glycosidase OS=Triticum aestivum OX=4565 PE=3 SV=1	- - +													87.88	10	2	1	6.9	10.68
tr|A0A3B6LV31|A0A3B6LV31_WHEAT	rRNA N-glycosidase OS=Triticum aestivum OX=4565 PE=3 SV=1	- + +							101.7	16	3	1	10.34	15.64	81.25	8	2	1	6.9	10.91
tr|A0A3B6LWE2|A0A3B6LWE2_WHEAT	rRNA N-glycosidase OS=Triticum aestivum OX=4565 PE=3 SV=1	- + +							101.7	16	3	1	10	15.41	81.25	8	2	1	6.67	10.75
tr|A0A3B6LWK6|A0A3B6LWK6_WHEAT	rRNA N-glycosidase OS=Triticum aestivum OX=4565 PE=3 SV=1	- + +							97.87	15	3	1	10.34	15.14	87.88	10	2	1	6.9	10.56
tr|A0A078BTE9|A0A078BTE9_WHEAT	RUBISCO activase beta (Fragment) OS=Triticum aestivum OX=4565 GN=rca1_beta PE=4 SV=1	- + -							61.3	6	2	2	4.65	8.11
tr|C0LF30|C0LF30_WHEAT	Serpin 1 OS=Triticum aestivum OX=4565 GN=SER1 PE=2 SV=1	- + +							172.76	65	15	5	46.88	51.13	119.98	23	7	3	21.88	32.58
tr|C0LF31|C0LF31_WHEAT	Serpin 2 OS=Triticum aestivum OX=4565 GN=SER2 PE=2 SV=1	- - +													89.86	20	4	3	12.12	20.91
tr|C0LF33|C0LF33_WHEAT	Serpin 4 OS=Triticum aestivum OX=4565 GN=SER4 PE=2 SV=1	- - +													89.86	20	4	3	11.76	20.91
Q5BIR5|SPB8_BOVIN	Serpin B8 OS=Bos taurus OX=9913 GN=SERPINB8 PE=2 SV=1	- + -							61.12	12	2	0	4.17	5.35
tr|A0A452F7Y8|A0A452F7Y8_CAPHI	Serpin B8 OS=Capra hircus OX=9925 GN=SERPINB8 PE=3 SV=1	- + -							61.12	12	2	0	4.08	5.35
tr|W5P4X6|W5P4X6_SHEEP	Serpin B8 OS=Ovis aries OX=9940 GN=LOC101104287 PE=3 SV=1	- + -							61.12	12	2	0	4.08	5.39
tr|A0A3B6KQL2|A0A3B6KQL2_WHEAT	SERPIN domain-containing protein OS=Triticum aestivum OX=4565 PE=3 SV=1	- + -							114.39	18	5	1	14.71	15.83
tr|A0A3B6TLW2|A0A3B6TLW2_WHEAT	SERPIN domain-containing protein OS=Triticum aestivum OX=4565 PE=3 SV=1	- + +							106.93	26	5	4	15.15	19.9	89.86	20	4	3	12.12	20.91
tr|A0A452F548|A0A452F548_CAPHI	Serpin family B member 1 OS=Capra hircus OX=9925 GN=SERPINB1 PE=3 SV=1	- + -							61.12	12	2	0	4.44	5.13
tr|A0A452F5G1|A0A452F5G1_CAPHI	Serpin family B member 1 OS=Capra hircus OX=9925 GN=SERPINB1 PE=3 SV=1	- + -							61.12	12	2	0	4.44	5.31
tr|D8X187|D8X187_SHEEP	Serpin family B member 1 OS=Ovis aries OX=9940 GN=SERPINB1 PE=2 SV=1	- + -							61.12	12	2	0	4.44	5.31
tr|H9AXB3|H9AXB3_WHEAT	Serpin-N3.2 OS=Triticum aestivum OX=4565 PE=2 SV=1	- + +							114.56	33	7	4	21.88	37.19	95.41	23	4	3	12.5	20.6
tr|H9AXB4|H9AXB4_WHEAT	Serpin-N3.7 OS=Triticum aestivum OX=4565 PE=2 SV=1	- + +							137.87	50	9	0	28.12	33.16	98.9	18	4	0	12.5	19.24
Q41593|SPZ1A_WHEAT	Serpin-Z1A OS=Triticum aestivum OX=4565 GN=WZCI PE=1 SV=1	- + -							128.88	32	9	1	27.27	31.66
Q9ST58|SPZ1C_WHEAT	Serpin-Z1C OS=Triticum aestivum OX=4565 PE=1 SV=1	- + +							137.03	36	10	1	31.25	34.92	77.92	10	3	0	9.38	14.82
Q9ST57|SPZ2A_WHEAT	Serpin-Z2A OS=Triticum aestivum OX=4565 PE=1 SV=1	- + +							113.77	23	6	2	17.14	18.59	83.11	20	3	1	8.57	11.81
P93692|SPZ2B_WHEAT	Serpin-Z2B OS=Triticum aestivum OX=4565 PE=1 SV=1	- + +							114.56	33	7	4	21.88	37.19	95.41	23	4	3	12.5	20.6
tr|U3RA51|U3RA51_WHEAT	Starch synthase, chloroplastic/amyloplastic (Fragment) OS=Triticum aestivum OX=4565 GN=WxB1 PE=3 SV=1	- + -							85.51	4	3	3	4.17	6.97
tr|Q9FUU6|Q9FUU6_WHEAT	Starch synthase, chloroplastic/amyloplastic OS=Triticum aestivum OX=4565 GN=GbssI PE=2 SV=1	- + -							85.51	4	3	3	4.17	6.61
tr|Q84QW7|Q84QW7_WHEAT	Starch synthase, chloroplastic/amyloplastic OS=Triticum aestivum OX=4565 GN=gss1 PE=2 SV=1	- + -							85.51	4	3	3	4.11	6.62
tr|Q9S7N5|Q9S7N5_WHEAT	Starch synthase, chloroplastic/amyloplastic OS=Triticum aestivum OX=4565 GN=waxy PE=2 SV=1	- + -							85.51	4	3	3	4.11	6.62
tr|Q9SXK3|Q9SXK3_WHEAT	Starch synthase, chloroplastic/amyloplastic OS=Triticum aestivum OX=4565 GN=waxy PE=3 SV=1	- + -							85.51	4	3	3	4.11	6.61
tr|Q9SXK4|Q9SXK4_WHEAT	Starch synthase, chloroplastic/amyloplastic OS=Triticum aestivum OX=4565 GN=waxy PE=3 SV=1	- + -							85.51	4	3	3	4.23	6.62
tr|A0A2Z6BDX2|A0A2Z6BDX2_WHEAT	Starch synthase, chloroplastic/amyloplastic OS=Triticum aestivum OX=4565 GN=Wx PE=3 SV=1	- + -							85.51	4	3	3	4.05	6.62
tr|A0A2Z6BDX4|A0A2Z6BDX4_WHEAT	Starch synthase, chloroplastic/amyloplastic OS=Triticum aestivum OX=4565 GN=Wx PE=3 SV=1	- + -							85.51	4	3	3	4.11	6.62
tr|A0A2Z6DU12|A0A2Z6DU12_WHEAT	Starch synthase, chloroplastic/amyloplastic OS=Triticum aestivum OX=4565 GN=Wx PE=3 SV=1	- + -							85.51	4	3	3	4.17	6.61
tr|A0A2Z6DUA7|A0A2Z6DUA7_WHEAT	Starch synthase, chloroplastic/amyloplastic OS=Triticum aestivum OX=4565 GN=Wx PE=3 SV=1	- + -							85.51	4	3	3	4.11	6.61
tr|A0A2Z6DUA9|A0A2Z6DUA9_WHEAT	Starch synthase, chloroplastic/amyloplastic OS=Triticum aestivum OX=4565 GN=Wx PE=3 SV=1	- + -							85.51	4	3	3	4.11	6.61
tr|A0A2Z6DUB6|A0A2Z6DUB6_WHEAT	Starch synthase, chloroplastic/amyloplastic OS=Triticum aestivum OX=4565 GN=Wx PE=3 SV=1	- + -							85.51	4	3	3	4.17	6.61
tr|A0A2Z6DUB7|A0A2Z6DUB7_WHEAT	Starch synthase, chloroplastic/amyloplastic OS=Triticum aestivum OX=4565 GN=Wx PE=3 SV=1	- + -							85.51	4	3	3	4.17	6.61
tr|A0A2Z6DUC1|A0A2Z6DUC1_WHEAT	Starch synthase, chloroplastic/amyloplastic OS=Triticum aestivum OX=4565 GN=Wx PE=3 SV=1	- + -							85.51	4	3	3	4.11	6.61
tr|W8FJ68|W8FJ68_WHEAT	Starch synthase, chloroplastic/amyloplastic OS=Triticum aestivum OX=4565 GN=Wx PE=3 SV=1	- + -							85.51	4	3	3	4.17	6.62
tr|B3V9H7|B3V9H7_WHEAT	Starch synthase, chloroplastic/amyloplastic OS=Triticum aestivum OX=4565 GN=Wx-1 PE=3 SV=1	- + -							85.51	4	3	3	4.17	6.62
tr|Q9XEN9|Q9XEN9_WHEAT	Starch synthase, chloroplastic/amyloplastic OS=Triticum aestivum OX=4565 GN=Wx-A1 PE=2 SV=1	- + -							85.51	4	3	3	4.29	7.08
tr|A0A0A6ZLC5|A0A0A6ZLC5_WHEAT	Starch synthase, chloroplastic/amyloplastic OS=Triticum aestivum OX=4565 GN=Wx-A1 PE=3 SV=1	- + -							85.51	4	3	3	4.17	6.62
tr|A0A8B0FZM7|A0A8B0FZM7_WHEAT	Starch synthase, chloroplastic/amyloplastic OS=Triticum aestivum OX=4565 GN=Wx-A1 PE=3 SV=1	- + -							85.51	4	3	3	4.17	6.62
tr|A0A8B0G1F2|A0A8B0G1F2_WHEAT	Starch synthase, chloroplastic/amyloplastic OS=Triticum aestivum OX=4565 GN=Wx-A1 PE=3 SV=1	- + -							85.51	4	3	3	4.23	6.62
tr|I7GV17|I7GV17_WHEAT	Starch synthase, chloroplastic/amyloplastic OS=Triticum aestivum OX=4565 GN=Wx-A1 PE=3 SV=1	- + -							85.51	4	3	3	4.11	6.62
tr|I7HHX9|I7HHX9_WHEAT	Starch synthase, chloroplastic/amyloplastic OS=Triticum aestivum OX=4565 GN=Wx-A1 PE=3 SV=1	- + -							85.51	4	3	3	4.17	6.62
tr|Q9SYU0|Q9SYU0_WHEAT	Starch synthase, chloroplastic/amyloplastic OS=Triticum aestivum OX=4565 GN=Wx-D1 PE=2 SV=1	- + -							85.51	4	3	3	4.11	6.97
tr|A0A0A6ZLC1|A0A0A6ZLC1_WHEAT	Starch synthase, chloroplastic/amyloplastic OS=Triticum aestivum OX=4565 PE=2 SV=1	- + -							85.51	4	3	3	4.11	6.62
tr|A0A0A6ZM52|A0A0A6ZM52_WHEAT	Starch synthase, chloroplastic/amyloplastic OS=Triticum aestivum OX=4565 PE=3 SV=1	- + -							85.51	4	3	3	4.11	6.62
tr|Q6J162|Q6J162_WHEAT	S-type low molecular weight glutenin L4-292 (Fragment) OS=Triticum aestivum OX=4565 PE=4 SV=1	- + +							107.95	129	5	5	55.56	16.54	89.74	109	3	3	33.33	12.6
tr|A0A7H4LED9|A0A7H4LED9_WHEAT	Sucrose synthase OS=Triticum aestivum OX=4565 GN=CAMPLR22A2D_LOCUS1578 PE=3 SV=1	- + +							113.53	19	5	5	5.43	8.72	74.71	17	2	1	2.17	5.05
tr|Q43223|Q43223_WHEAT	Sucrose synthase OS=Triticum aestivum OX=4565 PE=2 SV=2	- + +							113.53	19	5	5	5.68	9.33	74.71	17	2	1	2.27	5.4
tr|A0A3B6AUT2|A0A3B6AUT2_WHEAT	Sucrose synthase OS=Triticum aestivum OX=4565 PE=3 SV=1	- - +													77.25	19	2	1	2.2	5.29
tr|A0A3B6C2G3|A0A3B6C2G3_WHEAT	Sucrose synthase OS=Triticum aestivum OX=4565 PE=3 SV=1	- + +							113.53	19	5	5	5.62	9.15	74.71	17	2	1	2.25	5.29
tr|A0A3B6D8Z5|A0A3B6D8Z5_WHEAT	Sucrose synthase OS=Triticum aestivum OX=4565 PE=3 SV=1	- + +							113.53	19	5	5	5.56	9.13	74.71	17	2	1	2.22	5.29
Q32L40|TCPA_BOVIN	T-complex protein 1 subunit alpha OS=Bos taurus OX=9913 GN=TCP1 PE=1 SV=1	- - +													52.65	3	2	2	2.94	4.68
tr|W5P375|W5P375_SHEEP	T-complex protein 1 subunit alpha OS=Ovis aries OX=9940 GN=TCP1 PE=3 SV=1	- - +													52.65	3	2	2	2.9	4.66
tr|S6DG70|S6DG70_CHICK	TENP protein OS=Gallus gallus OX=9031 GN=TENP PE=2 SV=1	- + +							124.83	41	6	1	17.65	17.8	100.62	16	3	3	8.82	9.67
tr|A0A452DRA0|A0A452DRA0_CAPHI	Trichohyalin OS=Capra hircus OX=9925 GN=TCHH PE=4 SV=1	- + -							92.22	17	4	4	1.02	1.86
P22793|TRHY_SHEEP	Trichohyalin OS=Ovis aries OX=9940 GN=TCHH PE=2 SV=2	+ + +	83.67	7	2	2	0.48	0.9	92.22	17	4	4	0.95	1.74	125.15	43	6	6	1.43	2.65
tr|B2CGM5|B2CGM5_WHEAT	Triticin OS=Triticum aestivum OX=4565 PE=2 SV=1	- + -							80.34	8	3	1	6.38	8.32
tr|B2CGM6|B2CGM6_WHEAT	Triticin OS=Triticum aestivum OX=4565 PE=3 SV=1	- + -							90.16	7	3	1	6.25	8.32
tr|A0A3B6I318|A0A3B6I318_WHEAT	Tr-type G domain-containing protein OS=Triticum aestivum OX=4565 PE=3 SV=1	- + +							95.07	4	2	2	1.87	4.63	84.15	5	2	2	1.87	4.63
tr|A0A3B6I3X0|A0A3B6I3X0_WHEAT	Tr-type G domain-containing protein OS=Triticum aestivum OX=4565 PE=3 SV=1	- + +							95.07	4	2	2	1.9	4.63	84.15	5	2	2	1.9	4.63
tr|A0A3B6LX08|A0A3B6LX08_WHEAT	Tr-type G domain-containing protein OS=Triticum aestivum OX=4565 PE=3 SV=1	- + +							95.07	4	2	2	1.87	4.63	84.15	5	2	2	1.87	4.63
tr|A0A3B6LX58|A0A3B6LX58_WHEAT	Tr-type G domain-containing protein OS=Triticum aestivum OX=4565 PE=3 SV=1	- + +							95.07	4	2	2	1.9	4.63	84.15	5	2	2	1.9	4.63
tr|A0A3B6LXC1|A0A3B6LXC1_WHEAT	Tr-type G domain-containing protein OS=Triticum aestivum OX=4565 PE=3 SV=1	- + +							95.07	4	2	2	1.9	4.63	84.15	5	2	2	1.9	4.63
tr|A0A3B6N1J5|A0A3B6N1J5_WHEAT	Tr-type G domain-containing protein OS=Triticum aestivum OX=4565 PE=3 SV=1	- + +							95.07	4	2	2	1.9	4.63	84.15	5	2	2	1.9	4.63
tr|A0A3B6N2V5|A0A3B6N2V5_WHEAT	Tr-type G domain-containing protein OS=Triticum aestivum OX=4565 PE=3 SV=1	- + +							95.07	4	2	2	1.94	4.73	84.15	5	2	2	1.94	4.73
tr|A0A3B6RQD1|A0A3B6RQD1_WHEAT	Tr-type G domain-containing protein OS=Triticum aestivum OX=4565 PE=3 SV=1	- + +							95.07	4	2	2	1.87	4.63	84.15	5	2	2	1.87	4.63
tr|A0A3B6SM60|A0A3B6SM60_WHEAT	Tr-type G domain-containing protein OS=Triticum aestivum OX=4565 PE=3 SV=1	- + +							95.07	4	2	2	1.87	4.63	84.15	5	2	2	1.87	4.63
tr|A0A3B6TWP7|A0A3B6TWP7_WHEAT	Tr-type G domain-containing protein OS=Triticum aestivum OX=4565 PE=3 SV=1	- + +							95.07	4	2	2	1.87	4.63	84.15	5	2	2	1.87	4.63
tr|F2Z4C1|F2Z4C1_BOVIN	Tubulin alpha chain OS=Bos taurus OX=9913 GN=TUBA1A PE=3 SV=1	- + +							67.83	11	3	1	7.32	8.43	64.48	8	2	1	4.88	5.1
tr|A0A452DIK7|A0A452DIK7_BOVIN	Tubulin alpha chain OS=Bos taurus OX=9913 GN=TUBA1B PE=3 SV=1	- - +													72.16	10	2	1	5	5.1
tr|A0A452DJ66|A0A452DJ66_BOVIN	Tubulin alpha chain OS=Bos taurus OX=9913 GN=TUBA1D PE=3 SV=1	- + +							67.83	11	3	1	7.5	8.46	64.48	8	2	1	5	5.12
tr|A0A452F9Q0|A0A452F9Q0_CAPHI	Tubulin alpha chain OS=Capra hircus OX=9925 GN=LOC102178119 PE=3 SV=1	- + +							67.83	11	3	1	7.32	8.41	64.48	8	2	1	4.88	5.09
tr|A0A452FRA9|A0A452FRA9_CAPHI	Tubulin alpha chain OS=Capra hircus OX=9925 GN=TUBA1A PE=3 SV=1	- + +							67.83	11	3	1	7.14	7.97	64.48	8	2	1	4.76	4.82
tr|A0A452F3L8|A0A452F3L8_CAPHI	Tubulin alpha chain OS=Capra hircus OX=9925 GN=TUBA1B PE=3 SV=1	- + +							78.61	18	3	1	7.32	8.43	72.16	10	2	1	4.88	5.1
tr|A0A452F3N6|A0A452F3N6_CAPHI	Tubulin alpha chain OS=Capra hircus OX=9925 GN=TUBA1B PE=3 SV=1	- + +							78.61	18	3	1	7.32	8.33	72.16	10	2	1	4.88	5.04
tr|W5QFL1|W5QFL1_SHEEP	Tubulin alpha chain OS=Ovis aries OX=9940 GN=LOC101116286 PE=3 SV=1	- + +							67.83	11	3	1	7.32	8.41	64.48	8	2	1	4.88	5.09
tr|W5QC38|W5QC38_SHEEP	Tubulin alpha chain OS=Ovis aries OX=9940 PE=1 SV=1	- + +							78.61	18	3	1	7.5	8.37	72.16	10	2	1	5	5.07
tr|W5QC37|W5QC37_SHEEP	Tubulin alpha chain OS=Ovis aries OX=9940 PE=3 SV=1	- + +							67.83	11	3	1	7.5	8.43	64.48	8	2	1	5	5.1
Q9ZRB7|TBA_WHEAT	Tubulin alpha chain OS=Triticum aestivum OX=4565 GN=TUBA PE=2 SV=1	- + -							58.57	3	2	1	4.88	6.43
tr|A4K4Y1|A4K4Y1_WHEAT	Tubulin alpha chain OS=Triticum aestivum OX=4565 GN=TUBA-2A PE=2 SV=1	- + -							58.57	3	2	1	4.88	6.43
tr|A4K4Y4|A4K4Y4_WHEAT	Tubulin alpha chain OS=Triticum aestivum OX=4565 GN=TUBA-3B PE=2 SV=1	- + -							58.57	3	2	1	4.88	6.43
tr|A0A3B6A0V6|A0A3B6A0V6_WHEAT	Tubulin alpha chain OS=Triticum aestivum OX=4565 PE=3 SV=1	- + -							58.57	3	2	1	5.56	6.94
P81947|TBA1B_BOVIN	Tubulin alpha-1B chain OS=Bos taurus OX=9913 PE=1 SV=2	- + +							78.61	18	3	1	7.32	8.43	72.16	10	2	1	4.88	5.1
Q2HJ86|TBA1D_BOVIN	Tubulin alpha-1D chain OS=Bos taurus OX=9913 GN=TUBA1D PE=1 SV=1	- + +							67.83	11	3	1	7.32	8.41	64.48	8	2	1	4.88	5.09
tr|Q9ZRA7|Q9ZRA7_WHEAT	Tubulin beta chain (Fragment) OS=Triticum aestivum OX=4565 GN=Tubb6 PE=2 SV=1	- + -							51.63	3	2	2	5.56	7.26
tr|W5D048|W5D048_WHEAT	Tubulin beta chain OS=Triticum aestivum OX=4565 GN=TRAES_3BF136200030CFD_c1 PE=3 SV=1	- + -							51.63	3	2	2	5.26	7.16
tr|A0A1D6BQY9|A0A1D6BQY9_WHEAT	Tubulin beta chain OS=Triticum aestivum OX=4565 PE=3 SV=1	- + -							51.63	3	2	2	5.26	7.17
tr|A0A3B5Y1M6|A0A3B5Y1M6_WHEAT	Tubulin beta chain OS=Triticum aestivum OX=4565 PE=3 SV=1	- + -							51.63	3	2	2	5.13	7.19
tr|A0A3B6EP82|A0A3B6EP82_WHEAT	Tubulin beta chain OS=Triticum aestivum OX=4565 PE=3 SV=1	- + -							51.63	3	2	2	5.13	7.1
tr|A0A3B6GX40|A0A3B6GX40_WHEAT	Tubulin beta chain OS=Triticum aestivum OX=4565 PE=3 SV=1	- + -							51.63	3	2	2	4.65	6.41
tr|A0A3B6I0T8|A0A3B6I0T8_WHEAT	Tubulin beta chain OS=Triticum aestivum OX=4565 PE=3 SV=1	- + -							51.63	3	2	2	5.41	7.19
tr|A0A3B6IJ72|A0A3B6IJ72_WHEAT	Tubulin beta chain OS=Triticum aestivum OX=4565 PE=3 SV=1	- + -							51.63	3	2	2	5.41	7.19
tr|A0A3B6IW75|A0A3B6IW75_WHEAT	Tubulin beta chain OS=Triticum aestivum OX=4565 PE=3 SV=1	- + -							51.63	3	2	2	5.26	7.13
tr|A0A3B6JBY4|A0A3B6JBY4_WHEAT	Tubulin beta chain OS=Triticum aestivum OX=4565 PE=3 SV=1	- + -							51.63	3	2	2	5.41	7.19
tr|A0A3B6KNM8|A0A3B6KNM8_WHEAT	Tubulin beta chain OS=Triticum aestivum OX=4565 PE=3 SV=1	- + -							51.63	3	2	2	5.41	7.6
tr|A0A3B6KQJ1|A0A3B6KQJ1_WHEAT	Tubulin beta chain OS=Triticum aestivum OX=4565 PE=3 SV=1	- + -							51.63	3	2	2	5	7.21
tr|A0A3B6KUR6|A0A3B6KUR6_WHEAT	Tubulin beta chain OS=Triticum aestivum OX=4565 PE=3 SV=1	- + -							51.63	3	2	2	5.13	7.16
tr|A0A3B6PKU0|A0A3B6PKU0_WHEAT	Tubulin beta chain OS=Triticum aestivum OX=4565 PE=3 SV=1	- + -							51.63	3	2	2	5.41	7.21
tr|A0A3B6UBD1|A0A3B6UBD1_WHEAT	Tubulin beta chain OS=Triticum aestivum OX=4565 PE=3 SV=1	- + -							51.63	3	2	2	5.13	7.14
tr|W5AET6|W5AET6_WHEAT	Tubulin beta chain OS=Triticum aestivum OX=4565 PE=3 SV=1	- + -							51.63	3	2	2	5.13	7.19
tr|W5FJT8|W5FJT8_WHEAT	Tubulin beta chain OS=Triticum aestivum OX=4565 PE=3 SV=1	- + -							51.63	3	2	2	5	7.19
Q9ZRB2|TBB1_WHEAT	Tubulin beta-1 chain OS=Triticum aestivum OX=4565 GN=TUBB1 PE=2 SV=1	- + -							51.63	3	2	2	5.26	7.19
Q9ZRB1|TBB2_WHEAT	Tubulin beta-2 chain OS=Triticum aestivum OX=4565 GN=TUBB2 PE=2 SV=1	- + -							51.63	3	2	2	5.26	7.16
Q9ZRB0|TBB3_WHEAT	Tubulin beta-3 chain OS=Triticum aestivum OX=4565 GN=TUBB3 PE=2 SV=1	- + -							51.63	3	2	2	5.41	7.19
Q9ZRA9|TBB4_WHEAT	Tubulin beta-4 chain OS=Triticum aestivum OX=4565 GN=TUBB4 PE=2 SV=1	- + -							51.63	3	2	2	5	7.19
Q9ZRA8|TBB5_WHEAT	Tubulin beta-5 chain OS=Triticum aestivum OX=4565 GN=TUBB5 PE=2 SV=1	- + -							51.63	3	2	2	5.13	7.16
tr|W5Q4Q4|W5Q4Q4_SHEEP	Type I wool keratin intermediate filament 8c1 OS=Ovis aries OX=9940 GN=V15 PE=3 SV=1	- + +							87.5	25	5	4	11.9	10.54	157.04	138	13	1	30.95	19.67
tr|A0A452DR93|A0A452DR93_CAPHI	Uncharacterized protein OS=Capra hircus OX=9925 PE=4 SV=1	- + -							78.6	18	3	3	2.97	2.23
tr|A0A452DRB9|A0A452DRB9_CAPHI	Uncharacterized protein OS=Capra hircus OX=9925 PE=4 SV=1	- + -							78.6	18	3	3	3.06	2.28
tr|A0A3B5XV32|A0A3B5XV32_WHEAT	Uncharacterized protein OS=Triticum aestivum OX=4565 PE=3 SV=1	- + -							80.34	8	3	1	6.25	8.47
tr|A0A3B5ZP43|A0A3B5ZP43_WHEAT	Uncharacterized protein OS=Triticum aestivum OX=4565 PE=3 SV=1	- + -							90.16	7	3	1	6.25	8.32
tr|A0A3B6IJ76|A0A3B6IJ76_WHEAT	Uncharacterized protein OS=Triticum aestivum OX=4565 PE=4 SV=1	- - +													52.46	2	2	2	2.13	2.92
tr|A0A3B6ILV9|A0A3B6ILV9_WHEAT	Uncharacterized protein OS=Triticum aestivum OX=4565 PE=4 SV=1	- - +													52.46	2	2	2	2.17	2.95
tr|A0A3B6JBZ2|A0A3B6JBZ2_WHEAT	Uncharacterized protein OS=Triticum aestivum OX=4565 PE=4 SV=1	- - +													52.46	2	2	2	2.2	2.96
tr|A0A3B6JCJ8|A0A3B6JCJ8_WHEAT	Uncharacterized protein OS=Triticum aestivum OX=4565 PE=4 SV=1	- - +													52.46	2	2	2	2.35	3.06
tr|A0A3B6JDG3|A0A3B6JDG3_WHEAT	Uncharacterized protein OS=Triticum aestivum OX=4565 PE=4 SV=1	- - +													52.46	2	2	2	2.3	3.05
tr|A0A3B6JER7|A0A3B6JER7_WHEAT	Uncharacterized protein OS=Triticum aestivum OX=4565 PE=4 SV=1	- - +													52.46	2	2	2	2.15	2.87
tr|A0A3B6KNF4|A0A3B6KNF4_WHEAT	Uncharacterized protein OS=Triticum aestivum OX=4565 PE=4 SV=1	- + +							109.59	20	6	4	8.33	12.2	62.94	13	2	1	2.78	3.6
tr|A0A3B6LUV8|A0A3B6LUV8_WHEAT	Uncharacterized protein OS=Triticum aestivum OX=4565 PE=4 SV=1	- + +							116.87	26	5	3	6.94	11.09	59.96	21	2	1	2.78	3.56
tr|A0A3B6MYZ0|A0A3B6MYZ0_WHEAT	Uncharacterized protein OS=Triticum aestivum OX=4565 PE=4 SV=1	- + +							116.87	26	5	3	7.35	11.38	59.96	21	2	1	2.94	3.66
tr|A0A0U1VAP0|A0A0U1VAP0_WHEAT	Waxy (Fragment) OS=Triticum aestivum OX=4565 GN=Wx PE=4 SV=1	- + -							85.51	4	3	3	10	15.87
tr|A0A0U1XWZ7|A0A0U1XWZ7_WHEAT	Waxy (Fragment) OS=Triticum aestivum OX=4565 GN=Wx PE=4 SV=1	- + -							85.51	4	3	3	9.68	15.87
tr|Q0Q5D2|Q0Q5D2_WHEAT	X-type HMW glutenin OS=Triticum aestivum OX=4565 PE=3 SV=1	- + +							58.28	17	2	2	11.76	1.3	58.14	11	2	2	11.76	1.3
tr|A0A2D0UFQ0|A0A2D0UFQ0_WHEAT	X-type HMW-GS 1Slx2.2 OS=Triticum aestivum OX=4565 GN=1Slx2.2 PE=2 SV=1	- + +							58.28	17	2	2	10	1.13	58.14	11	2	2	10	1.13

## Sheet: Sample 55A Fractions
Protein identification in the Control sample 55A by fractions F1, F2, and F3
PEAKS Xpro
Database: Triticum aestivum + Bos taurus + Ovis aries + Capra hircus + Gallus gallus
5 ppm parent mass error tolerance
0.25 Da fragment mass error tolerance
1 max missed cleavage
Trypsin [D/P], semispecific digest mode
Fixed modification: Carbamidomethylation (C)
Variable modifications: oxidation (M), deamidation (N.Q.), hydroxylation (P)
Mode: PEAKS PTM
Maximum variable PTMs: 6
Filters: 1% FDR (peptides); -10lgP ≥50.0 (proteins); minimum of two peptides
			F1 PEAKS PTM Bos_Ovis_Capra_Egg_Wheat 26 [2023-08-03 21:35]						F2 PEAKS PTM Bos_Ovis_Capra_Egg_Wheat 28 [2023-08-03 21:46]						F3 PEAKS PTM Bos_Ovis_Capra_Egg_Wheat 33 [2023-08-03 22:06]
Protein_ID	Protein Description	Cover Map	Score	#Spec	#Pep	#Uniq	%Pep	%Cov	Score	#Spec	#Pep	#Uniq	%Pep	%Cov	Score	#Spec	#Pep	#Uniq	%Pep	%Cov
tr|Q1KL96|Q1KL96_WHEAT	1Dx high molecular weight glutenin subunit OS=Triticum aestivum OX=4565 PE=3 SV=1	- + +							72.59	30	3	2	17.65	2.62	63.78	9	2	2	11.76	1.31
tr|A0A1D5V0H4|A0A1D5V0H4_WHEAT	4-alpha-glucanotransferase OS=Triticum aestivum OX=4565 GN=CAMPLR22A2D_LOCUS1484 PE=3 SV=1	- - +													70.9	3	2	2	3.33	3.46
tr|Q1ALB3|Q1ALB3_WHEAT	4-alpha-glucanotransferase OS=Triticum aestivum OX=4565 GN=DPE1 PE=2 SV=1	- - +													70.9	3	2	2	3.39	3.48
tr|A0A3B6C281|A0A3B6C281_WHEAT	4-alpha-glucanotransferase OS=Triticum aestivum OX=4565 PE=3 SV=1	- - +													70.9	3	2	2	3.33	3.46
tr|A0A3B6AU50|A0A3B6AU50_WHEAT	4-alpha-glucanotransferase OS=Triticum aestivum OX=4565 PE=3 SV=1	- - +													70.9	3	2	2	3.39	3.48
tr|A0A452EU06|A0A452EU06_CAPHI	Actinin alpha 1 OS=Capra hircus OX=9925 GN=ACTN1 PE=3 SV=1	- + +							73.01	5	3	3	2.86	3.93	59.01	3	2	2	1.9	2.77
tr|A0A452ETN5|A0A452ETN5_CAPHI	Actinin alpha 1 OS=Capra hircus OX=9925 GN=ACTN1 PE=3 SV=1	- + +							73.01	5	3	3	2.73	3.72	59.01	3	2	2	1.82	2.63
tr|A0A452ESF6|A0A452ESF6_CAPHI	Actinin alpha 1 OS=Capra hircus OX=9925 GN=ACTN1 PE=3 SV=1	- + +							73.01	5	3	3	2.78	3.82	59.01	3	2	2	1.85	2.7
tr|A0A452ETZ6|A0A452ETZ6_CAPHI	Actinin alpha 1 OS=Capra hircus OX=9925 GN=ACTN1 PE=3 SV=1	- + +							73.01	5	3	3	2.8	3.81	59.01	3	2	2	1.87	2.69
tr|A0A452ETW0|A0A452ETW0_CAPHI	Actinin alpha 1 OS=Capra hircus OX=9925 GN=ACTN1 PE=3 SV=1	- + +							73.01	5	3	3	2.83	3.82	59.01	3	2	2	1.89	2.7
tr|W5QJ62|W5QJ62_SHEEP	Actinin alpha 1 OS=Ovis aries OX=9940 GN=ACTN1 PE=3 SV=1	- + +							73.01	5	3	3	2.8	3.84	59.01	3	2	2	1.87	2.71
tr|A0A452E2J7|A0A452E2J7_CAPHI	Actinin alpha 2 OS=Capra hircus OX=9925 GN=ACTN2 PE=3 SV=1	- - +													59.01	3	2	2	1.8	2.68
tr|A0A452E2J1|A0A452E2J1_CAPHI	Actinin alpha 2 OS=Capra hircus OX=9925 GN=ACTN2 PE=3 SV=1	- - +													59.01	3	2	2	1.8	2.66
tr|W5P0L8|W5P0L8_SHEEP	Actinin alpha 2 OS=Ovis aries OX=9940 GN=ACTN2 PE=3 SV=1	- - +													59.01	3	2	2	1.8	2.68
tr|A0A452EI96|A0A452EI96_CAPHI	Actinin alpha 3 OS=Capra hircus OX=9925 GN=ACTN3 PE=3 SV=1	- - +													59.01	3	2	2	1.8	2.66
tr|W5P9P1|W5P9P1_SHEEP	Actinin alpha 3 OS=Ovis aries OX=9940 GN=ACTN3 PE=3 SV=1	- - +													59.01	3	2	2	1.82	2.68
tr|A0A452E7B9|A0A452E7B9_CAPHI	Actinin alpha 4 OS=Capra hircus OX=9925 GN=ACTN4 PE=3 SV=1	- + +							73.01	5	3	3	2.8	3.73	59.01	3	2	2	1.87	2.63
tr|A0A452E7A7|A0A452E7A7_CAPHI	Actinin alpha 4 OS=Capra hircus OX=9925 GN=ACTN4 PE=3 SV=1	- + +							73.01	5	3	3	2.94	3.7	59.01	3	2	2	1.96	2.61
tr|A0A452E7A9|A0A452E7A9_CAPHI	Actinin alpha 4 OS=Capra hircus OX=9925 GN=ACTN4 PE=3 SV=1	- + +							73.01	5	3	3	2.75	3.64	59.01	3	2	2	1.83	2.57
tr|W5P707|W5P707_SHEEP	Actinin alpha 4 OS=Ovis aries OX=9940 GN=ACTN4 PE=3 SV=1	- + +							73.01	5	3	3	2.83	3.88	59.01	3	2	2	1.89	2.74
tr|W5P708|W5P708_SHEEP	Actinin alpha 4 OS=Ovis aries OX=9940 GN=ACTN4 PE=4 SV=1	- + +							73.01	5	3	3	2.88	4.11	59.01	3	2	2	1.92	2.9
tr|Q53YX8|Q53YX8_WHEAT	Alpha amylase inhibitor protein OS=Triticum aestivum OX=4565 GN=ATI PE=2 SV=1	- + -							91.98	14	4	1	30.77	35.71
tr|A0A1S6KXP9|A0A1S6KXP9_WHEAT	Alpha amylase/trypsin inhibitor (Fragment) OS=Triticum aestivum OX=4565 GN=ATI PE=2 SV=1	- + -							90.94	13	4	1	33.33	45.11
tr|A0A3Q1MBS5|A0A3Q1MBS5_BOVIN	Alpha-actinin-1 OS=Bos taurus OX=9913 GN=ACTN1 PE=1 SV=1	- + +							73.01	5	3	3	2.75	3.83	59.01	3	2	2	1.83	2.71
tr|A0A3Q1MPS4|A0A3Q1MPS4_BOVIN	Alpha-actinin-1 OS=Bos taurus OX=9913 GN=ACTN1 PE=1 SV=1	- + +							73.01	5	3	3	2.73	3.72	59.01	3	2	2	1.82	2.63
Q3B7N2|ACTN1_BOVIN	Alpha-actinin-1 OS=Bos taurus OX=9913 GN=ACTN1 PE=2 SV=1	- + +							73.01	5	3	3	2.8	3.81	59.01	3	2	2	1.87	2.69
Q3ZC55|ACTN2_BOVIN	Alpha-actinin-2 OS=Bos taurus OX=9913 GN=ACTN2 PE=2 SV=1	- - +													59.01	3	2	2	1.8	2.68
tr|A0A3Q1LWS8|A0A3Q1LWS8_BOVIN	Alpha-actinin-2 OS=Bos taurus OX=9913 GN=ACTN2 PE=3 SV=1	- - +													59.01	3	2	2	1.8	2.68
Q0III9|ACTN3_BOVIN	Alpha-actinin-3 OS=Bos taurus OX=9913 GN=ACTN3 PE=2 SV=1	- - +													59.01	3	2	2	1.82	2.66
tr|A0A3Q1M2X5|A0A3Q1M2X5_BOVIN	Alpha-actinin-3 OS=Bos taurus OX=9913 GN=ACTN3 PE=3 SV=1	- - +													59.01	3	2	2	1.85	2.7
tr|A0A452DIE5|A0A452DIE5_BOVIN	Alpha-actinin-4 OS=Bos taurus OX=9913 GN=ACTN4 PE=1 SV=1	- + +							73.01	5	3	3	2.88	3.74	59.01	3	2	2	1.92	2.64
tr|A0A3Q1MAJ8|A0A3Q1MAJ8_BOVIN	Alpha-actinin-4 OS=Bos taurus OX=9913 GN=ACTN4 PE=1 SV=1	- + +							73.01	5	3	3	2.65	3.29	59.01	3	2	2	1.77	2.33
tr|A0A3Q1MFS2|A0A3Q1MFS2_BOVIN	Alpha-actinin-4 OS=Bos taurus OX=9913 GN=ACTN4 PE=1 SV=1	- + +							73.01	5	3	3	2.63	3.38	59.01	3	2	2	1.75	2.38
tr|A0A3Q1MRU0|A0A3Q1MRU0_BOVIN	Alpha-actinin-4 OS=Bos taurus OX=9913 GN=ACTN4 PE=1 SV=1	- + +							73.01	5	3	3	2.68	3.47	59.01	3	2	2	1.79	2.45
tr|A0A3Q1MR52|A0A3Q1MR52_BOVIN	Alpha-actinin-4 OS=Bos taurus OX=9913 GN=ACTN4 PE=1 SV=1	- + +							73.01	5	3	3	3.06	4.02	59.01	3	2	2	2.04	2.84
A5D7D1|ACTN4_BOVIN	Alpha-actinin-4 OS=Bos taurus OX=9913 GN=ACTN4 PE=2 SV=1	- + +							73.01	5	3	3	2.8	3.73	59.01	3	2	2	1.87	2.63
tr|A0A7H1K1V5|A0A7H1K1V5_WHEAT	Alpha-amylase tetrameric inhibitor subunit CM3 OS=Triticum aestivum OX=4565 PE=3 SV=1	- + -							91.98	14	4	1	30.77	35.71
tr|A0A7H1K1X3|A0A7H1K1X3_WHEAT	Alpha-amylase tetrameric inhibitor subunit CM3 OS=Triticum aestivum OX=4565 PE=3 SV=1	- + -							91.98	14	4	1	30.77	35.71
tr|A0A7H1K1V4|A0A7H1K1V4_WHEAT	Alpha-amylase tetrameric inhibitor subunit CM3 OS=Triticum aestivum OX=4565 PE=3 SV=1	- + -							90.94	13	4	1	30.77	35.71
tr|A0A7H1K1W8|A0A7H1K1W8_WHEAT	Alpha-amylase tetrameric inhibitor subunit CM3 OS=Triticum aestivum OX=4565 PE=3 SV=1	- + -							91.98	14	4	1	28.57	35.71
P17314|IAAC3_WHEAT	Alpha-amylase/trypsin inhibitor CM3 OS=Triticum aestivum OX=4565 PE=1 SV=1	- + -							91.98	14	4	1	30.77	35.71
tr|A0A3Q1NG86|A0A3Q1NG86_BOVIN	Alpha-S1-casein OS=Bos taurus OX=9913 GN=CSN1S1 PE=1 SV=1	+ + -	115.14	12	5	5	23.81	33.98	138.57	27	6	6	28.57	24.76
P02662|CASA1_BOVIN	Alpha-S1-casein OS=Bos taurus OX=9913 GN=CSN1S1 PE=1 SV=2	+ + -	115.14	12	5	5	23.81	32.71	138.57	27	6	6	28.57	23.83
tr|A0A3B6TZ67|A0A3B6TZ67_WHEAT	Beta-amylase OS=Triticum aestivum OX=4565 PE=3 SV=1	- + +							182.57	122	13	3	26.53	37.55	169.68	115	10	2	20.41	26.77
tr|A0A3B6U3W8|A0A3B6U3W8_WHEAT	Beta-amylase OS=Triticum aestivum OX=4565 PE=3 SV=1	- + +							182.57	122	13	3	26	35.94	169.68	115	10	2	20	25.62
tr|A0A3B6UA75|A0A3B6UA75_WHEAT	Beta-amylase OS=Triticum aestivum OX=4565 PE=3 SV=1	- + +							182.57	122	13	3	26	36.73	169.68	115	10	2	20	26.18
tr|A0A3B6U9P0|A0A3B6U9P0_WHEAT	Beta-amylase OS=Triticum aestivum OX=4565 PE=3 SV=1	- + +							182.57	122	13	3	27.08	38.33	169.68	115	10	2	20.83	27.32
tr|A0A3B6IYD4|A0A3B6IYD4_WHEAT	Beta-amylase OS=Triticum aestivum OX=4565 PE=3 SV=1	+ + +	69.76	4	2	1	4.17	6.46	175.21	114	11	2	22.92	30.23	176.87	111	11	2	22.92	27
tr|A0A3B6KSH4|A0A3B6KSH4_WHEAT	Beta-amylase OS=Triticum aestivum OX=4565 PE=3 SV=1	+ + +	69.76	4	2	1	3.85	6.48	175.04	113	11	0	21.15	30.67	176.87	120	11	1	21.15	28.57
tr|A0A3B6J0P1|A0A3B6J0P1_WHEAT	Beta-amylase OS=Triticum aestivum OX=4565 PE=3 SV=1	+ + +	69.76	4	2	1	4.08	6.18	175.21	114	11	2	22.45	28.91	176.87	111	11	2	22.45	25.82
P02666|CASB_BOVIN	Beta-casein OS=Bos taurus OX=9913 GN=CSN2 PE=1 SV=2	+ - -	85.46	13	2	2	11.76	17.41
P02754|LACB_BOVIN	Beta-lactoglobulin OS=Bos taurus OX=9913 GN=LGB PE=1 SV=3	+ - -	84.1	9	2	2	10.53	25.84
tr|W5P481|W5P481_SHEEP	Collagen type I alpha 1 chain OS=Ovis aries OX=9940 GN=COL1A1 PE=4 SV=1	+ + -	361.76	1052	233	1	184.92	56.31	342.8	1183	136	2	107.94	57.19
tr|A0A452E0F9|A0A452E0F9_CAPHI	Collagen type II alpha 1 chain OS=Capra hircus OX=9925 GN=COL2A1 PE=4 SV=1	- + -							101.34	59	8	1	6.84	7.23
tr|W5Q4S0|W5Q4S0_SHEEP	Collagen type III alpha 1 chain OS=Ovis aries OX=9940 GN=COL3A1 PE=4 SV=1	+ + -	283.27	247	96	0	82.76	33.88	267.45	295	53	0	45.69	33.61
tr|F1MJ71|F1MJ71_BOVIN	Collagen type IV alpha 4 chain OS=Bos taurus OX=9913 GN=COL4A4 PE=4 SV=3	+ - -	65.76	6	3	3	8.33	2.67
tr|G3MZI7|G3MZI7_BOVIN	Collagen type V alpha 1 chain OS=Bos taurus OX=9913 GN=COL5A1 PE=4 SV=2	+ + +	74.73	6	3	3	1.78	2.33	65.92	5	3	3	1.78	2.27	95.84	12	5	5	2.96	3.47
tr|W5NVR8|W5NVR8_SHEEP	Collagen type V alpha 1 chain OS=Ovis aries OX=9940 GN=COL5A1 PE=4 SV=1	+ + +	74.73	6	3	3	1.72	2.35	65.92	5	3	3	1.72	2.3	95.84	12	5	5	2.87	3.5
tr|A0A3Q1LL95|A0A3Q1LL95_BOVIN	Collagen type V alpha 2 chain OS=Bos taurus OX=9913 GN=COL5A2 PE=4 SV=1	- - +													69.42	7	4	1	3.31	3.87
tr|A0A3Q1LSX2|A0A3Q1LSX2_BOVIN	Collagen type V alpha 2 chain OS=Bos taurus OX=9913 GN=COL5A2 PE=4 SV=1	- + -							71.4	8	3	1	2.5	2.28
tr|F1N2Y2|F1N2Y2_BOVIN	Collagen type V alpha 2 chain OS=Bos taurus OX=9913 GN=COL5A2 PE=4 SV=3	- + -							71.4	8	3	1	2.5	2.32
tr|W5Q4M3|W5Q4M3_SHEEP	Collagen type V alpha 2 chain OS=Ovis aries OX=9940 GN=COL5A2 PE=4 SV=1	- + +							81.02	9	4	2	2.9	2.87	66.45	7	4	1	2.9	2.87
tr|E1BI98|E1BI98_BOVIN	Collagen type VI alpha 1 chain OS=Bos taurus OX=9913 GN=COL6A1 PE=1 SV=1	- + +							82.83	14	3	3	2.46	2.92	102.2	14	4	4	3.28	5.84
tr|W5PTE9|W5PTE9_SHEEP	Collagen type VI alpha 1 chain OS=Ovis aries OX=9940 GN=COL6A1 PE=4 SV=1	- - +													102.2	14	4	4	3.31	5.89
tr|Q1JQB0|Q1JQB0_BOVIN	Collagen type VI alpha 2 chain OS=Bos taurus OX=9913 GN=COL6A2 PE=1 SV=1	- + +							102.22	23	3	3	2.54	3.27	144.45	58	10	0	8.47	6.76
tr|F1MKG2|F1MKG2_BOVIN	Collagen type VI alpha 2 chain OS=Bos taurus OX=9913 GN=COL6A2 PE=1 SV=3	- + +							102.22	23	3	3	2.42	3.06	144.83	58	10	0	8.06	6.64
tr|A0A452F3D0|A0A452F3D0_CAPHI	Collagen type VI alpha 2 chain OS=Capra hircus OX=9925 GN=COL6A2 PE=4 SV=1	- + +							102.22	23	3	3	2.22	2.92	145.84	58	10	0	7.41	6.13
tr|W5PTN6|W5PTN6_SHEEP	Collagen type VI alpha 2 chain OS=Ovis aries OX=9940 GN=COL6A2 PE=4 SV=1	- + -							102.22	23	3	3	2.31	3.18
tr|Q7XJJ1|Q7XJJ1_WHEAT	Cytosolic glyceraldehyde-3-phosphate dehydrogenase (Fragment) OS=Triticum aestivum OX=4565 PE=3 SV=1	- + -							77.83	6	2	2	11.11	16.67
tr|Q9M4V4|Q9M4V4_WHEAT	Cytosolic glyceraldehyde-3-phosphate dehydrogenase GAPDH (Fragment) OS=Triticum aestivum OX=4565 PE=2 SV=1	- + -							77.83	6	2	2	7.14	11.91
tr|E0W6G5|E0W6G5_WHEAT	Dy-type high molecular weight glutenin OS=Triticum aestivum subsp. yunnanense OX=425487 GN=1Dy12* PE=3 SV=1	- + -							86.28	12	5	1	21.74	14.44
tr|A0A3Q1M7F0|A0A3Q1M7F0_BOVIN	Elastin OS=Bos taurus OX=9913 GN=ELN PE=3 SV=1	+ + -	97.39	13	7	7	19.44	9.65	82.54	9	6	6	16.67	10.05
tr|A0A3Q1MFJ9|A0A3Q1MFJ9_BOVIN	Elastin OS=Bos taurus OX=9913 GN=ELN PE=3 SV=1	+ + -	97.39	13	7	7	19.44	9.73	82.54	9	6	6	16.67	10.14
tr|A0A3Q1MEV3|A0A3Q1MEV3_BOVIN	Elastin OS=Bos taurus OX=9913 GN=ELN PE=3 SV=1	+ - -	97.39	13	7	7	18.92	9.47
tr|A0A3Q1N0T9|A0A3Q1N0T9_BOVIN	Elastin OS=Bos taurus OX=9913 GN=ELN PE=3 SV=1	+ - -	97.39	13	7	7	18.92	9.66
tr|F1N0H9|F1N0H9_BOVIN	Elastin OS=Bos taurus OX=9913 GN=ELN PE=3 SV=3	+ - -	97.39	13	7	7	20	10.13
tr|A0A7H4LBV6|A0A7H4LBV6_WHEAT	Elongation factor 1-alpha OS=Triticum aestivum OX=4565 GN=CAMPLR22A2D_LOCUS688 PE=3 SV=1	- + +							82.61	9	2	2	2.35	4.92	81.55	7	2	2	2.35	4.92
Q03033|EF1A_WHEAT	Elongation factor 1-alpha OS=Triticum aestivum OX=4565 GN=TEF1 PE=2 SV=1	- + +							82.61	9	2	2	3.12	4.92	81.55	7	2	2	3.12	4.92
tr|A0A1W5RMH3|A0A1W5RMH3_WHEAT	Elongation factor 1-alpha OS=Triticum aestivum OX=4565 PE=2 SV=1	- + +							82.61	9	2	2	3.12	4.92	81.55	7	2	2	3.12	4.92
tr|A0A1D5UZW7|A0A1D5UZW7_WHEAT	Elongation factor 1-alpha OS=Triticum aestivum OX=4565 PE=3 SV=1	- + +							82.61	9	2	2	3.12	4.92	81.55	7	2	2	3.12	4.92
tr|A0A1D5XDB6|A0A1D5XDB6_WHEAT	Elongation factor 1-alpha OS=Triticum aestivum OX=4565 PE=3 SV=1	- + +							82.61	9	2	2	3.12	4.92	81.55	7	2	2	3.12	4.92
tr|A0A3B6IRY7|A0A3B6IRY7_WHEAT	Elongation factor 1-alpha OS=Triticum aestivum OX=4565 PE=3 SV=1	- + +							82.61	9	2	2	2.99	4.55	81.55	7	2	2	2.99	4.55
tr|A0A3B6MXF1|A0A3B6MXF1_WHEAT	Elongation factor 1-alpha OS=Triticum aestivum OX=4565 PE=3 SV=1	- + +							82.61	9	2	2	3.77	5.87	81.55	7	2	2	3.77	5.87
tr|A0A3B6ARY9|A0A3B6ARY9_WHEAT	Elongation factor 1-alpha OS=Triticum aestivum OX=4565 PE=3 SV=1	- + +							82.61	9	2	2	3.12	4.92	81.55	7	2	2	3.12	4.92
tr|A0A3B6IQD9|A0A3B6IQD9_WHEAT	Elongation factor 1-alpha OS=Triticum aestivum OX=4565 PE=4 SV=1	- + +							82.61	9	2	2	4.26	7.53	81.55	7	2	2	4.26	7.53
tr|A0A3B6MYP4|A0A3B6MYP4_WHEAT	Elongation factor 1-alpha OS=Triticum aestivum OX=4565 PE=4 SV=1	- + +							82.61	9	2	2	3.57	5.88	81.55	7	2	2	3.57	5.88
tr|D0ES80|D0ES80_WHEAT	Gamma gliadin OS=Triticum aestivum OX=4565 PE=4 SV=1	- + -							104.03	50	3	0	33.33	13.56
tr|D0ES81|D0ES81_WHEAT	Gamma gliadin OS=Triticum aestivum OX=4565 PE=4 SV=1	- + -							122.85	70	4	1	40	16.88
tr|M9TG60|M9TG60_WHEAT	Gamma gliadin-A1 OS=Triticum aestivum OX=4565 GN=Gli-1 PE=2 SV=1	- + -							122.85	70	4	1	44.44	15.63
tr|M9TLK0|M9TLK0_WHEAT	Gamma gliadin-B2 OS=Triticum aestivum OX=4565 GN=Gli-1 PE=2 SV=1	- + -							89.24	6	4	1	44.44	15.15
tr|B6UKP0|B6UKP0_WHEAT	Gamma gliadin-D1 OS=Triticum aestivum OX=4565 GN=ll927 PE=2 SV=1	- + -							104.03	50	3	0	33.33	13.25
tr|Q1W676|Q1W676_WHEAT	Gamma-gliadin (Fragment) OS=Triticum aestivum OX=4565 PE=4 SV=1	- + -							104.03	50	3	0	42.86	31.75
tr|B6DQB1|B6DQB1_WHEAT	Gamma-gliadin (Fragment) OS=Triticum aestivum OX=4565 PE=4 SV=1	- + -							104.03	50	3	0	37.5	14.93
tr|A0A290XYW2|A0A290XYW2_WHEAT	Gamma-gliadin (Fragment) OS=Triticum aestivum OX=4565 PE=4 SV=1	- + -							100.05	8	5	1	50	15.94
tr|A0A290XYV6|A0A290XYV6_WHEAT	Gamma-gliadin (Fragment) OS=Triticum aestivum OX=4565 PE=4 SV=1	- + -							100.05	8	5	1	45.45	15.94
tr|A0A290XZ11|A0A290XZ11_WHEAT	Gamma-gliadin (Fragment) OS=Triticum aestivum OX=4565 PE=4 SV=1	- + -							100.05	8	5	1	45.45	15.94
tr|B6UKM5|B6UKM5_WHEAT	Gamma-gliadin OS=Triticum aestivum OX=4565 GN=ll903 PE=4 SV=1	- + -							129.74	15	7	0	70	20.2
tr|B6UKM7|B6UKM7_WHEAT	Gamma-gliadin OS=Triticum aestivum OX=4565 GN=ll906 PE=4 SV=1	- + -							134.2	20	7	1	77.78	19.87
tr|B6UKM8|B6UKM8_WHEAT	Gamma-gliadin OS=Triticum aestivum OX=4565 GN=ll907 PE=4 SV=1	- + -							104.03	50	3	0	33.33	13.94
tr|B6UKN7|B6UKN7_WHEAT	Gamma-gliadin OS=Triticum aestivum OX=4565 GN=ll921 PE=4 SV=1	- + -							76.63	13	3	0	33.33	8.92
tr|B6UKP8|B6UKP8_WHEAT	Gamma-gliadin OS=Triticum aestivum OX=4565 GN=ll941 PE=4 SV=1	- + -							129.74	15	7	0	87.5	24.02
tr|B6UKQ7|B6UKQ7_WHEAT	Gamma-gliadin OS=Triticum aestivum OX=4565 GN=qp915 PE=4 SV=1	- + -							104.03	50	3	0	33.33	13.25
tr|Q94G96|Q94G96_WHEAT	Gamma-gliadin OS=Triticum aestivum OX=4565 PE=2 SV=1	- + -							122.85	70	4	1	40	15.73
tr|Q94G97|Q94G97_WHEAT	Gamma-gliadin OS=Triticum aestivum OX=4565 PE=2 SV=1	- + -							122.85	70	4	1	40	20.7
tr|A0A4D6Q6U4|A0A4D6Q6U4_WHEAT	Gamma-gliadin OS=Triticum aestivum OX=4565 PE=4 SV=1	- - +													60.59	3	2	2	20	12.63
tr|K7X1Q2|K7X1Q2_WHEAT	Gamma-gliadin OS=Triticum aestivum OX=4565 PE=4 SV=1	- + -							57.51	8	2	0	25	12.91
tr|A0A4D6Q688|A0A4D6Q688_WHEAT	Gamma-gliadin OS=Triticum aestivum OX=4565 PE=4 SV=1	- + -							104.03	50	3	0	33.33	13.94
tr|U5U7C3|U5U7C3_WHEAT	Gamma-gliadin OS=Triticum aestivum OX=4565 PE=4 SV=1	- + -							70.11	9	3	0	30	18.6
tr|A0A5B9Y1W2|A0A5B9Y1W2_WHEAT	Gamma-gliadin OS=Triticum aestivum OX=4565 PE=4 SV=1	- + -							104.03	50	3	0	33.33	13.25
tr|U5U9Q8|U5U9Q8_WHEAT	Gamma-gliadin OS=Triticum aestivum OX=4565 PE=4 SV=1	- + -							70.11	9	3	0	33.33	18.6
tr|U5U9Q1|U5U9Q1_WHEAT	Gamma-gliadin OS=Triticum aestivum OX=4565 PE=4 SV=1	- + -							70.11	9	3	0	33.33	18.6
tr|A0A5B9Y2H5|A0A5B9Y2H5_WHEAT	Gamma-gliadin OS=Triticum aestivum OX=4565 PE=4 SV=1	- + -							70.11	9	3	0	30	18.6
tr|R9XV82|R9XV82_WHEAT	Gamma-gliadin OS=Triticum aestivum OX=4565 PE=4 SV=1	- + -							70.11	9	3	0	30	18.6
tr|R9XV71|R9XV71_WHEAT	Gamma-gliadin OS=Triticum aestivum OX=4565 PE=4 SV=1	- + -							70.11	9	3	0	30	18.6
tr|R9XT17|R9XT17_WHEAT	Gamma-gliadin OS=Triticum aestivum OX=4565 PE=4 SV=1	- + -							70.11	9	3	0	33.33	18.6
tr|U5U6N8|U5U6N8_WHEAT	Gamma-gliadin OS=Triticum aestivum OX=4565 PE=4 SV=1	- + -							70.11	9	3	0	33.33	18.6
tr|R9XUC7|R9XUC7_WHEAT	Gamma-gliadin OS=Triticum aestivum OX=4565 PE=4 SV=1	- + -							70.11	9	3	0	33.33	18.6
tr|R9XWA9|R9XWA9_WHEAT	Gamma-gliadin OS=Triticum aestivum OX=4565 PE=4 SV=1	- + -							70.11	9	3	0	33.33	18.6
tr|U5U6M3|U5U6M3_WHEAT	Gamma-gliadin OS=Triticum aestivum OX=4565 PE=4 SV=1	- + -							70.11	9	3	0	30	18.6
tr|U5U6P1|U5U6P1_WHEAT	Gamma-gliadin OS=Triticum aestivum OX=4565 PE=4 SV=1	- + -							70.11	9	3	0	33.33	18.6
tr|R9XT13|R9XT13_WHEAT	Gamma-gliadin OS=Triticum aestivum OX=4565 PE=4 SV=1	- + -							70.11	9	3	0	33.33	18.6
tr|R9XUS2|R9XUS2_WHEAT	Gamma-gliadin OS=Triticum aestivum OX=4565 PE=4 SV=1	- + -							70.11	9	3	0	27.27	18.6
tr|R9XV74|R9XV74_WHEAT	Gamma-gliadin OS=Triticum aestivum OX=4565 PE=4 SV=1	- + -							70.11	9	3	0	33.33	18.6
tr|U5U7C0|U5U7C0_WHEAT	Gamma-gliadin OS=Triticum aestivum OX=4565 PE=4 SV=1	- + -							70.11	9	3	0	30	18.6
tr|U5U9Q4|U5U9Q4_WHEAT	Gamma-gliadin OS=Triticum aestivum OX=4565 PE=4 SV=1	- + -							70.11	9	3	0	30	18.6
tr|R9XUB4|R9XUB4_WHEAT	Gamma-gliadin OS=Triticum aestivum OX=4565 PE=4 SV=1	- + -							70.11	9	3	0	33.33	18.6
tr|R9XT08|R9XT08_WHEAT	Gamma-gliadin OS=Triticum aestivum OX=4565 PE=4 SV=1	- + -							70.11	9	3	0	30	18.6
tr|A0A4D6Q658|A0A4D6Q658_WHEAT	Gamma-gliadin OS=Triticum aestivum OX=4565 PE=4 SV=1	- + -							104.03	50	3	0	33.33	13.94
tr|R9XUT2|R9XUT2_WHEAT	Gamma-gliadin OS=Triticum aestivum OX=4565 PE=4 SV=1	- + -							70.11	9	3	0	30	18.6
tr|U5U6M7|U5U6M7_WHEAT	Gamma-gliadin OS=Triticum aestivum OX=4565 PE=4 SV=1	- + -							70.11	9	3	0	30	18.6
tr|U5U7C7|U5U7C7_WHEAT	Gamma-gliadin OS=Triticum aestivum OX=4565 PE=4 SV=1	- + -							90.73	18	4	0	50	17.93
tr|R9XSY2|R9XSY2_WHEAT	Gamma-gliadin OS=Triticum aestivum OX=4565 PE=4 SV=1	- + -							90.73	18	4	0	44.44	17.93
tr|R9XUR0|R9XUR0_WHEAT	Gamma-gliadin OS=Triticum aestivum OX=4565 PE=4 SV=1	- + -							90.73	18	4	0	44.44	17.93
tr|R9XUR5|R9XUR5_WHEAT	Gamma-gliadin OS=Triticum aestivum OX=4565 PE=4 SV=1	- + -							90.73	18	4	0	50	17.93
tr|R9XUQ5|R9XUQ5_WHEAT	Gamma-gliadin OS=Triticum aestivum OX=4565 PE=4 SV=1	- + -							90.73	18	4	0	50	17.93
tr|R9XWC4|R9XWC4_WHEAT	Gamma-gliadin OS=Triticum aestivum OX=4565 PE=4 SV=1	- + -							127.24	67	5	0	55.56	16.16
tr|A6XBP2|A6XBP2_WHEAT	GBSS (Fragment) OS=Triticum aestivum OX=4565 GN=waxy PE=4 SV=1	- + -							60.55	3	2	2	15.38	28.57
tr|B7U6L4|B7U6L4_WHEAT	Globulin 3 OS=Triticum aestivum OX=4565 GN=glo-3A PE=4 SV=1	- - +													57.38	13	2	2	2.17	5.44
tr|I6QQ39|I6QQ39_WHEAT	Globulin-3A OS=Triticum aestivum OX=4565 GN=Glo-3A PE=2 SV=1	- - +													57.38	13	2	2	2.13	5.44
P12299|GLGL2_WHEAT	Glucose-1-phosphate adenylyltransferase large subunit, chloroplastic/amyloplastic OS=Triticum aestivum OX=4565 GN=AGP-L PE=2 SV=2	- - +													89.41	6	4	4	6.45	17.62
tr|Q0PG36|Q0PG36_WHEAT	Glucose-1-phosphate adenylyltransferase OS=Triticum aestivum OX=4565 GN=agpl PE=2 SV=1	- - +													89.41	6	4	4	6.45	17.62
tr|A0A3B5Y7B2|A0A3B5Y7B2_WHEAT	Glucose-1-phosphate adenylyltransferase OS=Triticum aestivum OX=4565 PE=3 SV=1	- - +													89.41	6	4	4	6.45	17.62
tr|A0A3B5Y860|A0A3B5Y860_WHEAT	Glucose-1-phosphate adenylyltransferase OS=Triticum aestivum OX=4565 PE=3 SV=1	- - +													89.41	6	4	4	5.8	17.01
tr|A0A3B5Z6A6|A0A3B5Z6A6_WHEAT	Glucose-1-phosphate adenylyltransferase OS=Triticum aestivum OX=4565 PE=3 SV=1	- - +													89.41	6	4	4	6.45	17.62
tr|A0A3B5Z5B4|A0A3B5Z5B4_WHEAT	Glucose-1-phosphate adenylyltransferase OS=Triticum aestivum OX=4565 PE=3 SV=1	- - +													89.41	6	4	4	6.45	17.42
tr|A0A3B6A3C9|A0A3B6A3C9_WHEAT	Glucose-1-phosphate adenylyltransferase OS=Triticum aestivum OX=4565 PE=3 SV=1	- - +													89.41	6	4	4	5.88	17.01
tr|Q8H0L6|Q8H0L6_WHEAT	Glutenin high molecular weight subunit (Fragment) OS=Triticum aestivum OX=4565 GN=HMW-GS(Dy type) PE=3 SV=1	- + -							86.28	12	5	1	29.41	48.47
P08488|GLT3_WHEAT	Glutenin, high molecular weight subunit 12 OS=Triticum aestivum OX=4565 PE=3 SV=1	- + -							86.28	12	5	1	21.74	14.39
P10388|GLT5_WHEAT	Glutenin, high molecular weight subunit DX5 OS=Triticum aestivum OX=4565 GN=GLU-1D-1D PE=3 SV=5	- + -							72.59	30	3	2	17.65	2.59
P10387|GLT0_WHEAT	Glutenin, high molecular weight subunit DY10 OS=Triticum aestivum OX=4565 GN=GLU-D1-2B PE=3 SV=1	- + -							85.63	12	5	1	21.74	14.66
P08489|GLT4_WHEAT	Glutenin, high molecular weight subunit PW212 OS=Triticum aestivum OX=4565 PE=3 SV=1	- + -							72.59	30	3	2	17.65	2.63
tr|A5YVV3|A5YVV3_WHEAT	Glyceraldehyde-3-phosphate dehydrogenase OS=Triticum aestivum OX=4565 GN=GAPC PE=2 SV=1	- + +							77.83	6	2	2	4.88	8.31	80.17	5	2	2	4.88	12.17
tr|A0A096UTL2|A0A096UTL2_WHEAT	Glyceraldehyde-3-phosphate dehydrogenase OS=Triticum aestivum OX=4565 GN=GAPC3 PE=2 SV=1	- + +							77.83	6	2	2	5.13	8.31	80.17	5	2	2	5.13	12.17
tr|W5GM69|W5GM69_WHEAT	Glyceraldehyde-3-phosphate dehydrogenase OS=Triticum aestivum OX=4565 GN=GAPC6 PE=2 SV=1	- + +							77.83	6	2	2	4.76	7.82	80.17	5	2	2	4.76	11.45
tr|W5GYX5|W5GYX5_WHEAT	Glyceraldehyde-3-phosphate dehydrogenase OS=Triticum aestivum OX=4565 GN=GAPC8 PE=2 SV=1	- + +							77.83	6	2	2	5	8.31	80.17	5	2	2	5	12.17
tr|A0A3B6NQQ5|A0A3B6NQQ5_WHEAT	Glyceraldehyde-3-phosphate dehydrogenase OS=Triticum aestivum OX=4565 PE=3 SV=1	- + +							77.83	6	2	2	5	8.31	80.17	5	2	2	5	12.17
tr|A0A3B6PLP7|A0A3B6PLP7_WHEAT	Glyceraldehyde-3-phosphate dehydrogenase OS=Triticum aestivum OX=4565 PE=3 SV=1	- - +													80.17	5	2	2	5.26	12.73
tr|A0A3B6QEY9|A0A3B6QEY9_WHEAT	Glyceraldehyde-3-phosphate dehydrogenase OS=Triticum aestivum OX=4565 PE=3 SV=1	- - +													80.17	5	2	2	5	12.46
tr|A6QL45|A6QL45_WHEAT	Granule-bound starch synthase GBSS (Fragment) OS=Triticum aestivum OX=4565 GN=waxy PE=4 SV=1	- + -							60.55	3	2	2	16.67	28.57
tr|W5Q6P5|W5Q6P5_SHEEP	Hair keratin type II intermediate filament OS=Ovis aries OX=9940 GN=KRT2.11 PE=3 SV=1	- - +													108.17	23	4	3	6.78	10.41
P02070|HBB_BOVIN	Hemoglobin subunit beta OS=Bos taurus OX=9913 GN=HBB PE=1 SV=1	+ - -	65.26	10	3	3	15.79	21.38
tr|A0A2L1K3K4|A0A2L1K3K4_WHEAT	High molecular weight glutenin (Fragment) OS=Triticum aestivum OX=4565 GN=Glu-B1 PE=3 SV=1	- + -							85.63	12	5	1	23.81	15.1
tr|A0A1W6C2K2|A0A1W6C2K2_WHEAT	High molecular weight glutenin OS=Triticum aestivum OX=4565 GN=HMW-G PE=3 SV=1	- + -							86.28	12	5	1	20.83	14.44
tr|A0A1W6C2J9|A0A1W6C2J9_WHEAT	High molecular weight glutenin OS=Triticum aestivum OX=4565 GN=HMW-G PE=3 SV=1	- + -							85.63	12	5	1	21.74	15.75
tr|A0A060MZP1|A0A060MZP1_WHEAT	High molecular weight glutenin subunit (Fragment) OS=Triticum aestivum OX=4565 GN=glu PE=3 SV=1	- + -							67.14	6	3	2	11.54	4.91
tr|A0A0K0KCV6|A0A0K0KCV6_WHEAT	High molecular weight glutenin subunit 1Dx2 OS=Triticum aestivum OX=4565 PE=3 SV=1	- + +							72.59	30	3	2	18.75	2.65	63.78	9	2	2	12.5	1.32
tr|V9TRL3|V9TRL3_WHEAT	High molecular weight glutenin subunit 1Dy protein OS=Triticum aestivum OX=4565 GN=Glu-D1-2 PE=3 SV=1	- + -							85.63	12	5	1	19.23	14.71
tr|A0A249Y2Y2|A0A249Y2Y2_WHEAT	High molecular weight glutenin subunit 1Slx2.3 OS=Triticum aestivum OX=4565 GN=1Slx2.3* PE=3 SV=1	- + +							72.59	30	3	2	14.29	2.34	63.78	9	2	2	9.52	1.17
tr|C6L669|C6L669_WHEAT	High molecular weight glutenin subunit 2.8 OS=Triticum aestivum OX=4565 GN=Glu-D1 PE=3 SV=1	- + +							72.59	30	3	2	17.65	2.93	63.78	9	2	2	11.76	1.46
tr|G1E6K7|G1E6K7_WHEAT	High molecular weight glutenin subunit Dx5 (Fragment) OS=Triticum aestivum OX=4565 GN=HMW-GS PE=3 SV=1	- - +													63.78	9	2	2	18.18	9.32
tr|X2JUA0|X2JUA0_WHEAT	High molecular weight glutenin subunit Dx5 OS=Triticum aestivum OX=4565 PE=3 SV=1	- + +							72.59	30	3	2	15.79	2.62	63.78	9	2	2	10.53	1.31
tr|A0A165B8S1|A0A165B8S1_WHEAT	High molecular weight glutenin subunit Dy10-m328SF OS=Triticum aestivum OX=4565 PE=3 SV=1	- + -							85.63	12	5	1	21.74	14.66
tr|E2CT66|E2CT66_WHEAT	High molecular weight glutenin subunit OS=Triticum aestivum OX=4565 GN=1Dx1.5* PE=3 SV=1	- + +							72.59	30	3	2	18.75	2.66	63.78	9	2	2	12.5	1.33
tr|A0A0H4PMT1|A0A0H4PMT1_WHEAT	High molecular weight glutenin subunit OS=Triticum aestivum OX=4565 GN=1Dx2.1t PE=3 SV=1	- + +							72.59	30	3	2	17.65	2.63	63.78	9	2	2	11.76	1.32
tr|A9QUS3|A9QUS3_WHEAT	High molecular weight glutenin subunit OS=Triticum aestivum OX=4565 GN=1Dy12* PE=2 SV=1	- + -							86.28	12	5	1	21.74	14.12
tr|W6B6A4|W6B6A4_WHEAT	High molecular weight glutenin subunit OS=Triticum aestivum OX=4565 GN=Glu PE=3 SV=1	- + -							66.8	6	2	1	12.5	5.71
tr|A9YSK4|A9YSK4_WHEAT	High molecular weight glutenin subunit OS=Triticum aestivum OX=4565 GN=Glu-D1-1 PE=3 SV=1	- + +							72.59	30	3	2	17.65	2.62	63.78	9	2	2	11.76	1.31
tr|A9YSK3|A9YSK3_WHEAT	High molecular weight glutenin subunit OS=Triticum aestivum OX=4565 GN=Glu-D1-2 PE=3 SV=1	- + -							85.63	12	5	1	20	14.66
tr|J7G6L4|J7G6L4_WHEAT	High-molecular-weight glutenin 1Dx2.2 OS=Triticum aestivum OX=4565 PE=3 SV=1	- + +							72.59	30	3	2	17.65	2.27	63.78	9	2	2	11.76	1.13
tr|D0IQ07|D0IQ07_WHEAT	High-molecular-weight glutenin Dx2 OS=Triticum aestivum OX=4565 GN=Glu-D1 PE=2 SV=1	- + +							72.59	30	3	2	17.65	2.63	63.78	9	2	2	11.76	1.32
tr|D0IQ05|D0IQ05_WHEAT	High-molecular-weight glutenin Dx5 OS=Triticum aestivum OX=4565 PE=2 SV=1	- + +							72.59	30	3	2	11.11	2.59	63.78	9	2	2	7.41	1.3
tr|Q7M1M7|Q7M1M7_WHEAT	High-molecular-weight glutenin OS=Triticum aestivum OX=4565 PE=3 SV=1	- + +							72.59	30	3	2	21.43	13.66	63.78	9	2	2	14.29	6.83
tr|Q6R2V1|Q6R2V1_WHEAT	High-molecular-weight glutenin subunit 1Dx2.1 OS=Triticum aestivum OX=4565 PE=3 SV=2	- + +							72.59	30	3	2	16.67	2.63	63.78	9	2	2	11.11	1.32
tr|B1B520|B1B520_WHEAT	High-molecular-weight glutenin subunit 2.6 OS=Triticum aestivum OX=4565 GN=Glu-D1 PE=3 SV=2	- + +							72.59	30	3	2	16.67	2.15	63.78	9	2	2	11.11	1.07
tr|G3FLC7|G3FLC7_WHEAT	High-molecular-weight glutenin subunit OS=Triticum aestivum OX=4565 GN=Glu PE=3 SV=2	- + +							72.59	30	3	2	17.65	2.27	63.78	9	2	2	11.76	1.13
tr|C0SUC3|C0SUC3_WHEAT	High-molecular-weight glutenin subunit x5 OS=Triticum aestivum OX=4565 GN=Glu1Dx5 PE=3 SV=1	- - +													63.78	9	2	2	11.11	1.3
tr|A9ZMG8|A9ZMG8_WHEAT	High-molecular-weight glutenin subunit y10 OS=Triticum aestivum OX=4565 GN=Glu1Dy10 PE=3 SV=1	- + -							85.63	12	5	1	21.74	14.66
tr|A0A452DJ35|A0A452DJ35_BOVIN	Histone H4 OS=Bos taurus OX=9913 GN=H4-16 PE=3 SV=1	- + +							81.76	21	4	4	16.67	24.72	67.82	7	3	3	12.5	24.72
tr|A0A452DJ40|A0A452DJ40_BOVIN	Histone H4 OS=Bos taurus OX=9913 GN=H4C11 PE=3 SV=1	- + +							81.76	21	4	4	15.38	19.3	67.82	7	3	3	11.54	19.3
tr|A0A3Q1M8Q4|A0A3Q1M8Q4_BOVIN	Histone H4 OS=Bos taurus OX=9913 GN=H4C12 PE=3 SV=1	- + +							81.76	21	4	4	16.67	22.92	67.82	7	3	3	12.5	22.92
tr|A0A452DJB2|A0A452DJB2_BOVIN	Histone H4 OS=Bos taurus OX=9913 GN=H4C13 PE=3 SV=1	- + +							81.76	21	4	4	13.33	21.57	67.82	7	3	3	10	21.57
tr|A0A452DJJ1|A0A452DJJ1_BOVIN	Histone H4 OS=Bos taurus OX=9913 GN=H4C14 PE=3 SV=1	- + +							81.76	21	4	4	17.39	20.18	67.82	7	3	3	13.04	20.18
tr|A0A3Q1NHG3|A0A3Q1NHG3_BOVIN	Histone H4 OS=Bos taurus OX=9913 GN=H4C2 PE=3 SV=1	- + +							81.76	21	4	4	18.18	23.66	67.82	7	3	3	13.64	23.66
tr|A0A3Q1MEY7|A0A3Q1MEY7_BOVIN	Histone H4 OS=Bos taurus OX=9913 GN=H4C7 PE=3 SV=1	- + +							81.76	21	4	4	14.81	20.18	67.82	7	3	3	11.11	20.18
tr|A0A3Q1MFY5|A0A3Q1MFY5_BOVIN	Histone H4 OS=Bos taurus OX=9913 GN=H4C8 PE=3 SV=1	- + +							81.76	21	4	4	16.67	20	67.82	7	3	3	12.5	20
tr|G3X807|G3X807_BOVIN	Histone H4 OS=Bos taurus OX=9913 GN=H4C9 PE=3 SV=1	- + +							81.76	21	4	4	16.67	22.45	67.82	7	3	3	12.5	22.45
tr|A0A3Q1LMV7|A0A3Q1LMV7_BOVIN	Histone H4 OS=Bos taurus OX=9913 GN=LOC107131556 PE=3 SV=1	- + +							81.76	21	4	4	16	21.36	67.82	7	3	3	12	21.36
tr|A0A3Q1MEZ8|A0A3Q1MEZ8_BOVIN	Histone H4 OS=Bos taurus OX=9913 GN=LOC112445458 PE=3 SV=1	- + +							81.76	21	4	4	16	21.36	67.82	7	3	3	12	21.36
tr|A0A3Q1LM20|A0A3Q1LM20_BOVIN	Histone H4 OS=Bos taurus OX=9913 GN=LOC112445649 PE=3 SV=1	- + +							81.76	21	4	4	13.79	16.18	67.82	7	3	3	10.34	16.18
tr|A0A3Q1MJQ1|A0A3Q1MJQ1_BOVIN	Histone H4 OS=Bos taurus OX=9913 GN=LOC115945178 PE=3 SV=1	- + +							81.76	21	4	4	14.81	14.77	67.82	7	3	3	11.11	14.77
tr|E1B9M9|E1B9M9_BOVIN	Histone H4 OS=Bos taurus OX=9913 GN=LOC525863 PE=3 SV=1	- + +							81.76	21	4	4	16	21.36	67.82	7	3	3	12	21.36
tr|G3N2B8|G3N2B8_BOVIN	Histone H4 OS=Bos taurus OX=9913 GN=LOC526226 PE=3 SV=1	- + +							81.76	21	4	4	17.39	21.36	67.82	7	3	3	13.04	21.36
P62803|H4_BOVIN	Histone H4 OS=Bos taurus OX=9913 PE=1 SV=2	- + +							81.76	21	4	4	16	21.36	67.82	7	3	3	12	21.36
tr|A0A3Q1MDT7|A0A3Q1MDT7_BOVIN	Histone H4 OS=Bos taurus OX=9913 PE=3 SV=1	- + +							80.66	18	4	4	14.29	16.18	67.82	7	3	3	10.71	16.18
tr|A0A3Q1N666|A0A3Q1N666_BOVIN	Histone H4 OS=Bos taurus OX=9913 PE=3 SV=1	- + +							81.76	21	4	4	15.38	21.78	67.82	7	3	3	11.54	21.78
tr|A0A3Q1M1Z1|A0A3Q1M1Z1_BOVIN	Histone H4 OS=Bos taurus OX=9913 PE=3 SV=1	- + +							80.66	18	4	4	14.81	16.18	67.82	7	3	3	11.11	16.18
tr|A0A3Q1MH02|A0A3Q1MH02_BOVIN	Histone H4 OS=Bos taurus OX=9913 PE=3 SV=1	- + +							81.76	21	4	4	14.29	16.18	67.82	7	3	3	10.71	16.18
tr|E1BLC2|E1BLC2_BOVIN	Histone H4 OS=Bos taurus OX=9913 PE=3 SV=2	- + +							81.76	21	4	4	17.39	22.68	67.82	7	3	3	13.04	22.68
tr|G3N081|G3N081_BOVIN	Histone H4 OS=Bos taurus OX=9913 PE=3 SV=2	- + +							81.76	21	4	4	16	22.45	67.82	7	3	3	12	22.45
tr|W5QFN7|W5QFN7_SHEEP	Histone H4 OS=Ovis aries OX=9940 GN=LOC101108868 PE=3 SV=1	- + +							81.76	21	4	4	16	20	67.82	7	3	3	12	20
tr|W5QFN8|W5QFN8_SHEEP	Histone H4 OS=Ovis aries OX=9940 GN=LOC101109129 PE=3 SV=1	- + +							81.76	21	4	4	15.38	19.82	67.82	7	3	3	11.54	19.82
tr|W5QFQ2|W5QFQ2_SHEEP	Histone H4 OS=Ovis aries OX=9940 GN=LOC101109919 PE=3 SV=1	- + +							81.76	21	4	4	16	20.75	67.82	7	3	3	12	20.75
tr|W5QFR6|W5QFR6_SHEEP	Histone H4 OS=Ovis aries OX=9940 GN=LOC101113369 PE=3 SV=1	- + +							81.76	21	4	4	15.38	20.37	67.82	7	3	3	11.54	20.37
tr|W5PHM4|W5PHM4_SHEEP	Histone H4 OS=Ovis aries OX=9940 GN=LOC101123670 PE=3 SV=1	- + +							81.76	21	4	4	15.38	20	67.82	7	3	3	11.54	20
tr|W5QFP4|W5QFP4_SHEEP	Histone H4 OS=Ovis aries OX=9940 PE=3 SV=1	- + +							81.76	21	4	4	16	20.75	67.82	7	3	3	12	20.75
tr|W5QFN3|W5QFN3_SHEEP	Histone H4 OS=Ovis aries OX=9940 PE=3 SV=1	- + +							81.76	21	4	4	16	20	67.82	7	3	3	12	20
tr|X5D5A6|X5D5A6_WHEAT	HMW glutenin (Fragment) OS=Triticum aestivum OX=4565 GN=DAL1Slx PE=3 SV=1	- - +													63.78	9	2	2	15.38	4.72
tr|A0A1I9RW78|A0A1I9RW78_WHEAT	HMW glutenin 1Mgx OS=Triticum aestivum OX=4565 PE=3 SV=1	- + +							72.59	30	3	2	13.64	2.68	63.78	9	2	2	9.09	1.34
tr|A0A1I9RW80|A0A1I9RW80_WHEAT	HMW glutenin 1Ugx OS=Triticum aestivum OX=4565 PE=3 SV=1	- + +							72.59	30	3	2	16.67	2.21	63.78	9	2	2	11.11	1.11
tr|Q38LF5|Q38LF5_WHEAT	HMW glutenin protein Dx5 (Fragment) OS=Triticum aestivum OX=4565 GN=glu PE=3 SV=1	- - +													63.78	9	2	2	14.29	1.75
tr|Q6R510|Q6R510_WHEAT	HMW glutenin subunit (Fragment) OS=Triticum aestivum OX=4565 GN=HMW-GS PE=3 SV=1	- - +													63.78	9	2	2	20	5.85
tr|Q6R507|Q6R507_WHEAT	HMW glutenin subunit (Fragment) OS=Triticum aestivum OX=4565 GN=HMW-GS PE=3 SV=1	- - +													63.78	9	2	2	18.18	5.85
tr|Q6R508|Q6R508_WHEAT	HMW glutenin subunit (Fragment) OS=Triticum aestivum OX=4565 GN=HMW-GS PE=3 SV=1	- - +													63.78	9	2	2	18.18	5.85
tr|Q6R509|Q6R509_WHEAT	HMW glutenin subunit (Fragment) OS=Triticum aestivum OX=4565 GN=HMW-GS PE=3 SV=1	- - +													63.78	9	2	2	18.18	5.85
tr|D7REK2|D7REK2_WHEAT	HMW glutenin subunit 1Dx5' OS=Triticum aestivum OX=4565 PE=3 SV=1	- + +							72.59	30	3	2	15.79	2.64	63.78	9	2	2	10.53	1.32
tr|Q8GV12|Q8GV12_WHEAT	HMW glutenin subunit OS=Triticum aestivum OX=4565 GN=1Dx2.2 PE=3 SV=1	- + +							72.59	30	3	2	17.65	2.27	63.78	9	2	2	11.76	1.13
tr|E4W506|E4W506_WHEAT	HMW glutenin subunit OS=Triticum aestivum OX=4565 GN=1Dy12.2* PE=3 SV=1	- + -							86.28	12	5	1	20.83	14.44
tr|Q6RX92|Q6RX92_WHEAT	HMW glutenin subunit OS=Triticum aestivum OX=4565 GN=Glu PE=2 SV=1	- + -							86.28	12	5	1	21.74	14.44
tr|Q6RX93|Q6RX93_WHEAT	HMW glutenin subunit OS=Triticum aestivum OX=4565 PE=3 SV=1	- + -							86.28	12	5	1	21.74	14.44
tr|Q52JL3|Q52JL3_WHEAT	HMW glutenin subunit OS=Triticum aestivum OX=4565 PE=3 SV=1	- + -							86.28	12	5	1	20	14.44
tr|Q599I0|Q599I0_WHEAT	HMW subunit of glutenin 1Dx2.2* (Fragment) OS=Triticum aestivum OX=4565 GN=glu-D1x PE=3 SV=1	- + +							72.59	30	3	2	16.67	2.15	63.78	9	2	2	11.11	1.07
tr|A0A452F3G3|A0A452F3G3_CAPHI	IF rod domain-containing protein OS=Capra hircus OX=9925 GN=LOC102183211 PE=3 SV=1	- - +													108.17	23	4	3	6.35	10.08
tr|A0A452FM15|A0A452FM15_CAPHI	IF rod domain-containing protein OS=Capra hircus OX=9925 GN=LOC102185436 PE=3 SV=1	- - +													100.74	16	3	2	5	6.3
tr|A0A452FMC1|A0A452FMC1_CAPHI	IF rod domain-containing protein OS=Capra hircus OX=9925 GN=LOC102185436 PE=3 SV=1	- - +													100.74	16	3	2	5	6.09
tr|A0A452FMF8|A0A452FMF8_CAPHI	IF rod domain-containing protein OS=Capra hircus OX=9925 GN=LOC102185436 PE=3 SV=1	- - +													100.74	16	3	2	5.08	6.02
tr|A0A452FLR0|A0A452FLR0_CAPHI	IF rod domain-containing protein OS=Capra hircus OX=9925 GN=LOC102185436 PE=3 SV=1	- - +													100.74	16	3	2	5	6.24
tr|A0A452FL68|A0A452FL68_CAPHI	IF rod domain-containing protein OS=Capra hircus OX=9925 GN=LOC102185436 PE=3 SV=1	- - +													100.74	16	3	2	4.69	5.89
tr|W5Q6R3|W5Q6R3_SHEEP	IF rod domain-containing protein OS=Ovis aries OX=9940 PE=3 SV=1	- - +													108.17	23	4	3	7.14	10.74
tr|A0A452G0P6|A0A452G0P6_CAPHI	Keratin 10 OS=Capra hircus OX=9925 GN=KRT10 PE=3 SV=1	- - +													88.06	7	4	4	8.51	10.99
tr|A0A452EME4|A0A452EME4_CAPHI	Keratin 14 OS=Capra hircus OX=9925 GN=KRT14 PE=3 SV=1	- + -							111.37	37	4	2	7.41	11.57
tr|A0A452EN33|A0A452EN33_CAPHI	Keratin 14 OS=Capra hircus OX=9925 GN=KRT14 PE=3 SV=1	- + -							111.37	37	4	2	7.14	10.31
tr|A0A452EME0|A0A452EME0_CAPHI	Keratin 14 OS=Capra hircus OX=9925 GN=KRT14 PE=3 SV=1	- + -							111.37	37	4	2	7.27	11.11
tr|A0A452E4S7|A0A452E4S7_CAPHI	Keratin 17 OS=Capra hircus OX=9925 GN=KRT17 PE=3 SV=1	- + +							87.79	26	3	1	5.88	7.59	88.5	28	2	2	3.92	7.59
tr|A0A452E4U1|A0A452E4U1_CAPHI	Keratin 17 OS=Capra hircus OX=9925 GN=KRT17 PE=3 SV=1	- + +							87.79	26	3	1	5.66	7.71	88.5	28	2	2	3.77	7.71
tr|W5Q744|W5Q744_SHEEP	Keratin 17, type I OS=Ovis aries OX=9940 GN=KRT17 PE=3 SV=1	- + +							87.79	26	3	1	5.26	7.51	88.5	28	2	2	3.51	7.51
tr|A0A3Q1MYR8|A0A3Q1MYR8_BOVIN	Keratin 3 OS=Bos taurus OX=9913 GN=KRT3 PE=1 SV=1	+ - -	69.99	5	2	1	3.12	3.66
tr|G3MXL3|G3MXL3_BOVIN	Keratin 3 OS=Bos taurus OX=9913 GN=KRT3 PE=1 SV=1	+ - -	69.99	5	2	1	3.28	3.73
tr|A0A452FN18|A0A452FN18_CAPHI	Keratin 3 OS=Capra hircus OX=9925 GN=KRT3 PE=3 SV=1	+ - -	69.99	5	2	1	3.12	3.66
tr|A0A452FN24|A0A452FN24_CAPHI	Keratin 3 OS=Capra hircus OX=9925 GN=KRT3 PE=3 SV=1	+ - -	69.99	5	2	1	3.33	4.36
tr|W5Q5V9|W5Q5V9_SHEEP	Keratin 3 OS=Ovis aries OX=9940 GN=KRT3 PE=3 SV=1	+ - -	69.99	5	2	1	2.82	3.71
tr|A0A3Q1LSG0|A0A3Q1LSG0_BOVIN	Keratin 42 OS=Bos taurus OX=9913 GN=KRT42 PE=1 SV=1	- + -							87.79	26	3	1	5.56	7.51
tr|A0A452DMF8|A0A452DMF8_CAPHI	Keratin 5 OS=Capra hircus OX=9925 GN=KRT5 PE=3 SV=1	+ - -	69.99	5	2	1	2.86	4.1
tr|W5Q687|W5Q687_SHEEP	Keratin 5 OS=Ovis aries OX=9940 GN=KRT5 PE=3 SV=1	+ - -	69.99	5	2	1	2.94	3.85
tr|A0A452EML6|A0A452EML6_CAPHI	Keratin 75 OS=Capra hircus OX=9925 GN=KRT75 PE=3 SV=1	+ + +	69.99	5	2	1	2.99	4.35	104.42	22	5	4	7.46	7.56	122.4	32	5	3	7.46	7.37
tr|W5Q6M7|W5Q6M7_SHEEP	Keratin 83 OS=Ovis aries OX=9940 GN=LOC100526780 PE=3 SV=1	- - +													100.74	16	3	2	5.36	6.59
tr|A0A3Q1M2I5|A0A3Q1M2I5_BOVIN	Keratin, type I cytoskeletal 14 OS=Bos taurus OX=9913 GN=KRT14 PE=1 SV=1	- + +							111.37	37	4	2	7.41	11.57	116.03	27	3	3	5.56	11.57
tr|F1MC11|F1MC11_BOVIN	Keratin, type I cytoskeletal 14 OS=Bos taurus OX=9913 GN=KRT14 PE=1 SV=3	- + +							111.37	37	4	2	7.14	10.29	116.03	27	3	3	5.36	10.29
tr|W5Q6L8|W5Q6L8_SHEEP	Keratin, type I cytoskeletal 14 OS=Ovis aries OX=9940 GN=LOC101118459 PE=3 SV=1	- + -							111.37	37	4	2	7.14	12.16
A1L595|K1C17_BOVIN	Keratin, type I cytoskeletal 17 OS=Bos taurus OX=9913 GN=KRT17 PE=2 SV=1	- + +							87.79	26	3	1	5.66	7.71	88.5	28	2	2	3.77	7.71
tr|A0A140T867|A0A140T867_BOVIN	Keratin, type I cytoskeletal 17 OS=Bos taurus OX=9913 GN=KRT17 PE=3 SV=1	- + +							87.79	26	3	1	5.66	7.71	88.5	28	2	2	3.77	7.71
Q0P5J4|K1C25_BOVIN	Keratin, type I cytoskeletal 25 OS=Bos taurus OX=9913 GN=KRT25 PE=2 SV=1	- - +													57.9	5	3	3	6.38	7.78
Q6R650|K1C25_CAPHI	Keratin, type I cytoskeletal 25 OS=Capra hircus OX=9925 GN=KRT25 PE=2 SV=1	- - +													57.9	5	3	3	6.38	7.78
tr|A0A452EQ71|A0A452EQ71_CAPHI	Keratin, type I cytoskeletal 25 OS=Capra hircus OX=9925 GN=KRT25 PE=4 SV=1	- - +													57.9	5	3	3	6.25	7.87
tr|A0A452EQB3|A0A452EQB3_CAPHI	Keratin, type I cytoskeletal 25 OS=Capra hircus OX=9925 GN=KRT25 PE=4 SV=1	- - +													57.9	5	3	3	6.52	7.9
Q9BGM5|K1C25_SHEEP	Keratin, type I cytoskeletal 25 OS=Ovis aries OX=9940 GN=KRT25 PE=2 SV=1	- - +													57.9	5	3	3	6.38	7.78
tr|W5Q0H4|W5Q0H4_SHEEP	Keratin, type I cytoskeletal 25 OS=Ovis aries OX=9940 GN=KRT25 PE=4 SV=1	- - +													57.9	5	3	3	6.38	7.78
A4FUZ0|KRT83_BOVIN	Keratin, type II cuticular Hb3 OS=Bos taurus OX=9913 GN=KRT83 PE=2 SV=1	- - +													100.74	16	3	2	5	6.09
tr|A0A452DI61|A0A452DI61_BOVIN	Keratin, type II cuticular Hb3 OS=Bos taurus OX=9913 GN=KRT83 PE=3 SV=1	- - +													100.74	16	3	2	4.84	5.89
Q5XQN5|K2C5_BOVIN	Keratin, type II cytoskeletal 5 OS=Bos taurus OX=9913 GN=KRT5 PE=1 SV=1	+ - +	69.99	5	2	1	2.94	3.83							106.69	35	4	2	5.88	6.49
tr|M0QVZ6|M0QVZ6_BOVIN	Keratin, type II cytoskeletal 5 OS=Bos taurus OX=9913 GN=KRT5 PE=3 SV=2	+ - +	69.99	5	2	1	2.94	3.87							106.69	35	4	2	5.88	6.57
tr|A0A3Q1MKC8|A0A3Q1MKC8_BOVIN	Keratin, type II cytoskeletal 7 OS=Bos taurus OX=9913 GN=KRT7 PE=1 SV=1	+ + +	64.03	3	2	1	3.28	5.03	75.03	13	2	1	3.28	5.03	79.93	11	2	1	3.28	5.03
Q29S21|K2C7_BOVIN	Keratin, type II cytoskeletal 7 OS=Bos taurus OX=9913 GN=KRT7 PE=2 SV=1	+ + +	64.03	3	2	1	3.28	4.94	75.03	13	2	1	3.28	4.94	79.93	11	2	1	3.28	4.94
Q08D91|K2C75_BOVIN	Keratin, type II cytoskeletal 75 OS=Bos taurus OX=9913 GN=KRT75 PE=2 SV=1	+ + +	69.99	5	2	1	2.94	4.24	104.42	22	5	4	7.35	7.37	122.4	32	5	3	7.35	7.18
tr|A0A3Q1LSV1|A0A3Q1LSV1_BOVIN	Keratin, type II cytoskeletal 75 OS=Bos taurus OX=9913 GN=KRT75 PE=3 SV=1	+ + +	69.99	5	2	1	2.99	4.34	104.42	22	5	4	7.46	7.55	122.4	32	5	3	7.46	7.36
tr|W5Q6E8|W5Q6E8_SHEEP	Keratin, type II cytoskeletal 75 OS=Ovis aries OX=9940 GN=LOC101112555 PE=3 SV=1	+ + +	69.99	5	2	1	3.23	4.65	104.42	22	5	4	8.06	8.08	122.4	32	5	3	8.06	7.88
P15241|K2M2_SHEEP	Keratin, type II microfibrillar, component 7C OS=Ovis aries OX=9940 PE=1 SV=1	- - +													100.74	16	3	2	5	6.11
tr|A5D7M6|A5D7M6_BOVIN	KRT5 protein OS=Bos taurus OX=9913 GN=KRT5 PE=2 SV=1	+ - +	69.99	5	2	1	2.94	3.85							106.69	35	4	2	5.88	6.53
tr|Q6QGV9|Q6QGV9_WHEAT	LMW glutenin pGL13.1 OS=Triticum aestivum OX=4565 PE=4 SV=1	- + -							90.97	35	4	1	40	9.21
tr|Q6QGV8|Q6QGV8_WHEAT	LMW glutenin pGM107 OS=Triticum aestivum OX=4565 PE=4 SV=1	- + -							90.97	35	4	1	50	8.24
tr|Q18NR2|Q18NR2_WHEAT	LMW glutenin subunit OS=Triticum aestivum OX=4565 GN=Glu-B3g PE=4 SV=1	+ + +	71.65	6	3	3	30	9.33	124.88	89	5	2	50	11.95	94.08	19	3	3	30	9.33
tr|A0A2U8JCZ2|A0A2U8JCZ2_WHEAT	LMW-B3 OS=Triticum aestivum OX=4565 GN=Glu-3 PE=4 SV=1	+ + +	71.65	6	3	3	30	8.91	124.88	89	5	2	50	11.42	94.08	19	3	3	30	8.91
tr|R9XUW4|R9XUW4_WHEAT	LMW-GS (Fragment) OS=Triticum aestivum OX=4565 GN=glu-3 PE=4 SV=1	- + -							90.97	35	4	1	40	9.27
tr|R9XUE1|R9XUE1_WHEAT	LMW-GS OS=Triticum aestivum OX=4565 GN=glu-3 PE=4 SV=1	- + -							90.97	35	4	1	40	9.12
tr|R9XWE6|R9XWE6_WHEAT	LMW-GS OS=Triticum aestivum OX=4565 GN=glu-3 PE=4 SV=1	- + -							97.48	39	4	1	33.33	10.78
tr|R9XVC9|R9XVC9_WHEAT	LMW-GS OS=Triticum aestivum OX=4565 GN=glu-3 PE=4 SV=1	- + -							91.65	35	4	1	40	11.38
tr|R9XWG9|R9XWG9_WHEAT	LMW-GS OS=Triticum aestivum OX=4565 GN=glu-3 PE=4 SV=1	- + -							91.65	35	4	1	40	11.9
tr|H6VLQ3|H6VLQ3_WHEAT	LMW-GS OS=Triticum aestivum OX=4565 GN=glu-3 PE=4 SV=1	- + -							90.97	35	4	1	36.36	9.21
tr|R9XVB0|R9XVB0_WHEAT	LMW-GS OS=Triticum aestivum OX=4565 GN=glu-3 PE=4 SV=1	- + -							97.48	39	4	1	36.36	10.75
tr|R9XT50|R9XT50_WHEAT	LMW-GS OS=Triticum aestivum OX=4565 GN=glu-3 PE=4 SV=1	- + -							91.65	35	4	1	36.36	11.04
tr|R9XUV6|R9XUV6_WHEAT	LMW-GS OS=Triticum aestivum OX=4565 GN=glu-3 PE=4 SV=1	- + -							90.97	35	4	1	40	9.12
tr|V9P7D7|V9P7D7_WHEAT	LMW-i glutenin subunit 37 OS=Triticum aestivum OX=4565 GN=LMW-i PE=4 SV=1	- + -							90.97	35	4	1	44.44	7.98
tr|B2BZC7|B2BZC7_WHEAT	LMW-m glutenin subunit 0154A5-M OS=Triticum aestivum OX=4565 GN=Glu-D3 PE=4 SV=1	+ + +	71.65	6	3	3	23.08	11.11	124.88	89	5	2	38.46	14.24	94.08	19	3	3	23.08	11.11
tr|V9P6C8|V9P6C8_WHEAT	LMW-m glutenin subunit 10 (Fragment) OS=Triticum aestivum OX=4565 GN=Glu-3 PE=4 SV=1	- + -							90.97	35	4	1	40	9.4
tr|V9P7D2|V9P7D2_WHEAT	LMW-m glutenin subunit 12 (Fragment) OS=Triticum aestivum OX=4565 GN=Glu-3 PE=4 SV=1	- + -							90.97	35	4	1	40	9.09
tr|V9P748|V9P748_WHEAT	LMW-m glutenin subunit 22 OS=Triticum aestivum OX=4565 GN=LMW-m PE=4 SV=1	- + -							90.97	35	4	1	40	9.12
tr|V9P6Q7|V9P6Q7_WHEAT	LMW-m glutenin subunit 36 OS=Triticum aestivum OX=4565 GN=LMW-m PE=4 SV=1	- + -							90.97	35	4	1	44.44	9.72
tr|V9P779|V9P779_WHEAT	LMW-m glutenin subunit 38 OS=Triticum aestivum OX=4565 GN=LMW-m PE=4 SV=1	- + -							90.97	35	4	1	44.44	9.86
tr|V9P6E8|V9P6E8_WHEAT	LMW-m glutenin subunit 40 OS=Triticum aestivum OX=4565 GN=LMW-m PE=4 SV=1	- + -							90.97	35	4	1	33.33	8.95
tr|V9P6R6|V9P6R6_WHEAT	LMW-m glutenin subunit 53 OS=Triticum aestivum OX=4565 GN=LMW-m PE=4 SV=1	- + -							90.97	35	4	1	36.36	9.21
tr|Q68AN2|Q68AN2_WHEAT	LMW-s KS2 OS=Triticum aestivum OX=4565 GN=KANS2 PE=2 SV=1	+ + +	71.65	6	3	3	30	9.33	124.88	89	5	2	50	11.95	94.08	19	3	3	30	9.33
tr|Q5MFN3|Q5MFN3_WHEAT	Low molecular weight glutenin (Fragment) OS=Triticum aestivum OX=4565 PE=2 SV=1	- + -							90.97	35	4	1	36.36	9.24
tr|Q5MFN5|Q5MFN5_WHEAT	Low molecular weight glutenin (Fragment) OS=Triticum aestivum OX=4565 PE=2 SV=1	- + -							90.97	35	4	1	44.44	9.56
tr|Q5MFN6|Q5MFN6_WHEAT	Low molecular weight glutenin (Fragment) OS=Triticum aestivum OX=4565 PE=2 SV=1	- + -							90.97	35	4	1	44.44	9.82
tr|Q5MFN1|Q5MFN1_WHEAT	Low molecular weight glutenin (Fragment) OS=Triticum aestivum OX=4565 PE=2 SV=1	- + -							90.97	35	4	1	40	9.24
tr|Q5MFM6|Q5MFM6_WHEAT	Low molecular weight glutenin OS=Triticum aestivum OX=4565 PE=2 SV=1	- + -							90.97	35	4	1	40	9.21
tr|Q5MFN2|Q5MFN2_WHEAT	Low molecular weight glutenin OS=Triticum aestivum OX=4565 PE=2 SV=1	- + -							90.97	35	4	1	40	9.21
tr|Q5MFM1|Q5MFM1_WHEAT	Low molecular weight glutenin OS=Triticum aestivum OX=4565 PE=2 SV=1	- + -							90.97	35	4	1	40	9.21
tr|Q5MFM7|Q5MFM7_WHEAT	Low molecular weight glutenin OS=Triticum aestivum OX=4565 PE=2 SV=1	- + -							90.97	35	4	1	40	9.21
tr|Q5MFM9|Q5MFM9_WHEAT	Low molecular weight glutenin OS=Triticum aestivum OX=4565 PE=2 SV=1	- + -							90.97	35	4	1	40	9.21
tr|Q8H0J5|Q8H0J5_WHEAT	Low molecular weight glutenin subunit (Fragment) OS=Triticum aestivum OX=4565 GN=lmw-gs PE=4 SV=1	- + -							90.97	35	4	1	40	9.21
tr|Q0GQX0|Q0GQX0_WHEAT	Low molecular weight glutenin subunit (Fragment) OS=Triticum aestivum OX=4565 PE=4 SV=1	- + -							90.97	35	4	1	44.44	9.52
tr|A0A3G3C4P3|A0A3G3C4P3_WHEAT	Low molecular weight glutenin subunit A3-4 OS=Triticum aestivum OX=4565 PE=4 SV=1	- + -							90.97	35	4	1	44.44	9.12
tr|Q0PW08|Q0PW08_WHEAT	Low molecular weight glutenin subunit K2 OS=Triticum aestivum OX=4565 PE=4 SV=1	- + -							90.97	35	4	1	33.33	9.15
tr|Q75ZV8|Q75ZV8_WHEAT	Low molecular weight glutenin subunit OS=Triticum aestivum OX=4565 GN=GLEN42K PE=2 SV=1	+ + +	71.65	6	3	3	30	9.33	124.88	89	5	2	50	11.95	94.08	19	3	3	30	9.33
tr|B2Y2Q1|B2Y2Q1_WHEAT	Low molecular weight glutenin subunit OS=Triticum aestivum OX=4565 GN=GluB3-1 PE=4 SV=1	+ + +	71.65	6	3	3	30	8.89	124.88	89	5	2	50	11.39	94.08	19	3	3	30	8.89
tr|B2Y2Q4|B2Y2Q4_WHEAT	Low molecular weight glutenin subunit OS=Triticum aestivum OX=4565 GN=GluB3-1 PE=4 SV=1	+ + +	71.65	6	3	3	30	8.82	124.88	89	5	2	50	11.29	94.08	19	3	3	30	8.82
tr|B2Y2Q2|B2Y2Q2_WHEAT	Low molecular weight glutenin subunit OS=Triticum aestivum OX=4565 GN=GluB3-1 PE=4 SV=1	+ + +	71.65	6	3	3	30	8.77	124.88	89	5	2	50	11.23	94.08	19	3	3	30	8.77
tr|B2Y2Q3|B2Y2Q3_WHEAT	Low molecular weight glutenin subunit OS=Triticum aestivum OX=4565 GN=GluB3-1 PE=4 SV=1	+ + +	71.65	6	3	3	30	8.79	124.88	89	5	2	50	11.26	94.08	19	3	3	30	8.79
tr|Q6WZC3|Q6WZC3_WHEAT	Low molecular weight glutenin subunit OS=Triticum aestivum OX=4565 PE=4 SV=1	- + -							90.97	35	4	1	40	9.21
tr|Q7DM83|Q7DM83_WHEAT	Low-molecular-weight glutenin storage protein (Fragment) OS=Triticum aestivum OX=4565 PE=2 SV=1	- + -							90.97	35	4	1	50	11.97
tr|R4JBJ2|R4JBJ2_WHEAT	Low-molecular-weight glutenin subunit (Fragment) OS=Triticum aestivum OX=4565 GN=LMW-GS PE=4 SV=1	+ + +	71.65	6	3	3	33.33	9.97	124.88	89	5	2	55.56	12.77	94.08	19	3	3	33.33	9.97
tr|I1XB56|I1XB56_WHEAT	Low-molecular-weight glutenin subunit (Fragment) OS=Triticum aestivum OX=4565 GN=LMW-GS PE=4 SV=1	+ + +	71.65	6	3	3	33.33	10.56	124.88	89	5	2	55.56	13.53	94.08	19	3	3	33.33	10.56
tr|R4JF82|R4JF82_WHEAT	Low-molecular-weight glutenin subunit (Fragment) OS=Triticum aestivum OX=4565 GN=LMW-GS PE=4 SV=1	+ + +	71.65	6	3	3	33.33	9.85	124.88	89	5	2	55.56	12.62	94.08	19	3	3	33.33	9.85
tr|R4JFB5|R4JFB5_WHEAT	Low-molecular-weight glutenin subunit (Fragment) OS=Triticum aestivum OX=4565 GN=LMW-GS PE=4 SV=1	+ + +	71.65	6	3	3	33.33	9.85	124.88	89	5	2	55.56	12.62	94.08	19	3	3	33.33	9.85
tr|R4JB14|R4JB14_WHEAT	Low-molecular-weight glutenin subunit (Fragment) OS=Triticum aestivum OX=4565 GN=LMW-GS PE=4 SV=1	+ + +	71.65	6	3	3	33.33	9.88	124.88	89	5	2	55.56	12.65	94.08	19	3	3	33.33	9.88
tr|R4JB40|R4JB40_WHEAT	Low-molecular-weight glutenin subunit (Fragment) OS=Triticum aestivum OX=4565 GN=LMW-GS PE=4 SV=1	+ + +	71.65	6	3	3	33.33	10	124.88	89	5	2	55.56	12.81	94.08	19	3	3	33.33	10
tr|R4JB54|R4JB54_WHEAT	Low-molecular-weight glutenin subunit (Fragment) OS=Triticum aestivum OX=4565 GN=LMW-GS PE=4 SV=1	+ + +	71.65	6	3	3	33.33	9.91	124.88	89	5	2	55.56	12.69	94.08	19	3	3	33.33	9.91
tr|R4JBL6|R4JBL6_WHEAT	Low-molecular-weight glutenin subunit (Fragment) OS=Triticum aestivum OX=4565 GN=LMW-GS PE=4 SV=1	+ + +	71.65	6	3	3	33.33	10.03	124.88	89	5	2	55.56	12.85	94.08	19	3	3	33.33	10.03
tr|R4JFQ3|R4JFQ3_WHEAT	Low-molecular-weight glutenin subunit (Fragment) OS=Triticum aestivum OX=4565 GN=LMW-GS PE=4 SV=1	- + -							91.98	30	4	2	44.44	15.67
tr|R4JBK6|R4JBK6_WHEAT	Low-molecular-weight glutenin subunit (Fragment) OS=Triticum aestivum OX=4565 GN=LMW-GS PE=4 SV=1	- + -							97.48	39	4	1	50	9.38
tr|R4JB52|R4JB52_WHEAT	Low-molecular-weight glutenin subunit (Fragment) OS=Triticum aestivum OX=4565 GN=LMW-GS PE=4 SV=1	- + -							97.48	39	4	1	50	9.38
tr|R9YTM7|R9YTM7_WHEAT	Low-molecular-weight glutenin subunit Glu-D3 OS=Triticum aestivum OX=4565 PE=4 SV=1	- + -							90.97	35	4	1	40	9.21
tr|X2JC84|X2JC84_WHEAT	Low-molecular-weight glutenin subunit Glu-D3 OS=Triticum aestivum OX=4565 PE=4 SV=1	- + -							90.97	35	4	1	36.36	9.09
tr|X2JBS3|X2JBS3_WHEAT	Low-molecular-weight glutenin subunit Glu-D3 OS=Triticum aestivum OX=4565 PE=4 SV=1	- + -							90.97	35	4	1	33.33	9.09
tr|R9YQY9|R9YQY9_WHEAT	Low-molecular-weight glutenin subunit Glu-D3 OS=Triticum aestivum OX=4565 PE=4 SV=1	- + -							90.97	35	4	1	40	9.12
tr|R9YUB3|R9YUB3_WHEAT	Low-molecular-weight glutenin subunit Glu-D3 OS=Triticum aestivum OX=4565 PE=4 SV=1	- + -							90.97	35	4	1	36.36	9.12
tr|Q8W3X5|Q8W3X5_WHEAT	Low-molecular-weight glutenin subunit group 2 type I OS=Triticum aestivum OX=4565 GN=lmw-gs PE=4 SV=1	- + -							91.98	30	4	2	40	14.58
tr|A0A7D5BJ88|A0A7D5BJ88_WHEAT	Low-molecular-weight glutenin subunit OS=Triticum aestivum OX=4565 GN=LMW-GS PE=4 SV=1	+ + +	71.65	6	3	3	27.27	9.61	124.88	89	5	2	45.45	12.31	94.08	19	3	3	27.27	9.61
tr|A0A7D5CN18|A0A7D5CN18_WHEAT	Low-molecular-weight glutenin subunit OS=Triticum aestivum OX=4565 GN=LMW-GS PE=4 SV=1	+ + +	71.65	6	3	3	25	10.42	124.88	89	5	2	41.67	13.36	94.08	19	3	3	25	10.42
tr|A0A7D4XNS9|A0A7D4XNS9_WHEAT	Low-molecular-weight glutenin subunit OS=Triticum aestivum OX=4565 GN=LMW-GS PE=4 SV=1	+ + +	71.65	6	3	3	27.27	10.42	124.88	89	5	2	45.45	13.36	94.08	19	3	3	27.27	10.42
tr|A0A7D4XSI0|A0A7D4XSI0_WHEAT	Low-molecular-weight glutenin subunit OS=Triticum aestivum OX=4565 GN=LMW-GS PE=4 SV=1	+ + +	71.65	6	3	3	30	9.44	124.88	89	5	2	50	12.09	94.08	19	3	3	30	9.44
tr|R4JAN5|R4JAN5_WHEAT	Low-molecular-weight glutenin subunit OS=Triticum aestivum OX=4565 GN=LMW-GS PE=4 SV=1	- + -							91.98	30	4	2	44.44	15.15
tr|R4JAN9|R4JAN9_WHEAT	Low-molecular-weight glutenin subunit OS=Triticum aestivum OX=4565 GN=LMW-GS PE=4 SV=1	- + -							91.98	30	4	2	44.44	15.15
tr|R4JB62|R4JB62_WHEAT	Low-molecular-weight glutenin subunit OS=Triticum aestivum OX=4565 GN=LMW-GS PE=4 SV=1	- + -							91.98	30	4	2	44.44	15.48
tr|R4JDM5|R4JDM5_WHEAT	Low-molecular-weight glutenin subunit OS=Triticum aestivum OX=4565 GN=LMW-GS PE=4 SV=1	- + -							91.98	30	4	2	44.44	15.15
tr|R4JFK6|R4JFK6_WHEAT	Low-molecular-weight glutenin subunit OS=Triticum aestivum OX=4565 GN=LMW-GS PE=4 SV=1	- + -							90.97	35	4	1	40	9.09
tr|R4JB53|R4JB53_WHEAT	Low-molecular-weight glutenin subunit OS=Triticum aestivum OX=4565 GN=LMW-GS PE=4 SV=1	- + -							91.98	30	4	2	44.44	15.15
tr|R4JFP9|R4JFP9_WHEAT	Low-molecular-weight glutenin subunit OS=Triticum aestivum OX=4565 GN=LMW-GS PE=4 SV=1	- + -							91.98	30	4	2	44.44	15.15
tr|F8SGM7|F8SGM7_WHEAT	Low-molecular-weight glutenin subunit OS=Triticum aestivum OX=4565 PE=2 SV=1	- + -							91.98	30	4	2	40	14.29
tr|W5D4W6|W5D4W6_WHEAT	Methanethiol oxidase OS=Triticum aestivum OX=4565 GN=TRAES_3BF153000010CFD_c1 PE=3 SV=1	- + -							54.29	4	2	2	4.35	4.86
tr|A0A3B6FVG8|A0A3B6FVG8_WHEAT	Methanethiol oxidase OS=Triticum aestivum OX=4565 PE=3 SV=1	- + -							54.29	4	2	2	4.88	5.27
tr|A0A3B6EN11|A0A3B6EN11_WHEAT	Methanethiol oxidase OS=Triticum aestivum OX=4565 PE=3 SV=1	- + -							54.29	4	2	2	4.35	4.86
tr|A0A3B6H0Z1|A0A3B6H0Z1_WHEAT	Methanethiol oxidase OS=Triticum aestivum OX=4565 PE=3 SV=1	- + -							54.29	4	2	2	4.44	4.86
tr|A0A3B6FUF8|A0A3B6FUF8_WHEAT	Methanethiol oxidase OS=Triticum aestivum OX=4565 PE=3 SV=1	- + -							54.29	4	2	2	4.76	5.32
P19879|MIME_BOVIN	Mimecan OS=Bos taurus OX=9913 GN=OGN PE=1 SV=2	- - +													91.14	7	3	3	8.11	20.4
tr|A5D9E8|A5D9E8_BOVIN	Mimecan OS=Bos taurus OX=9913 GN=OGN PE=2 SV=1	- - +													91.14	7	3	3	8.11	20.4
tr|A6QLN6|A6QLN6_BOVIN	MYH11 protein OS=Bos taurus OX=9913 GN=MYH11 PE=1 SV=1	- + +							111.12	14	5	5	1.52	4.26	164.72	84	10	10	3.05	8.37
tr|A0A452F6C9|A0A452F6C9_CAPHI	Myosin heavy chain 10 OS=Capra hircus OX=9925 GN=MYH10 PE=3 SV=1	- - +													54.41	5	2	2	0.6	1.72
tr|W5NU63|W5NU63_SHEEP	Myosin heavy chain 10 OS=Ovis aries OX=9940 GN=MYH10 PE=3 SV=1	- - +													54.41	5	2	2	0.6	1.72
tr|A0A3Q1LWN6|A0A3Q1LWN6_BOVIN	Myosin heavy chain 11 OS=Bos taurus OX=9913 GN=MYH11 PE=1 SV=1	- + +							111.12	14	5	5	1.55	4.36	164.72	84	10	10	3.11	8.56
tr|A0A3Q1MG42|A0A3Q1MG42_BOVIN	Myosin heavy chain 11 OS=Bos taurus OX=9913 GN=MYH11 PE=1 SV=1	- + +							111.12	14	5	5	1.56	4.33	164.72	84	10	10	3.12	8.51
tr|F1MYM9|F1MYM9_BOVIN	Myosin heavy chain 11 OS=Bos taurus OX=9913 GN=MYH11 PE=1 SV=3	- + +							111.12	14	5	5	1.55	4.31	164.72	84	10	10	3.1	8.47
tr|A0A452E5B5|A0A452E5B5_CAPHI	Myosin heavy chain 11 OS=Capra hircus OX=9925 GN=MYH11 PE=3 SV=1	- + +							111.12	14	5	5	1.52	4.26	164.72	84	10	10	3.05	8.37
tr|A0A452E5G1|A0A452E5G1_CAPHI	Myosin heavy chain 11 OS=Capra hircus OX=9925 GN=MYH11 PE=3 SV=1	- + +							111.12	14	5	5	1.56	4.33	164.72	84	10	10	3.12	8.51
tr|A0A452E5D4|A0A452E5D4_CAPHI	Myosin heavy chain 11 OS=Capra hircus OX=9925 GN=MYH11 PE=3 SV=1	- + +							111.12	14	5	5	1.54	4.27	164.72	84	10	10	3.09	8.39
tr|W5PGT0|W5PGT0_SHEEP	Myosin heavy chain 11 OS=Ovis aries OX=9940 GN=MYH11 PE=3 SV=1	- + +							111.12	14	5	5	1.61	4.39	164.72	84	10	10	3.22	8.63
tr|W5PGT5|W5PGT5_SHEEP	Myosin heavy chain 11 OS=Ovis aries OX=9940 GN=MYH11 PE=3 SV=1	- + +							111.12	14	5	5	1.56	4.23	164.72	84	10	10	3.12	8.31
tr|A0A452DIZ9|A0A452DIZ9_BOVIN	Myosin-10 OS=Bos taurus OX=9913 GN=MYH10 PE=1 SV=1	- - +													54.41	5	2	2	0.6	1.72
Q27991|MYH10_BOVIN	Myosin-10 OS=Bos taurus OX=9913 GN=MYH10 PE=2 SV=2	- - +													54.41	5	2	2	0.6	1.72
tr|Q8LK23|Q8LK23_WHEAT	Peroxidase OS=Triticum aestivum OX=4565 GN=WSP1 PE=2 SV=1	- + -							60.04	2	2	2	4.88	7.26
tr|A0A3B6UAX2|A0A3B6UAX2_WHEAT	Peroxidase OS=Triticum aestivum OX=4565 PE=3 SV=1	- + -							60.04	2	2	2	4.88	7.32
tr|A0A3B6R8P8|A0A3B6R8P8_WHEAT	Peroxidase OS=Triticum aestivum OX=4565 PE=3 SV=1	- + -							60.04	2	2	2	5.41	7.18
tr|A0A3B6I4M8|A0A3B6I4M8_WHEAT	Peroxidase OS=Triticum aestivum OX=4565 PE=3 SV=1	- + -							60.04	2	2	2	4.88	7.22
tr|M4QAZ4|M4QAZ4_WHEAT	phosphopyruvate hydratase OS=Triticum aestivum OX=4565 PE=2 SV=1	- - +													64.43	4	2	2	3.85	10.54
tr|M4Q9V0|M4Q9V0_WHEAT	phosphopyruvate hydratase OS=Triticum aestivum OX=4565 PE=2 SV=1	- - +													64.43	4	2	2	3.92	10.54
tr|A0A3B6LF92|A0A3B6LF92_WHEAT	Phosphopyruvate hydratase OS=Triticum aestivum OX=4565 PE=3 SV=1	- - +													64.43	4	2	2	4	10.54
tr|A0A3B6MJW6|A0A3B6MJW6_WHEAT	Phosphopyruvate hydratase OS=Triticum aestivum OX=4565 PE=3 SV=1	- - +													64.43	4	2	2	3.92	10.54
tr|A0A3B6LEZ6|A0A3B6LEZ6_WHEAT	Phosphopyruvate hydratase OS=Triticum aestivum OX=4565 PE=3 SV=1	- - +													64.43	4	2	2	3.92	10.54
tr|A0A3B6LF76|A0A3B6LF76_WHEAT	Phosphopyruvate hydratase OS=Triticum aestivum OX=4565 PE=3 SV=1	- - +													64.43	4	2	2	4.08	10.93
tr|A0A3B6KAJ3|A0A3B6KAJ3_WHEAT	Phosphopyruvate hydratase OS=Triticum aestivum OX=4565 PE=3 SV=1	- - +													64.43	4	2	2	3.92	10.54
tr|A0A3B6MII9|A0A3B6MII9_WHEAT	Phosphopyruvate hydratase OS=Triticum aestivum OX=4565 PE=3 SV=1	- - +													64.43	4	2	2	4	10.54
tr|A0A3B6KBC7|A0A3B6KBC7_WHEAT	Phosphopyruvate hydratase OS=Triticum aestivum OX=4565 PE=3 SV=1	- - +													64.43	4	2	2	4	10.54
tr|A0A3B6LF87|A0A3B6LF87_WHEAT	Phosphopyruvate hydratase OS=Triticum aestivum OX=4565 PE=3 SV=1	- - +													64.43	4	2	2	4	10.93
XP_005675926.1	PREDICTED: collagen alpha-1(III) chain [Capra hircus]	+ + -	283.78	252	97	0	83.62	34.36	266.07	325	52	0	44.83	33.88
XP_017911687.1	PREDICTED: collagen alpha-1(V) chain [Capra hircus]	+ + +	74.73	6	3	3	1.95	2.51	65.92	5	3	3	1.95	2.45	95.84	12	5	5	3.25	3.74
XP_017907809.1	PREDICTED: collagen alpha-1(VI) chain [Capra hircus]	- - +													102.2	14	4	4	3.33	5.84
XP_005675925.2	PREDICTED: collagen alpha-2(V) chain [Capra hircus]	- + +							81.02	9	4	2	2.9	2.87	66.45	7	4	1	2.9	2.87
XP_017907820.1	PREDICTED: collagen alpha-2(VI) chain isoform X1 [Capra hircus]	- + +							102.22	23	3	3	2.22	2.92	145.84	58	10	0	7.41	6.13
XP_017907828.1	PREDICTED: collagen alpha-2(VI) chain isoform X2 [Capra hircus]	- + -							102.22	23	3	3	2.46	3.24
tr|A0A3Q1LYE8|A0A3Q1LYE8_BOVIN	Progestagen-associated endometrial protein OS=Bos taurus OX=9913 GN=PAEP PE=1 SV=1	+ - -	84.1	9	2	2	6.45	18.78
tr|A0A3Q1M701|A0A3Q1M701_BOVIN	Progestagen-associated endometrial protein OS=Bos taurus OX=9913 GN=PAEP PE=1 SV=1	+ - -	84.1	9	2	2	7.14	19.49
tr|F8THZ8|F8THZ8_WHEAT	Protein disulfide-isomerase OS=Triticum aestivum OX=4565 GN=PDI PE=2 SV=1	- - +													113.04	16	4	4	7.02	12.89
tr|F8THZ7|F8THZ7_WHEAT	Protein disulfide-isomerase OS=Triticum aestivum OX=4565 GN=PDI PE=3 SV=1	- - +													113.04	16	4	4	7.14	12.89
tr|B9A8E3|B9A8E3_WHEAT	Protein disulfide-isomerase OS=Triticum aestivum OX=4565 GN=pdi2 PE=2 SV=1	- - +													113.04	16	4	4	7.02	12.89
tr|Q93XQ8|Q93XQ8_WHEAT	Protein disulfide-isomerase OS=Triticum aestivum OX=4565 GN=PDI2 PE=2 SV=1	- - +													113.04	16	4	4	7.02	12.89
tr|B9A8E4|B9A8E4_WHEAT	Protein disulfide-isomerase OS=Triticum aestivum OX=4565 GN=pdi3 PE=2 SV=1	- - +													113.04	16	4	4	7.14	12.82
tr|Q93XQ7|Q93XQ7_WHEAT	Protein disulfide-isomerase OS=Triticum aestivum OX=4565 GN=PDI3 PE=2 SV=1	- - +													113.04	16	4	4	7.14	12.82
tr|A0A024FRN3|A0A024FRN3_WHEAT	Protein disulfide-isomerase OS=Triticum aestivum OX=4565 GN=TaPDIL1-2 PE=2 SV=1	- - +													113.04	16	4	4	7.02	12.89
tr|A0A3B6IQT3|A0A3B6IQT3_WHEAT	Protein disulfide-isomerase OS=Triticum aestivum OX=4565 PE=3 SV=1	- - +													113.04	16	4	4	7.14	13.52
tr|A0A3B6INA7|A0A3B6INA7_WHEAT	Protein disulfide-isomerase OS=Triticum aestivum OX=4565 PE=3 SV=1	- - +													113.04	16	4	4	8.16	14.97
tr|A0A3B6LJK2|A0A3B6LJK2_WHEAT	Pyruvate kinase OS=Triticum aestivum OX=4565 PE=3 SV=1	- - +													77.04	4	2	2	3.57	9.3
tr|W5G100|W5G100_WHEAT	Pyruvate kinase OS=Triticum aestivum OX=4565 PE=3 SV=1	- - +													77.04	4	2	2	3.64	9.3
tr|A0A452FBD6|A0A452FBD6_CAPHI	Retinitis pigmentosa GTPase regulator OS=Capra hircus OX=9925 GN=RPGR PE=4 SV=1	- - +													101.05	9	2	2	3.51	6.38
tr|A0A452FB89|A0A452FB89_CAPHI	Retinitis pigmentosa GTPase regulator OS=Capra hircus OX=9925 GN=RPGR PE=4 SV=1	- - +													101.05	9	2	2	3.57	6.54
tr|A0A452FBI3|A0A452FBI3_CAPHI	Retinitis pigmentosa GTPase regulator OS=Capra hircus OX=9925 GN=RPGR PE=4 SV=1	- - +													101.05	9	2	2	3.7	6.83
tr|A0A1C3HPU2|A0A1C3HPU2_WHEAT	Ribulose bisphosphate carboxylase large chain (Fragment) OS=Triticum aestivum OX=4565 GN=rbcL PE=3 SV=1	- + +							118.64	17	5	5	10	6.7	94.22	17	3	3	6	4.75
tr|Q07810|Q07810_WHEAT	rRNA N-glycosylase OS=Triticum aestivum OX=4565 GN=trig7 PE=3 SV=1	- + +							107.02	15	4	2	13.79	26.55	100.85	18	3	2	10.34	20.73
tr|A0A1D5ZL98|A0A1D5ZL98_WHEAT	rRNA N-glycosylase OS=Triticum aestivum OX=4565 PE=3 SV=1	- + +							83.25	5	3	2	10	16.37	82.48	7	2	2	6.67	10.68
tr|A0A3B6KQI7|A0A3B6KQI7_WHEAT	rRNA N-glycosylase OS=Triticum aestivum OX=4565 PE=3 SV=1	- + +							89.15	13	3	1	10.34	16.37	97.22	15	3	2	10.34	20.28
tr|A0A3B6KPY9|A0A3B6KPY9_WHEAT	rRNA N-glycosylase OS=Triticum aestivum OX=4565 PE=3 SV=1	- + +							89.15	13	3	1	10.71	16.61	97.22	15	3	2	10.71	20.58
tr|A0A3B6LV31|A0A3B6LV31_WHEAT	rRNA N-glycosylase OS=Triticum aestivum OX=4565 PE=3 SV=1	- + +							107.02	15	4	2	13.79	26.55	100.85	18	3	2	10.34	20.73
tr|A0A3B6LWE2|A0A3B6LWE2_WHEAT	rRNA N-glycosylase OS=Triticum aestivum OX=4565 PE=3 SV=1	- + +							107.02	15	4	2	13.33	26.16	100.85	18	3	2	10	20.43
tr|C0LF30|C0LF30_WHEAT	Serpin 1 OS=Triticum aestivum OX=4565 GN=SER1 PE=2 SV=1	- + +							170.33	52	10	0	31.25	43.61	155.56	39	10	5	31.25	46.37
tr|C0LF32|C0LF32_WHEAT	Serpin 3 OS=Triticum aestivum OX=4565 GN=SER3 PE=2 SV=1	- + -							168.52	53	10	0	30.3	43.86
tr|A0A3B6KQL2|A0A3B6KQL2_WHEAT	SERPIN domain-containing protein OS=Triticum aestivum OX=4565 PE=3 SV=1	- + +							107.76	15	4	1	11.76	20.35	112.24	11	5	1	14.71	24.37
tr|A0A3B6TLW2|A0A3B6TLW2_WHEAT	SERPIN domain-containing protein OS=Triticum aestivum OX=4565 PE=3 SV=1	- + +							131.2	33	7	6	21.21	34.01	142.86	24	7	6	21.21	31.23
tr|A0A3B6IP10|A0A3B6IP10_WHEAT	SERPIN domain-containing protein OS=Triticum aestivum OX=4565 PE=3 SV=1	- + -							52.8	7	2	1	5.88	12.69
tr|A0A3B6MWJ8|A0A3B6MWJ8_WHEAT	SERPIN domain-containing protein OS=Triticum aestivum OX=4565 PE=3 SV=1	- + -							160.69	51	9	0	28.12	48.87
tr|H9AXB3|H9AXB3_WHEAT	Serpin-N3.2 OS=Triticum aestivum OX=4565 PE=2 SV=1	- + +							125.13	26	6	4	18.75	29.65	129.32	27	8	5	25	47.49
tr|H9AXB4|H9AXB4_WHEAT	Serpin-N3.7 OS=Triticum aestivum OX=4565 PE=2 SV=1	- + +							129.28	48	6	0	18.75	31.14	113.66	25	5	0	15.62	25.82
Q41593|SPZ1A_WHEAT	Serpin-Z1A OS=Triticum aestivum OX=4565 GN=WZCI PE=1 SV=1	- + +							153.54	28	7	3	21.21	35.93	118.08	17	6	2	18.18	30.65
P93693|SPZ1B_WHEAT	Serpin-Z1B OS=Triticum aestivum OX=4565 PE=1 SV=1	- + -							135.93	45	8	0	25	36.59
Q9ST58|SPZ1C_WHEAT	Serpin-Z1C OS=Triticum aestivum OX=4565 PE=1 SV=1	- + +							116.95	26	5	1	15.62	27.64	95.54	12	4	0	12.5	21.36
Q9ST57|SPZ2A_WHEAT	Serpin-Z2A OS=Triticum aestivum OX=4565 PE=1 SV=1	- + +							135.16	17	5	3	14.29	22.11	119.12	14	4	2	11.43	21.11
P93692|SPZ2B_WHEAT	Serpin-Z2B OS=Triticum aestivum OX=4565 PE=1 SV=1	- + -							125.13	26	6	4	18.75	29.65
tr|U3RA51|U3RA51_WHEAT	Starch synthase, chloroplastic/amyloplastic (Fragment) OS=Triticum aestivum OX=4565 GN=WxB1 PE=3 SV=1	- + +							60.55	3	2	2	2.78	5.57	85.3	6	3	3	4.17	8.71
tr|Q9FUU6|Q9FUU6_WHEAT	Starch synthase, chloroplastic/amyloplastic OS=Triticum aestivum OX=4565 GN=GbssI PE=2 SV=1	- + +							60.55	3	2	2	2.78	5.29	85.3	6	3	3	4.17	8.26
tr|Q84QW7|Q84QW7_WHEAT	Starch synthase, chloroplastic/amyloplastic OS=Triticum aestivum OX=4565 GN=gss1 PE=2 SV=1	- + +							60.55	3	2	2	2.74	5.3	85.3	6	3	3	4.11	8.28
tr|Q9S7N5|Q9S7N5_WHEAT	Starch synthase, chloroplastic/amyloplastic OS=Triticum aestivum OX=4565 GN=waxy PE=2 SV=1	- + +							60.55	3	2	2	2.74	5.3	85.3	6	3	3	4.11	8.28
tr|Q9SXK4|Q9SXK4_WHEAT	Starch synthase, chloroplastic/amyloplastic OS=Triticum aestivum OX=4565 GN=waxy PE=3 SV=1	- + +							60.55	3	2	2	2.82	5.3	85.3	6	3	3	4.23	8.28
tr|Q9SXK3|Q9SXK3_WHEAT	Starch synthase, chloroplastic/amyloplastic OS=Triticum aestivum OX=4565 GN=waxy PE=3 SV=1	- + +							60.55	3	2	2	2.74	5.29	85.3	6	3	3	4.11	8.26
tr|A0A2Z6BDX4|A0A2Z6BDX4_WHEAT	Starch synthase, chloroplastic/amyloplastic OS=Triticum aestivum OX=4565 GN=Wx PE=3 SV=1	- + +							60.55	3	2	2	2.74	5.3	85.3	6	3	3	4.11	8.28
tr|A0A2Z6BDX2|A0A2Z6BDX2_WHEAT	Starch synthase, chloroplastic/amyloplastic OS=Triticum aestivum OX=4565 GN=Wx PE=3 SV=1	- + +							60.55	3	2	2	2.7	5.3	85.3	6	3	3	4.05	8.28
tr|A0A2Z6DUB7|A0A2Z6DUB7_WHEAT	Starch synthase, chloroplastic/amyloplastic OS=Triticum aestivum OX=4565 GN=Wx PE=3 SV=1	- + +							60.55	3	2	2	2.78	5.29	85.3	6	3	3	4.17	8.26
tr|A0A2Z6DUB6|A0A2Z6DUB6_WHEAT	Starch synthase, chloroplastic/amyloplastic OS=Triticum aestivum OX=4565 GN=Wx PE=3 SV=1	- + +							60.55	3	2	2	2.78	5.29	85.3	6	3	3	4.17	8.26
tr|A0A2Z6DUA9|A0A2Z6DUA9_WHEAT	Starch synthase, chloroplastic/amyloplastic OS=Triticum aestivum OX=4565 GN=Wx PE=3 SV=1	- + +							60.55	3	2	2	2.74	5.29	85.3	6	3	3	4.11	8.26
tr|A0A2Z6DUC1|A0A2Z6DUC1_WHEAT	Starch synthase, chloroplastic/amyloplastic OS=Triticum aestivum OX=4565 GN=Wx PE=3 SV=1	- + +							60.55	3	2	2	2.74	5.29	85.3	6	3	3	4.11	8.26
tr|W8FJ68|W8FJ68_WHEAT	Starch synthase, chloroplastic/amyloplastic OS=Triticum aestivum OX=4565 GN=Wx PE=3 SV=1	- + +							60.55	3	2	2	2.78	5.3	85.3	6	3	3	4.17	8.28
tr|A0A2Z6DUA7|A0A2Z6DUA7_WHEAT	Starch synthase, chloroplastic/amyloplastic OS=Triticum aestivum OX=4565 GN=Wx PE=3 SV=1	- + +							60.55	3	2	2	2.74	5.29	85.3	6	3	3	4.11	8.26
tr|A0A2Z6DU12|A0A2Z6DU12_WHEAT	Starch synthase, chloroplastic/amyloplastic OS=Triticum aestivum OX=4565 GN=Wx PE=3 SV=1	- + +							60.55	3	2	2	2.78	5.29	85.3	6	3	3	4.17	8.26
tr|B3V9H7|B3V9H7_WHEAT	Starch synthase, chloroplastic/amyloplastic OS=Triticum aestivum OX=4565 GN=Wx-1 PE=3 SV=1	- + +							60.55	3	2	2	2.78	5.3	85.3	6	3	3	4.17	8.28
tr|Q9XEN9|Q9XEN9_WHEAT	Starch synthase, chloroplastic/amyloplastic OS=Triticum aestivum OX=4565 GN=Wx-A1 PE=2 SV=1	- + +							60.55	3	2	2	2.86	5.66	85.3	6	3	3	4.29	8.85
tr|A0A8B0FZM7|A0A8B0FZM7_WHEAT	Starch synthase, chloroplastic/amyloplastic OS=Triticum aestivum OX=4565 GN=Wx-A1 PE=3 SV=1	- + +							60.55	3	2	2	2.78	5.3	85.3	6	3	3	4.17	8.28
tr|A0A8B0G1F2|A0A8B0G1F2_WHEAT	Starch synthase, chloroplastic/amyloplastic OS=Triticum aestivum OX=4565 GN=Wx-A1 PE=3 SV=1	- + +							60.55	3	2	2	2.82	5.3	85.3	6	3	3	4.23	8.28
tr|I7HHX9|I7HHX9_WHEAT	Starch synthase, chloroplastic/amyloplastic OS=Triticum aestivum OX=4565 GN=Wx-A1 PE=3 SV=1	- + +							60.55	3	2	2	2.78	5.3	85.3	6	3	3	4.17	8.28
tr|I7GV17|I7GV17_WHEAT	Starch synthase, chloroplastic/amyloplastic OS=Triticum aestivum OX=4565 GN=Wx-A1 PE=3 SV=1	- + +							60.55	3	2	2	2.74	5.3	85.3	6	3	3	4.11	8.28
tr|A0A0A6ZLC5|A0A0A6ZLC5_WHEAT	Starch synthase, chloroplastic/amyloplastic OS=Triticum aestivum OX=4565 GN=Wx-A1 PE=3 SV=1	- + +							60.55	3	2	2	2.78	5.3	85.3	6	3	3	4.17	8.28
tr|Q9SYU0|Q9SYU0_WHEAT	Starch synthase, chloroplastic/amyloplastic OS=Triticum aestivum OX=4565 GN=Wx-D1 PE=2 SV=1	- + +							60.55	3	2	2	2.74	5.57	85.3	6	3	3	4.11	8.71
tr|A0A0A6ZLC1|A0A0A6ZLC1_WHEAT	Starch synthase, chloroplastic/amyloplastic OS=Triticum aestivum OX=4565 PE=2 SV=1	- + +							60.55	3	2	2	2.74	5.3	85.3	6	3	3	4.11	8.28
tr|A0A0A6ZL53|A0A0A6ZL53_WHEAT	Starch synthase, chloroplastic/amyloplastic OS=Triticum aestivum OX=4565 PE=2 SV=1	- - +													85.3	6	3	3	4.11	8.28
tr|A0A0A6ZM52|A0A0A6ZM52_WHEAT	Starch synthase, chloroplastic/amyloplastic OS=Triticum aestivum OX=4565 PE=3 SV=1	- + +							60.55	3	2	2	2.74	5.3	85.3	6	3	3	4.11	8.28
tr|A0A0A6ZL82|A0A0A6ZL82_WHEAT	Starch synthase, chloroplastic/amyloplastic OS=Triticum aestivum OX=4565 PE=3 SV=1	- - +													85.3	6	3	3	4.23	8.26
tr|Q6J162|Q6J162_WHEAT	S-type low molecular weight glutenin L4-292 (Fragment) OS=Triticum aestivum OX=4565 PE=4 SV=1	+ + +	71.65	6	3	3	33.33	12.6	124.88	89	5	2	55.56	16.14	94.08	19	3	3	33.33	12.6
tr|A0A7H4LED9|A0A7H4LED9_WHEAT	Sucrose synthase OS=Triticum aestivum OX=4565 GN=CAMPLR22A2D_LOCUS1578 PE=3 SV=1	- + +							89.38	12	2	1	2.17	5.05	133.16	34	7	1	7.61	14.68
tr|Q43223|Q43223_WHEAT	Sucrose synthase OS=Triticum aestivum OX=4565 PE=2 SV=2	- + -							89.38	12	2	1	2.27	5.4
tr|A0A3B6REV7|A0A3B6REV7_WHEAT	Sucrose synthase OS=Triticum aestivum OX=4565 PE=3 SV=1	- - +													135.38	25	6	1	6.67	14.73
tr|A0A3B6SD29|A0A3B6SD29_WHEAT	Sucrose synthase OS=Triticum aestivum OX=4565 PE=3 SV=1	- - +													131.43	24	6	1	6.67	14.73
tr|A0A3B6SER7|A0A3B6SER7_WHEAT	Sucrose synthase OS=Triticum aestivum OX=4565 PE=3 SV=1	- - +													131.43	24	6	1	6.32	14.41
tr|A0A3B6TB41|A0A3B6TB41_WHEAT	Sucrose synthase OS=Triticum aestivum OX=4565 PE=3 SV=1	- - +													135.38	25	6	1	6.32	14.41
tr|A0A3B6TMN0|A0A3B6TMN0_WHEAT	Sucrose synthase OS=Triticum aestivum OX=4565 PE=3 SV=1	- - +													135.38	25	6	1	6.67	14.73
tr|A0A3B6AUT2|A0A3B6AUT2_WHEAT	Sucrose synthase OS=Triticum aestivum OX=4565 PE=3 SV=1	- + +							85.09	12	2	1	2.2	5.29	135.27	33	7	1	7.69	15.4
tr|A0A3B6D8Z5|A0A3B6D8Z5_WHEAT	Sucrose synthase OS=Triticum aestivum OX=4565 PE=3 SV=1	- + +							89.38	12	2	1	2.22	5.29	133.16	34	7	1	7.78	15.38
tr|A0A3B6C2G3|A0A3B6C2G3_WHEAT	Sucrose synthase OS=Triticum aestivum OX=4565 PE=3 SV=1	- + -							89.38	12	2	1	2.25	5.29
tr|A0A3Q1LYQ1|A0A3Q1LYQ1_BOVIN	Sushi repeat containing protein X-linked OS=Bos taurus OX=9913 GN=SRPX PE=4 SV=1	- - +													101.05	9	2	2	3.64	6.83
tr|A0A3Q1MQT8|A0A3Q1MQT8_BOVIN	Sushi repeat containing protein X-linked OS=Bos taurus OX=9913 GN=SRPX PE=4 SV=1	- - +													101.05	9	2	2	3.45	6.59
tr|F1MQX1|F1MQX1_BOVIN	Sushi repeat containing protein X-linked OS=Bos taurus OX=9913 GN=SRPX PE=4 SV=1	- - +													101.05	9	2	2	3.51	6.54
tr|W5NQQ0|W5NQQ0_SHEEP	Sushi repeat containing protein X-linked OS=Ovis aries OX=9940 GN=SRPX PE=4 SV=1	- - +													101.05	9	2	2	3.33	6.45
tr|B2CGM5|B2CGM5_WHEAT	Triticin OS=Triticum aestivum OX=4565 PE=2 SV=1	- + +							90.99	7	3	1	6.38	8.32	95.45	10	4	1	8.51	8.15
tr|B2CGM6|B2CGM6_WHEAT	Triticin OS=Triticum aestivum OX=4565 PE=3 SV=1	- + +							101.95	12	4	2	8.33	12.31	107.31	18	5	2	10.42	12.13
[truncated: 29 more rows]
