# Supplementary material for: Wheat-Based Glues in Conservation and Cultural Heritage: (Dis)solving the Proteome of Flour and Starch Pastes and Their Adhering Properties
Source: J Proteome Res. 2024 Apr 4;23(5):1649–65. doi: 10.1021/acs.jproteome.3c00804 (PMC11077587; doi:10.1021/acs.jproteome.3c00804)
Supplement: Supplementary file 2 — pr3c00804_si_002.xlsx [file pr3c00804_si_002.xlsx]

## Sheet: Raw starch F1
Protein identification in Raw Starch fraction F1
PEAKS Xpro
Database: Triticum aestivum
5 ppm parent mass error tolerance
0.25 Da fragment mass error tolerance
1 max missed cleavage
Trypsin, semispecific digest mode
Fixed modification: Carbamidomethylation (C)
Variable modifications: oxidation (M), deamidation (N.Q.)
Mode: PEAKS PTM
Maximum variable PTMs: 3
Filters: 1% FDR (peptides); -10lgP ≥50.0 (proteins); minimum of two peptides
Protein Group	Protein ID	Accession	-10lgP	Coverage (%)	Coverage (%) Raw starch Fraction 1	Area Raw starch Fraction 1	#Peptides	#Unique	#Spec Raw starch Fraction 1	PTM	Avg. Mass	Description
4	3	tr|A0A2Z6DUA7|A0A2Z6DUA7_WHEAT	384.98	62	62		59	0	442	Carbamidomethylation; Deamidation (NQ); Oxidation (M); Acetylation (N-term); Formylation; 14 more	66313	Starch synthase chloroplastic/amyloplastic OS=Triticum aestivum OX=4565 GN=Wx PE=3 SV=1
3	82722	tr|W8FJ68|W8FJ68_WHEAT	384.04	60	60		58	0	451	Carbamidomethylation; Deamidation (NQ); Oxidation (M); Acetylation (N-term); Formylation; 14 more	66227	Starch synthase chloroplastic/amyloplastic OS=Triticum aestivum OX=4565 GN=Wx PE=3 SV=1
8	11	tr|Q9SXK4|Q9SXK4_WHEAT	383.22	62	62		58	0	391	Carbamidomethylation; Deamidation (NQ); Oxidation (M); Acetylation (N-term); Formylation; 14 more	66556	Starch synthase chloroplastic/amyloplastic OS=Triticum aestivum OX=4565 GN=waxy PE=3 SV=1
8	10	tr|B3V9H7|B3V9H7_WHEAT	383.22	62	62		58	0	391	Carbamidomethylation; Deamidation (NQ); Oxidation (M); Acetylation (N-term); Formylation; 14 more	66526	Starch synthase chloroplastic/amyloplastic OS=Triticum aestivum OX=4565 GN=Wx-1 PE=3 SV=1
8	5	tr|A0A0A6ZLC5|A0A0A6ZLC5_WHEAT	383.22	62	62		58	0	391	Carbamidomethylation; Deamidation (NQ); Oxidation (M); Acetylation (N-term); Formylation; 14 more	66435	Starch synthase chloroplastic/amyloplastic OS=Triticum aestivum OX=4565 GN=Wx-A1 PE=3 SV=1
8	16	P27736|SSG1_WHEAT	383.22	61	61		58	0	391	Carbamidomethylation; Deamidation (NQ); Oxidation (M); Acetylation (N-term); Formylation; 14 more	67751	Granule-bound starch synthase 1 chloroplastic/amyloplastic OS=Triticum aestivum OX=4565 GN=WAXY PE=1 SV=1
1	8	tr|Q84QW7|Q84QW7_WHEAT	382.93	62	62		61	0	468	Carbamidomethylation; Deamidation (NQ); Oxidation (M); Acetylation (N-term); Formylation; 15 more	66278	Starch synthase chloroplastic/amyloplastic OS=Triticum aestivum OX=4565 GN=gss1 PE=2 SV=1
1	7	tr|Q9S7N5|Q9S7N5_WHEAT	382.93	62	62		61	0	468	Carbamidomethylation; Deamidation (NQ); Oxidation (M); Acetylation (N-term); Formylation; 15 more	66269	Starch synthase chloroplastic/amyloplastic OS=Triticum aestivum OX=4565 GN=waxy PE=2 SV=1
6	14	tr|A0A2Z6DUC1|A0A2Z6DUC1_WHEAT	382.77	62	62	62021	59	1	437	Carbamidomethylation; Deamidation (NQ); Oxidation (M); Acetylation (N-term); Carbamylation; 15 more	66343	Starch synthase chloroplastic/amyloplastic OS=Triticum aestivum OX=4565 GN=Wx PE=3 SV=1
2	44	tr|A0A0A6ZM52|A0A0A6ZM52_WHEAT	382.06	62	62	215320	61	1	459	Carbamidomethylation; Deamidation (NQ); Oxidation (M); Acetylation (N-term); Formylation; 16 more	66271	Starch synthase chloroplastic/amyloplastic OS=Triticum aestivum OX=4565 PE=3 SV=1
14	13	tr|A0A8B0G1F2|A0A8B0G1F2_WHEAT	380.31	59	59		53	0	170	Carbamidomethylation; Deamidation (NQ); Oxidation (M)	66391	Granule-bound starch synthase I OS=Triticum aestivum OX=4565 GN=Wx-A1 PE=4 SV=1
7	38	tr|A0A0A6ZL53|A0A0A6ZL53_WHEAT	378.52	58	58		60	0	413	Carbamidomethylation; Deamidation (NQ); Oxidation (M); Acetylation (N-term); Formylation; 15 more	66279	Starch synthase chloroplastic/amyloplastic OS=Triticum aestivum OX=4565 PE=2 SV=1
5	6	tr|A0A0A6ZLC1|A0A0A6ZLC1_WHEAT	376.25	62	62		57	0	438	Carbamidomethylation; Deamidation (NQ); Oxidation (M); Acetylation (N-term); Formylation; 14 more	66451	Starch synthase chloroplastic/amyloplastic OS=Triticum aestivum OX=4565 PE=2 SV=1
11	89	tr|A0A3B6SB88|A0A3B6SB88_WHEAT	370.76	47	47	80709000	45	24	197	Carbamidomethylation; Deamidation (NQ); Oxidation (M); Formylation; Oxidation (HW); 9 more	84566	Starch synthase chloroplastic/amyloplastic OS=Triticum aestivum OX=4565 PE=3 SV=1
11	92	tr|Q9LEE2|Q9LEE2_WHEAT	370.76	46	46	80709000	45	24	197	Carbamidomethylation; Deamidation (NQ); Oxidation (M); Formylation; Oxidation (HW); 9 more	86795	Starch synthase chloroplastic/amyloplastic OS=Triticum aestivum OX=4565 GN=wSs2a-3 PE=2 SV=1
9	11059	tr|Q8LLD5|Q8LLD5_WHEAT	369	57	57		51	0	359	Carbamidomethylation; Deamidation (NQ); Oxidation (M); Acetylation (N-term); Formylation; 11 more	65805	Starch synthase chloroplastic/amyloplastic OS=Triticum aestivum OX=4565 GN=WGBSSI PE=2 SV=1
10	73	tr|Q2WGB1|Q2WGB1_WHEAT	360.93	50	50	72802000	40	19	205	Carbamidomethylation; Deamidation (NQ); Oxidation (M); Formylation; Oxidation (HW); 9 more	86945	Starch synthase chloroplastic/amyloplastic OS=Triticum aestivum OX=4565 GN=wSSII-D PE=3 SV=1
12	76	tr|Q9SPM9|Q9SPM9_WHEAT	355.66	45	45		42	0	190	Carbamidomethylation; Deamidation (NQ); Oxidation (M); Acetylation (N-term); Formylation; 9 more	87234	Starch synthase chloroplastic/amyloplastic OS=Triticum aestivum OX=4565 PE=2 SV=1
13	78	tr|A0A3B6RCB1|A0A3B6RCB1_WHEAT	351.56	44	44		41	0	190	Carbamidomethylation; Deamidation (NQ); Oxidation (M); Acetylation (N-term); Formylation; 9 more	86979	Starch synthase chloroplastic/amyloplastic OS=Triticum aestivum OX=4565 PE=3 SV=1
13	79	tr|Q9LEE3|Q9LEE3_WHEAT	351.56	44	44		41	0	190	Carbamidomethylation; Deamidation (NQ); Oxidation (M); Acetylation (N-term); Formylation; 9 more	87278	Starch synthase chloroplastic/amyloplastic OS=Triticum aestivum OX=4565 GN=wSs2a-2 PE=2 SV=1
15	109	tr|Q24M29|Q24M29_WHEAT	277.37	36	36		20	0	78	Carbamidomethylation; Deamidation (NQ); Oxidation (M); Dehydration; Carbamidomethylation (DHKE X@N-term)	94405	1 4-alpha-glucan branching enzyme OS=Triticum aestivum OX=4565 GN=SBE IIb PE=2 SV=1
15	111	tr|A0A7H4LIQ4|A0A7H4LIQ4_WHEAT	277.37	36	36		20	0	78	Carbamidomethylation; Deamidation (NQ); Oxidation (M); Dehydration; Carbamidomethylation (DHKE X@N-term)	94765	1 4-alpha-glucan branching enzyme OS=Triticum aestivum OX=4565 GN=CAMPLR22A2D_LOCUS3104 PE=3 SV=1
15	108	tr|A0A3B6DEB0|A0A3B6DEB0_WHEAT	277.37	36	36		20	0	78	Carbamidomethylation; Deamidation (NQ); Oxidation (M); Dehydration; Carbamidomethylation (DHKE X@N-term)	94206	1 4-alpha-glucan branching enzyme OS=Triticum aestivum OX=4565 PE=3 SV=1
15	110	tr|A0A3B6DDS7|A0A3B6DDS7_WHEAT	277.37	36	36		20	0	78	Carbamidomethylation; Deamidation (NQ); Oxidation (M); Dehydration; Carbamidomethylation (DHKE X@N-term)	94434	1 4-alpha-glucan branching enzyme OS=Triticum aestivum OX=4565 PE=3 SV=1
16	114	tr|A0A3B6CA24|A0A3B6CA24_WHEAT	276.95	36	36	1658800	20	1	70	Carbamidomethylation; Deamidation (NQ); Oxidation (M); Dehydration; Carbamidomethylation (DHKE X@N-term)	94140	1 4-alpha-glucan branching enzyme OS=Triticum aestivum OX=4565 PE=3 SV=1
16	115	tr|A0A3B6C7J9|A0A3B6C7J9_WHEAT	276.95	36	36	1658800	20	1	70	Carbamidomethylation; Deamidation (NQ); Oxidation (M); Dehydration; Carbamidomethylation (DHKE X@N-term)	94368	1 4-alpha-glucan branching enzyme OS=Triticum aestivum OX=4565 PE=3 SV=1
17	116	tr|A0A3B6B0H3|A0A3B6B0H3_WHEAT	265.32	36	36	1292200	19	2	69	Carbamidomethylation; Deamidation (NQ); Oxidation (M); Dehydration; Carbamidomethylation (DHKE X@N-term)	94039	1 4-alpha-glucan branching enzyme OS=Triticum aestivum OX=4565 PE=3 SV=1
18	123	tr|Q9SQG9|Q9SQG9_WHEAT	263.81	29	29	4914900	14	6	45	Carbamidomethylation; Oxidation (M); Dehydration; Formylation; Oxidation (HW); 4 more	71019	Starch synthase chloroplastic/amyloplastic OS=Triticum aestivum OX=4565 PE=2 SV=1
18	122	tr|Q9LEC0|Q9LEC0_WHEAT	263.81	29	29	4914900	14	6	45	Carbamidomethylation; Oxidation (M); Dehydration; Formylation; Oxidation (HW); 4 more	71005	Starch synthase chloroplastic/amyloplastic OS=Triticum aestivum OX=4565 GN=wSsI-1 PE=2 SV=1
18	124	Q43654|SSY1_WHEAT	263.81	29	29	4914900	14	6	45	Carbamidomethylation; Oxidation (M); Dehydration; Formylation; Oxidation (HW); 4 more	71005	Starch synthase 1 chloroplastic/amyloplastic OS=Triticum aestivum OX=4565 GN=WSSI-2 PE=2 SV=2
21	190	tr|A0A7M3V797|A0A7M3V797_WHEAT	242.6	34	34	183020	10	2	33	Carbamidomethylation; Deamidation (NQ); Dehydration; Formylation; Oxidation (HW); 4 more	41822	Soluble starch synthase (Fragment) OS=Triticum aestivum OX=4565 GN=SS1 PE=4 SV=1
19	133	tr|P93691|P93691_WHEAT	238.45	34	34	2016300	15	1	40	Carbamidomethylation; Deamidation (NQ); Oxidation (M); Dehydration; Carbamidomethylation (DHKE X@N-term)	92936	1 4-alpha-glucan branching enzyme OS=Triticum aestivum OX=4565 GN=sbe2 PE=2 SV=1
19	134	tr|Q9FUU7|Q9FUU7_WHEAT	238.45	34	34	2016300	15	1	40	Carbamidomethylation; Deamidation (NQ); Oxidation (M); Dehydration; Carbamidomethylation (DHKE X@N-term)	92970	1 4-alpha-glucan branching enzyme OS=Triticum aestivum OX=4565 GN=Sbe2 PE=2 SV=1
19	137	tr|A0A3B6AZ00|A0A3B6AZ00_WHEAT	238.45	33	33	2016300	15	1	40	Carbamidomethylation; Deamidation (NQ); Oxidation (M); Dehydration; Carbamidomethylation (DHKE X@N-term)	93629	1 4-alpha-glucan branching enzyme OS=Triticum aestivum OX=4565 PE=3 SV=1
19	131	tr|G3CCE7|G3CCE7_WHEAT	238.45	34	34	2016300	15	1	40	Carbamidomethylation; Deamidation (NQ); Oxidation (M); Dehydration; Carbamidomethylation (DHKE X@N-term)	93015	1 4-alpha-glucan branching enzyme OS=Triticum aestivum OX=4565 GN=sbeiia PE=3 SV=1
22	182	tr|O24397|O24397_WHEAT	230.21	24	24		12	0	31	Carbamidomethylation; Deamidation (NQ); Oxidation (M); Dehydration; Carbamidomethylation (DHKE X@N-term)	83442	1 4-alpha-glucan branching enzyme OS=Triticum aestivum OX=4565 PE=2 SV=1
20	169	tr|A0A3B6DDM1|A0A3B6DDM1_WHEAT	230.07	27	27		13	0	38	Carbamidomethylation; Deamidation (NQ); Oxidation (M); Dehydration; Carbamidomethylation (DHKE X@N-term)	92538	1 4-alpha-glucan branching enzyme OS=Triticum aestivum OX=4565 PE=3 SV=1
20	170	tr|A0A3B6DE04|A0A3B6DE04_WHEAT	230.07	27	27		13	0	38	Carbamidomethylation; Deamidation (NQ); Oxidation (M); Dehydration; Carbamidomethylation (DHKE X@N-term)	93068	1 4-alpha-glucan branching enzyme OS=Triticum aestivum OX=4565 PE=3 SV=1
24	165	tr|B9W4U7|B9W4U7_WHEAT	229.89	31	31	806360	14	1	25	Carbamidomethylation; Deamidation (NQ); Oxidation (M); Dehydration; Carbamidomethylation (DHKE X@N-term)	93006	1 4-alpha-glucan branching enzyme OS=Triticum aestivum OX=4565 GN=sbeiia PE=3 SV=1
24	164	tr|A0A3B6C9D0|A0A3B6C9D0_WHEAT	229.89	31	31	806360	14	1	25	Carbamidomethylation; Deamidation (NQ); Oxidation (M); Dehydration; Carbamidomethylation (DHKE X@N-term)	93079	1 4-alpha-glucan branching enzyme OS=Triticum aestivum OX=4565 PE=3 SV=1
24	166	tr|A0A3B6C715|A0A3B6C715_WHEAT	229.89	31	31	806360	14	1	25	Carbamidomethylation; Deamidation (NQ); Oxidation (M); Dehydration; Carbamidomethylation (DHKE X@N-term)	93662	1 4-alpha-glucan branching enzyme OS=Triticum aestivum OX=4565 PE=3 SV=1
25	230	tr|I6QQ39|I6QQ39_WHEAT	189.84	19	19	1430900	8	2	23	Carbamidomethylation; Deamidation (NQ); Oxidation (M); Pyro-glu from Q; Carbamidomethylation (DHKE X@N-term)	66325	Globulin-3A OS=Triticum aestivum OX=4565 GN=Glo-3A PE=2 SV=1
27	232	tr|A0A3B6IJ76|A0A3B6IJ76_WHEAT	184.99	17	17		8	0	19	Carbamidomethylation; Oxidation (M)	69450	Uncharacterized protein OS=Triticum aestivum OX=4565 PE=4 SV=1
23	238	tr|Q42451|Q42451_WHEAT	181.59	23	23	5025900	12	9	30	Carbamidomethylation; Oxidation (HW)	84637	Glu-B1-1b HMW glutenin subunit OS=Triticum aestivum OX=4565 PE=3 SV=1
23	82724	tr|G4Y3Y0|G4Y3Y0_WHEAT	181.59	23	23	5025900	12	9	30	Carbamidomethylation; Oxidation (HW)	85239	High-molecular-weight glutenin subunit Bx7.1 OS=Triticum aestivum OX=4565 GN=Glu-B1br PE=3 SV=1
23	82723	tr|G4Y3Y1|G4Y3Y1_WHEAT	181.59	23	23	5025900	12	9	30	Carbamidomethylation; Oxidation (HW)	85243	High-molecular-weight glutenin subunit Bx7.2 OS=Triticum aestivum OX=4565 GN=Glu-B1br PE=3 SV=1
23	239	tr|Q45R38|Q45R38_WHEAT	181.59	23	23	5025900	12	9	30	Carbamidomethylation; Oxidation (HW)	85233	HMW glutenin x-type subunit Bx7 OS=Triticum aestivum OX=4565 GN=Glu-B1al PE=2 SV=1
23	82725	tr|G4Y3Y2|G4Y3Y2_WHEAT	181.59	23	23	5025900	12	9	30	Carbamidomethylation; Oxidation (HW)	85206	High-molecular-weight glutenin subunit Bx7.3 OS=Triticum aestivum OX=4565 GN=Glu-B1bs PE=3 SV=1
23	82726	tr|Q18MZ6|Q18MZ6_WHEAT	181.59	24	24	5025900	12	9	30	Carbamidomethylation; Oxidation (HW)	80069	High-molecular-weight glutenin subunit Bx17 OS=Triticum aestivum OX=4565 GN=Glu-B1 PE=3 SV=1
23	251	tr|Q1KL95|Q1KL95_WHEAT	181.59	23	23	5025900	12	9	30	Carbamidomethylation; Oxidation (HW)	84677	1Bx high molecular weight glutenin subunit OS=Triticum aestivum OX=4565 PE=3 SV=1
29	255	tr|A0A3B6ILV9|A0A3B6ILV9_WHEAT	175.4	13	13	638610	7	2	17	Carbamidomethylation; Oxidation (M)	68907	Uncharacterized protein OS=Triticum aestivum OX=4565 PE=4 SV=1
31	272	tr|A0A3B6LUV8|A0A3B6LUV8_WHEAT	164.69	13	13	1874000	4	3	9		56581	Uncharacterized protein OS=Triticum aestivum OX=4565 PE=4 SV=1
26	82727	tr|A0A2L1K3K4|A0A2L1K3K4_WHEAT	163.68	24	24	3044500	10	10	20		67912	High molecular weight glutenin (Fragment) OS=Triticum aestivum OX=4565 GN=Glu-B1 PE=3 SV=1
26	82730	tr|A0A165B8S1|A0A165B8S1_WHEAT	163.68	24	24	3044500	10	10	20		69689	High molecular weight glutenin subunit Dy10-m328SF OS=Triticum aestivum OX=4565 PE=3 SV=1
26	44919	P10387|GLT0_WHEAT	163.68	24	24	3044500	10	10	20		69629	Glutenin high molecular weight subunit DY10 OS=Triticum aestivum OX=4565 GN=GLU-D1-2B PE=3 SV=1
26	82729	tr|Q0Q5D3|Q0Q5D3_WHEAT	163.68	24	24	3044500	10	10	20		69629	Y-type HMW glutenin OS=Triticum aestivum OX=4565 PE=3 SV=1
26	82728	tr|A9ZMG8|A9ZMG8_WHEAT	163.68	24	24	3044500	10	10	20		69701	High-molecular-weight glutenin subunit y10 OS=Triticum aestivum OX=4565 GN=Glu1Dy10 PE=3 SV=1
26	82734	tr|V9TRL3|V9TRL3_WHEAT	163.68	24	24	3044500	10	10	20		69562	High molecular weight glutenin subunit 1Dy protein OS=Triticum aestivum OX=4565 GN=Glu-D1-2 PE=3 SV=1
45	82737	tr|Q4W0V7|Q4W0V7_WHEAT	147.2	38	38	840180	3	3	5	Carbamidomethylation; Oxidation (M)	12779	Alpha-amylase inhibitor 0.19 (Fragment) OS=Triticum aestivum OX=4565 GN=0.19 PE=2 SV=1
45	44920	P01085|IAA1_WHEAT	147.2	36	36	840180	3	3	5	Carbamidomethylation; Oxidation (M)	13337	Alpha-amylase inhibitor 0.19 OS=Triticum aestivum OX=4565 PE=1 SV=1
45	82739	tr|Q5UHI0|Q5UHI0_WHEAT	147.2	36	36	840180	3	3	5	Carbamidomethylation; Oxidation (M)	13265	0.19 dimeric alpha-amylase inhibitor (Fragment) OS=Triticum aestivum OX=4565 PE=3 SV=1
45	82738	tr|Q5UHH7|Q5UHH7_WHEAT	147.2	36	36	840180	3	3	5	Carbamidomethylation; Oxidation (M)	13337	0.19 dimeric alpha-amylase inhibitor (Fragment) OS=Triticum aestivum OX=4565 PE=3 SV=1
45	309	tr|Q19A44|Q19A44_WHEAT	147.2	36	36	840180	3	3	5	Carbamidomethylation; Oxidation (M)	13469	Dimeric alpha-amylase inhibitor (Fragment) OS=Triticum aestivum OX=4565 PE=2 SV=1
45	82746	tr|A0A7H1K1T4|A0A7H1K1T4_WHEAT	147.2	32	32	840180	3	3	5	Carbamidomethylation; Oxidation (M)	15162	Dimeric alpha-amylase inhibitor OS=Triticum aestivum OX=4565 GN=WDAI PE=3 SV=1
45	82745	tr|A0A7H1K1S6|A0A7H1K1S6_WHEAT	147.2	32	32	840180	3	3	5	Carbamidomethylation; Oxidation (M)	15192	Dimeric alpha-amylase inhibitor OS=Triticum aestivum OX=4565 GN=WDAI PE=3 SV=1
45	82744	tr|I6PZ03|I6PZ03_WHEAT	147.2	32	32	840180	3	3	5	Carbamidomethylation; Oxidation (M)	15142	Dimeric alpha-amylase inhibitor OS=Triticum aestivum OX=4565 PE=3 SV=1
45	82743	tr|Q4U1A2|Q4U1A2_WHEAT	147.2	32	32	840180	3	3	5	Carbamidomethylation; Oxidation (M)	15128	Dimeric alpha-amylase inhibitor OS=Triticum aestivum OX=4565 PE=3 SV=1
45	311	tr|Q4U1A0|Q4U1A0_WHEAT	147.2	32	32	840180	3	3	5	Carbamidomethylation; Oxidation (M)	15162	Dimeric alpha-amylase inhibitor OS=Triticum aestivum OX=4565 PE=3 SV=1
45	82742	tr|A0A7H1K1T6|A0A7H1K1T6_WHEAT	147.2	32	32	840180	3	3	5	Carbamidomethylation; Oxidation (M)	15070	Dimeric alpha-amylase inhibitor OS=Triticum aestivum OX=4565 GN=WDAI PE=3 SV=1
45	82741	tr|Q4U196|Q4U196_WHEAT	147.2	32	32	840180	3	3	5	Carbamidomethylation; Oxidation (M)	15142	Dimeric alpha-amylase inhibitor OS=Triticum aestivum OX=4565 PE=3 SV=1
45	82740	tr|A0A7H1K1T5|A0A7H1K1T5_WHEAT	147.2	32	32	840180	3	3	5	Carbamidomethylation; Oxidation (M)	15170	Dimeric alpha-amylase inhibitor OS=Triticum aestivum OX=4565 GN=WDAI PE=3 SV=1
45	313	tr|A0A3B6GNC7|A0A3B6GNC7_WHEAT	147.2	29	29	840180	3	3	5	Carbamidomethylation; Oxidation (M)	16624	AAI domain-containing protein OS=Triticum aestivum OX=4565 PE=3 SV=1
45	44921	tr|A0A3B6GR96|A0A3B6GR96_WHEAT	147.2	29	29	840180	3	3	5	Carbamidomethylation; Oxidation (M)	16614	AAI domain-containing protein OS=Triticum aestivum OX=4565 PE=3 SV=1
35	275	tr|A0A3B6KNF4|A0A3B6KNF4_WHEAT	146.19	12	12	750660	4	3	7	Oxidation (M)	56242	Uncharacterized protein OS=Triticum aestivum OX=4565 PE=4 SV=1
28	308	tr|D2KFH2|D2KFH2_WHEAT	141.49	39	39	3119000	3	3	18	Carbamidomethylation; Pyro-glu from Q; Carbamidomethylation (DHKE X@N-term)	11325	Gliadin/avenin-like seed protein (Fragment) OS=Triticum aestivum OX=4565 PE=2 SV=1
34	284	tr|A0A3B6JCJ8|A0A3B6JCJ8_WHEAT	133.14	14	14		5	0	7	Carbamidomethylation; Deamidation (NQ)	66060	Uncharacterized protein OS=Triticum aestivum OX=4565 PE=4 SV=1
34	285	tr|A0A3B6JER7|A0A3B6JER7_WHEAT	133.14	13	13		5	0	7	Carbamidomethylation; Deamidation (NQ)	70618	Uncharacterized protein OS=Triticum aestivum OX=4565 PE=4 SV=1
44	292	tr|A0A3B6IYD4|A0A3B6IYD4_WHEAT	132.01	9	9	366790	3	3	5		58728	Beta-amylase OS=Triticum aestivum OX=4565 PE=3 SV=1
44	296	tr|A0A3B6J0P1|A0A3B6J0P1_WHEAT	132.01	9	9	366790	3	3	5		61421	Beta-amylase OS=Triticum aestivum OX=4565 PE=3 SV=1
38	502	tr|A0A3B6INY1|A0A3B6INY1_WHEAT	125.05	13	13	403210	4	4	6		66954	Uncharacterized protein OS=Triticum aestivum OX=4565 PE=4 SV=1
53	688	tr|Q0Q5E3|Q0Q5E3_WHEAT	123.49	14	14	22585	2	2	3	Pyro-glu from Q	24999	Globulin 1 OS=Triticum aestivum OX=4565 PE=4 SV=1
53	691	tr|Q7XYC3|Q7XYC3_WHEAT	123.49	13	13	22585	2	2	3	Pyro-glu from Q	26192	19 kDa globulin (Fragment) OS=Triticum aestivum OX=4565 PE=2 SV=1
42	358	P24296|NLTP1_WHEAT	117.51	25	25	2717700	2	2	5	Carbamidomethylation; Oxidation or Hydroxylation	11899	Non-specific lipid-transfer protein (Fragment) OS=Triticum aestivum OX=4565 PE=1 SV=2
42	360	tr|Q5NE27|Q5NE27_WHEAT	117.51	24	24	2717700	2	2	5	Carbamidomethylation; Oxidation or Hydroxylation	12259	Non-specific lipid-transfer protein OS=Triticum aestivum OX=4565 GN=ltp9.1b PE=2 SV=1
42	359	tr|Q8GZB0|Q8GZB0_WHEAT	117.51	24	24	2717700	2	2	5	Carbamidomethylation; Oxidation or Hydroxylation	12257	Non-specific lipid-transfer protein OS=Triticum aestivum OX=4565 GN=LTP1500 PE=3 SV=1
36	304	tr|C0SUC3|C0SUC3_WHEAT	113.79	6	6	2014800	3	3	6		90337	High-molecular-weight glutenin subunit x5 OS=Triticum aestivum OX=4565 GN=Glu1Dx5 PE=3 SV=1
36	297	tr|A9YSK4|A9YSK4_WHEAT	113.79	6	6	2014800	3	3	6		89338	High molecular weight glutenin subunit OS=Triticum aestivum OX=4565 GN=Glu-D1-1 PE=3 SV=1
36	287	tr|D0IQ05|D0IQ05_WHEAT	113.79	6	6	2014800	3	3	6		90532	High-molecular-weight glutenin Dx5 OS=Triticum aestivum OX=4565 PE=2 SV=1
36	303	tr|Q0Q5D2|Q0Q5D2_WHEAT	113.79	6	6	2014800	3	3	6		90293	X-type HMW glutenin OS=Triticum aestivum OX=4565 PE=3 SV=1
36	301	P10388|GLT5_WHEAT	113.79	6	6	2014800	3	3	6		90293	Glutenin high molecular weight subunit DX5 OS=Triticum aestivum OX=4565 GN=GLU-1D-1D PE=3 SV=5
32	82750	tr|B6UKP2|B6UKP2_WHEAT	110.2	19	19	862100	4	2	8	Deamidation (NQ)	29237	Gamma-gliadin OS=Triticum aestivum OX=4565 GN=ll931-2 PE=4 SV=1
32	355	tr|M9TE83|M9TE83_WHEAT	110.2	17	17	862100	4	2	8	Deamidation (NQ)	32967	Gamma gliadin-B6 OS=Triticum aestivum OX=4565 GN=Gli-1 PE=2 SV=1
52	400	tr|Q4Z8L7|Q4Z8L7_WHEAT	108.57	11	11	260880	2	2	3		28260	Chitinase OS=Triticum aestivum OX=4565 PE=4 SV=1
52	398	tr|Q4Z8L8|Q4Z8L8_WHEAT	108.57	11	11	260880	2	2	3		28218	Chitinase OS=Triticum aestivum OX=4565 PE=4 SV=1
52	401	tr|A0A3B6SU01|A0A3B6SU01_WHEAT	108.57	11	11	260880	2	2	3		28258	Chitinase OS=Triticum aestivum OX=4565 PE=4 SV=1
52	399	tr|A0A3B6TZD9|A0A3B6TZD9_WHEAT	108.57	11	11	260880	2	2	3		28401	Chitinase OS=Triticum aestivum OX=4565 PE=4 SV=1
52	403	tr|A0A3B6RP58|A0A3B6RP58_WHEAT	108.57	9	9	260880	2	2	3		33451	Chitinase OS=Triticum aestivum OX=4565 PE=4 SV=1
52	407	tr|A0A3B6SQ43|A0A3B6SQ43_WHEAT	108.57	9	9	260880	2	2	3		33505	Chitinase OS=Triticum aestivum OX=4565 PE=4 SV=1
33	363	tr|W0C8U3|W0C8U3_WHEAT	103.55	9	9	592810	3	3	7	Deamidation (NQ)	76922	High-molecular-weight glutenin subunit 1By15 OS=Triticum aestivum OX=4565 GN=Glu-B1 PE=3 SV=1
43	82797	tr|R9XUN1|R9XUN1_WHEAT	102.75	13	13	18270	5	1	5		33061	Alpha-gliadin OS=Triticum aestivum OX=4565 GN=gli-2 PE=4 SV=1
43	82798	tr|R9XV51|R9XV51_WHEAT	102.75	12	12	18270	5	1	5		33985	Alpha-gliadin OS=Triticum aestivum OX=4565 GN=gli-2 PE=4 SV=1
43	509	tr|R9XV20|R9XV20_WHEAT	102.75	12	12	18270	5	1	5		34404	Alpha-gliadin OS=Triticum aestivum OX=4565 GN=gli-2 PE=4 SV=1
41	349	tr|A0A060MZP1|A0A060MZP1_WHEAT	101.55	6	6	3997500	2	2	6	Carbamidomethylation (DHKE X@N-term)	86382	High molecular weight glutenin subunit (Fragment) OS=Triticum aestivum OX=4565 GN=glu PE=3 SV=1
41	350	tr|Q41553|Q41553_WHEAT	101.55	6	6	3997500	2	2	6	Carbamidomethylation (DHKE X@N-term)	88476	HMW glutenin subunit Ax2 OS=Triticum aestivum OX=4565 GN=HMWG PE=3 SV=1
41	351	tr|A0A0X9BSF8|A0A0X9BSF8_WHEAT	101.55	6	6	3997500	2	2	6	Carbamidomethylation (DHKE X@N-term)	90567	High molecular weight glutenin subunit OS=Triticum aestivum OX=4565 GN=Glu-Ax PE=3 SV=1
41	373	tr|A0A059UHD1|A0A059UHD1_WHEAT	101.55	6	6	3997500	2	2	6	Carbamidomethylation (DHKE X@N-term)	89835	High molecular weight glutenin subunit 1Ax1 OS=Triticum aestivum OX=4565 GN=Glu-1Ax1 PE=3 SV=1
41	444	tr|A0A0X9ARV2|A0A0X9ARV2_WHEAT	101.55	6	6	3997500	2	2	6	Carbamidomethylation (DHKE X@N-term)	89867	High molecular weight glutenin subunit OS=Triticum aestivum OX=4565 GN=Glu-Ax PE=3 SV=1
41	371	tr|Q03872|Q03872_WHEAT	101.55	6	6	3997500	2	2	6	Carbamidomethylation (DHKE X@N-term)	89819	High molecular weight glutenin subunit 1Ax1 OS=Triticum aestivum OX=4565 GN=Glu-1AX1 PE=3 SV=1
41	375	tr|G3K725|G3K725_WHEAT	101.55	6	6	3997500	2	2	6	Carbamidomethylation (DHKE X@N-term)	93648	High molecular weight glutenin subunit OS=Triticum aestivum OX=4565 GN=Glu-1Ax1.1 PE=3 SV=1
39	82805	tr|R9XSV1|R9XSV1_WHEAT	101.13	15	15	0	5	1	6		32807	Alpha-gliadin OS=Triticum aestivum OX=4565 GN=gli-2 PE=4 SV=1
39	11729	tr|R9XV30|R9XV30_WHEAT	101.13	15	15	0	5	1	6		32920	Alpha-gliadin OS=Triticum aestivum OX=4565 GN=gli-2 PE=4 SV=1
39	807	tr|R9XSX7|R9XSX7_WHEAT	101.13	15	15	0	5	1	6		32864	Alpha-gliadin OS=Triticum aestivum OX=4565 GN=gli-2 PE=4 SV=1
39	82804	tr|R9XU81|R9XU81_WHEAT	101.13	15	15	0	5	1	6		32884	Alpha-gliadin OS=Triticum aestivum OX=4565 GN=gli-2 PE=4 SV=1
39	33242	tr|R9XUQ0|R9XUQ0_WHEAT	101.13	15	15	0	5	1	6		32877	Alpha-gliadin OS=Triticum aestivum OX=4565 GN=gli-2 PE=4 SV=1
39	82806	tr|A7LHB5|A7LHB5_WHEAT	101.13	15	15	0	5	1	6		33069	Alpha gliadin OS=Triticum aestivum OX=4565 GN=gli-wE12 PE=4 SV=1
39	12062	tr|R9XSV7|R9XSV7_WHEAT	101.13	15	15	0	5	1	6		33499	Alpha-gliadin OS=Triticum aestivum OX=4565 GN=gli-2 PE=4 SV=1
39	82807	tr|R9XUM3|R9XUM3_WHEAT	101.13	15	15	0	5	1	6		33601	Alpha-gliadin OS=Triticum aestivum OX=4565 GN=gli-2 PE=4 SV=1
39	82808	tr|R9XW87|R9XW87_WHEAT	101.13	15	15	0	5	1	6		33662	Alpha-gliadin OS=Triticum aestivum OX=4565 GN=gli-2 PE=4 SV=1
39	82810	tr|R9XU74|R9XU74_WHEAT	101.13	15	15	0	5	1	6		33804	Alpha-gliadin OS=Triticum aestivum OX=4565 GN=gli-2 PE=4 SV=1
39	82811	tr|R9XW73|R9XW73_WHEAT	101.13	14	14	0	5	1	6		34276	Alpha-gliadin OS=Triticum aestivum OX=4565 GN=gli-2 PE=4 SV=1
39	82812	tr|R9XV48|R9XV48_WHEAT	101.13	14	14	0	5	1	6		34420	Alpha-gliadin OS=Triticum aestivum OX=4565 GN=gli-2 PE=4 SV=1
39	44934	tr|R9XW94|R9XW94_WHEAT	101.13	14	14	0	5	1	6		34532	Alpha-gliadin OS=Triticum aestivum OX=4565 GN=gli-2 PE=4 SV=1
55	684	tr|A0A3B6KRY8|A0A3B6KRY8_WHEAT	99.13	12	12	941410	2	2	2	Acetylation (Protein N-term)	29624	H15 domain-containing protein OS=Triticum aestivum OX=4565 PE=3 SV=1
30	549	tr|V9TQ99|V9TQ99_WHEAT	97.65	5	5	1034500	4	1	11		86167	High molecular weight glutenin subunit 1Bx protein OS=Triticum aestivum OX=4565 GN=Glu-B1-1 PE=3 SV=1
30	82759	tr|A0A1B0Z3C8|A0A1B0Z3C8_WHEAT	97.65	4	4	1034500	4	1	11		88633	Glutenin OS=Triticum aestivum OX=4565 GN=Glu1Bx6 PE=2 SV=1
30	82760	tr|A0A1G4P1V7|A0A1G4P1V7_WHEAT	97.65	4	4	1034500	4	1	11		88479	HMW glutenin x-type subunit Bx7 OS=Triticum aestivum OX=4565 GN=Glu-1Bx PE=3 SV=1
30	82761	tr|A0A1G4P1W4|A0A1G4P1W4_WHEAT	97.65	4	4	1034500	4	1	11		88323	HMW glutenin x-type subunit 1Bx6 OS=Triticum aestivum OX=4565 GN=Glu-1Bx PE=3 SV=1
30	82841	tr|Q8H0L4|Q8H0L4_WHEAT	97.65	17	17	1034500	4	1	11		23494	Glutenin high molecular weight subunit (Fragment) OS=Triticum aestivum OX=4565 GN=HMW-GS(Bx type) PE=3 SV=1
47	82776	tr|Q9M4L5|Q9M4L5_WHEAT	96.3	11	11		3	0	5		31700	Gamma-gliadin OS=Triticum aestivum OX=4565 PE=4 SV=1
47	82778	tr|Q41543|Q41543_WHEAT	96.3	11	11		3	0	5		31852	Gamma-gliadin (Fragment) OS=Triticum aestivum OX=4565 PE=4 SV=1
47	82777	tr|B6DQB2|B6DQB2_WHEAT	96.3	11	11		3	0	5		31847	Gamma-gliadin (Fragment) OS=Triticum aestivum OX=4565 PE=4 SV=1
47	82781	tr|Q6EEW7|Q6EEW7_WHEAT	96.3	11	11		3	0	5		32328	Gamma gliadin OS=Triticum aestivum OX=4565 PE=2 SV=1
47	82780	tr|B6DQB4|B6DQB4_WHEAT	96.3	11	11		3	0	5		32295	Gamma-gliadin OS=Triticum aestivum OX=4565 PE=4 SV=1
47	82779	tr|B6DQB7|B6DQB7_WHEAT	96.3	11	11		3	0	5		32258	Gamma-gliadin OS=Triticum aestivum OX=4565 PE=4 SV=1
47	82783	tr|F2X0K9|F2X0K9_WHEAT	96.3	10	10		3	0	5		33513	Gama-gliadin OS=Triticum aestivum OX=4565 GN=Gli-Ts8 PE=4 SV=1
47	82782	tr|F2X0K7|F2X0K7_WHEAT	96.3	10	10		3	0	5		33500	Gama-gliadin OS=Triticum aestivum OX=4565 GN=Gli-c2 PE=4 SV=1
47	82785	tr|D0ES84|D0ES84_WHEAT	96.3	10	10		3	0	5		33713	Gamma gliadin OS=Triticum aestivum OX=4565 PE=4 SV=1
47	44932	tr|Q94G92|Q94G92_WHEAT	96.3	10	10		3	0	5		33893	Gamma gliadin-D4 OS=Triticum aestivum OX=4565 GN=Gli-1 PE=2 SV=1
47	82784	tr|H2DEI4|H2DEI4_WHEAT	96.3	10	10		3	0	5		33862	Seed storage protein OS=Triticum aestivum OX=4565 PE=4 SV=1
47	82786	tr|D0ES82|D0ES82_WHEAT	96.3	10	10		3	0	5		35029	Gamma gliadin OS=Triticum aestivum OX=4565 PE=4 SV=1
47	82787	tr|R9XWC4|R9XWC4_WHEAT	96.3	9	9		3	0	5		37468	Gamma-gliadin OS=Triticum aestivum OX=4565 PE=4 SV=1
46	315	tr|A0A4D6Q614|A0A4D6Q614_WHEAT	96.02	15	15	237560	3	1	5	Oxidation (M)	34429	Gamma-gliadin OS=Triticum aestivum OX=4565 PE=4 SV=1
37	44922	tr|A0A3B5Z121|A0A3B5Z121_WHEAT	89.46	26	26	522620	2	2	6	Deamidation (NQ)	14499	Uncharacterized protein OS=Triticum aestivum OX=4565 PE=4 SV=1
37	44923	tr|A0A3B5Y4D7|A0A3B5Y4D7_WHEAT	89.46	25	25	522620	2	2	6	Deamidation (NQ)	14766	Uncharacterized protein OS=Triticum aestivum OX=4565 PE=4 SV=1
37	322	tr|A0A3B6FKB8|A0A3B6FKB8_WHEAT	89.46	23	23	522620	2	2	6	Deamidation (NQ)	16483	Uncharacterized protein OS=Triticum aestivum OX=4565 PE=4 SV=1
37	327	tr|W5A619|W5A619_WHEAT	89.46	22	22	522620	2	2	6	Deamidation (NQ)	16846	Calmodulin OS=Triticum aestivum OX=4565 GN=CaM1-1A PE=2 SV=1
37	329	tr|W5EIR1|W5EIR1_WHEAT	89.46	22	22	522620	2	2	6	Deamidation (NQ)	16818	Calmodulin OS=Triticum aestivum OX=4565 GN=CaM8-4A PE=2 SV=1
37	326	tr|Q7DMG9|Q7DMG9_WHEAT	89.46	22	22	522620	2	2	6	Deamidation (NQ)	16832	Calmodulin OS=Triticum aestivum OX=4565 GN=CaM3-2B PE=2 SV=1
37	44924	tr|A0A3B6EIH6|A0A3B6EIH6_WHEAT	89.46	20	20	522620	2	2	6	Deamidation (NQ)	18504	Uncharacterized protein OS=Triticum aestivum OX=4565 PE=4 SV=1
37	44925	tr|A0A3B6GRI6|A0A3B6GRI6_WHEAT	89.46	20	20	522620	2	2	6	Deamidation (NQ)	19111	Uncharacterized protein OS=Triticum aestivum OX=4565 PE=4 SV=1
37	44926	tr|A0A3B6C2G7|A0A3B6C2G7_WHEAT	89.46	19	19	522620	2	2	6	Deamidation (NQ)	19780	Uncharacterized protein OS=Triticum aestivum OX=4565 PE=4 SV=1
56	575	tr|A0A3B6SQD7|A0A3B6SQD7_WHEAT	85.61	3	3	76505	2	1	2		88245	1 4-alpha-glucan branching enzyme OS=Triticum aestivum OX=4565 PE=3 SV=1
56	364	tr|A0A3B6SLM3|A0A3B6SLM3_WHEAT	85.61	3	3	76505	2	1	2		90204	1 4-alpha-glucan branching enzyme OS=Triticum aestivum OX=4565 PE=3 SV=1
49	82814	tr|B6DQB1|B6DQB1_WHEAT	84.95	16	16	0	3	1	5	Oxidation (M)	30689	Gamma-gliadin (Fragment) OS=Triticum aestivum OX=4565 PE=4 SV=1
54	82890	tr|Q8W3W7|Q8W3W7_WHEAT	79.93	4	4	255570	2	2	3		33885	Low-molecular-weight glutenin subunit group 3 type II (Fragment) OS=Triticum aestivum OX=4565 GN=lmw-gs PE=4 SV=1
73	11556	tr|Q9SWU3|Q9SWU3_WHEAT	79.15	8	8	671890	1	1	1	Oxidation (M)	24014	Histone H1 WH1A.1 OS=Triticum aestivum OX=4565 PE=2 SV=1
40	82858	tr|Q5BLQ7|Q5BLQ7_WHEAT	76.71	10	10	2169900	1	1	6	Carbamidomethylation (DHKE X@N-term)	16011	Grain softness protein-1B2 (Fragment) OS=Triticum aestivum OX=4565 GN=GSP-1B2 PE=4 SV=1
40	82859	tr|Q5BLQ6|Q5BLQ6_WHEAT	76.71	9	9	2169900	1	1	6	Carbamidomethylation (DHKE X@N-term)	17373	Grain softness protein-1B2 (Fragment) OS=Triticum aestivum OX=4565 GN=GSP-1B2 PE=4 SV=1
40	82867	tr|Q41554|Q41554_WHEAT	76.71	26	26	2169900	1	1	6	Carbamidomethylation (DHKE X@N-term)	5983	15kDa grain softness protein (Fragment) OS=Triticum aestivum OX=4565 GN=GSP-1c PE=2 SV=1
40	711	tr|A0A0A7AAD5|A0A0A7AAD5_WHEAT	76.71	10	10	2169900	1	1	6	Carbamidomethylation (DHKE X@N-term)	16018	Grain softness protein (Fragment) OS=Triticum aestivum OX=4565 GN=Gsp1B PE=4 SV=1
40	82871	tr|A0A0A7AA82|A0A0A7AA82_WHEAT	76.71	9	9	2169900	1	1	6	Carbamidomethylation (DHKE X@N-term)	16400	Grain softness protein (Fragment) OS=Triticum aestivum OX=4565 GN=Gsp-1D PE=4 SV=1
40	82870	tr|A0A0A7AAJ2|A0A0A7AAJ2_WHEAT	76.71	9	9	2169900	1	1	6	Carbamidomethylation (DHKE X@N-term)	16289	Grain softness protein (Fragment) OS=Triticum aestivum OX=4565 GN=Gsp-1A PE=4 SV=1
40	82869	tr|A0A0A7AAG4|A0A0A7AAG4_WHEAT	76.71	9	9	2169900	1	1	6	Carbamidomethylation (DHKE X@N-term)	16243	Grain softness protein (Fragment) OS=Triticum aestivum OX=4565 GN=Gsp-1A PE=4 SV=1
40	82868	tr|A0A0A7AA38|A0A0A7AA38_WHEAT	76.71	9	9	2169900	1	1	6	Carbamidomethylation (DHKE X@N-term)	16261	Grain softness protein (Fragment) OS=Triticum aestivum OX=4565 GN=Gsp-1A PE=4 SV=1
40	645	tr|A0A0A7AAD7|A0A0A7AAD7_WHEAT	76.71	9	9	2169900	1	1	6	Carbamidomethylation (DHKE X@N-term)	16231	Grain softness protein (Fragment) OS=Triticum aestivum OX=4565 GN=Gsp-1A PE=4 SV=1
40	82876	tr|Q5BLQ3|Q5BLQ3_WHEAT	76.71	9	9	2169900	1	1	6	Carbamidomethylation (DHKE X@N-term)	17160	Grain softness protein-1D (Fragment) OS=Triticum aestivum OX=4565 GN=GSP-1D PE=4 SV=1
40	713	tr|Q5BLQ9|Q5BLQ9_WHEAT	76.71	9	9	2169900	1	1	6	Carbamidomethylation (DHKE X@N-term)	17322	Grain softness protein-1B1 (Fragment) OS=Triticum aestivum OX=4565 GN=GSP-1B1 PE=4 SV=1
40	82875	tr|Q5BLQ4|Q5BLQ4_WHEAT	76.71	9	9	2169900	1	1	6	Carbamidomethylation (DHKE X@N-term)	17105	Grain softness protein-1D (Fragment) OS=Triticum aestivum OX=4565 GN=GSP-1D PE=4 SV=1
40	82874	tr|Q5BLR2|Q5BLR2_WHEAT	76.71	9	9	2169900	1	1	6	Carbamidomethylation (DHKE X@N-term)	17006	Grain softness protein-1A (Fragment) OS=Triticum aestivum OX=4565 GN=GSP-1A PE=4 SV=1
40	82873	tr|Q5BLR0|Q5BLR0_WHEAT	76.71	9	9	2169900	1	1	6	Carbamidomethylation (DHKE X@N-term)	16935	Grain softness protein-1A (Fragment) OS=Triticum aestivum OX=4565 GN=GSP-1A PE=4 SV=1
40	82872	tr|Q43657|Q43657_WHEAT	76.71	9	9	2169900	1	1	6	Carbamidomethylation (DHKE X@N-term)	17111	15kDa grain softness protein (Fragment) OS=Triticum aestivum OX=4565 GN=GSP-1a PE=2 SV=1
40	82877	tr|A8QRM4|A8QRM4_WHEAT	76.71	9	9	2169900	1	1	6	Carbamidomethylation (DHKE X@N-term)	17691	Grain softness protein (Fragment) OS=Triticum aestivum OX=4565 GN=Gsp1B PE=4 SV=1
40	714	tr|A8QRN9|A8QRN9_WHEAT	76.71	9	9	2169900	1	1	6	Carbamidomethylation (DHKE X@N-term)	17793	Grain softness protein (Fragment) OS=Triticum aestivum OX=4565 GN=Gsp1B PE=4 SV=1
40	82878	tr|A8QRL7|A8QRL7_WHEAT	76.71	9	9	2169900	1	1	6	Carbamidomethylation (DHKE X@N-term)	18100	Grain softness protein (Fragment) OS=Triticum aestivum OX=4565 GN=Gsp1B PE=4 SV=1
40	82879	tr|A8QRP5|A8QRP5_WHEAT	76.71	9	9	2169900	1	1	6	Carbamidomethylation (DHKE X@N-term)	18263	Grain softness protein (Fragment) OS=Triticum aestivum OX=4565 GN=Gsp1B PE=4 SV=1
40	45003	tr|Q84QI5|Q84QI5_WHEAT	76.71	9	9	2169900	1	1	6	Carbamidomethylation (DHKE X@N-term)	18196	GSP-1 Grain Softness Protein OS=Triticum aestivum OX=4565 GN=Gsp-1 PE=4 SV=1
40	82883	tr|A0A7D5G7M5|A0A7D5G7M5_WHEAT	76.71	9	9	2169900	1	1	6	Carbamidomethylation (DHKE X@N-term)	18197	Puroindoline OS=Triticum aestivum OX=4565 GN=Pina PE=4 SV=1
40	82882	tr|A8QRD3|A8QRD3_WHEAT	76.71	9	9	2169900	1	1	6	Carbamidomethylation (DHKE X@N-term)	18113	Grain softness protein OS=Triticum aestivum OX=4565 GN=Gsp1A PE=4 SV=1
40	45002	tr|Q5BHT9|Q5BHT9_WHEAT	76.71	9	9	2169900	1	1	6	Carbamidomethylation (DHKE X@N-term)	18171	GSP-1 Grain Softness Protein OS=Triticum aestivum OX=4565 GN=Gsp1A PE=4 SV=1
40	725	tr|Q43659|Q43659_WHEAT	76.71	9	9	2169900	1	1	6	Carbamidomethylation (DHKE X@N-term)	18449	15kDa grain softness protein OS=Triticum aestivum OX=4565 GN=GSP-1b PE=2 SV=1
40	82881	tr|Q43658|Q43658_WHEAT	76.71	9	9	2169900	1	1	6	Carbamidomethylation (DHKE X@N-term)	18281	15kDa grain softness protein OS=Triticum aestivum OX=4565 GN=GSP-1a PE=2 SV=1
40	82880	tr|Q9FVJ5|Q9FVJ5_WHEAT	76.71	9	9	2169900	1	1	6	Carbamidomethylation (DHKE X@N-term)	18143	GSP-A1 OS=Triticum aestivum OX=4565 GN=Gsp-1 PE=4 SV=1
71	752	tr|Q0Q5D4|Q0Q5D4_WHEAT	73.13	13	13	6500.2	1	1	1		24557	Globulin 1 OS=Triticum aestivum OX=4565 PE=4 SV=1
57	779	tr|Q0Q5D9|Q0Q5D9_WHEAT	72.02	13	13	17638	1	1	2		24550	Globulin 1 OS=Triticum aestivum OX=4565 PE=4 SV=1
50	33322	tr|A0A3B6QCB8|A0A3B6QCB8_WHEAT	69.37	17	17	598370	2	2	4	Oxidation (M)	15098	Histone H2B OS=Triticum aestivum OX=4565 PE=3 SV=1
50	44950	tr|A0A3B6SJG4|A0A3B6SJG4_WHEAT	69.37	25	25	598370	2	2	4	Oxidation (M)	10399	Histone H2B OS=Triticum aestivum OX=4565 PE=3 SV=1
50	44951	tr|A0A3B6SRT8|A0A3B6SRT8_WHEAT	69.37	25	25	598370	2	2	4	Oxidation (M)	10397	Histone H2B OS=Triticum aestivum OX=4565 PE=3 SV=1
50	44954	tr|W5GCJ7|W5GCJ7_WHEAT	69.37	18	18	598370	2	2	4	Oxidation (M)	14728	Histone H2B OS=Triticum aestivum OX=4565 PE=3 SV=1
50	44953	tr|A0A3B6NLZ3|A0A3B6NLZ3_WHEAT	69.37	18	18	598370	2	2	4	Oxidation (M)	14756	Histone H2B OS=Triticum aestivum OX=4565 PE=3 SV=1
50	44952	tr|W5CTK4|W5CTK4_WHEAT	69.37	18	18	598370	2	2	4	Oxidation (M)	14772	Histone H2B OS=Triticum aestivum OX=4565 GN=TRAES_3BF064800030CFD_c1 PE=3 SV=1
50	564	tr|A0A3B6Q9V8|A0A3B6Q9V8_WHEAT	69.37	18	18	598370	2	2	4	Oxidation (M)	14839	Histone H2B OS=Triticum aestivum OX=4565 PE=3 SV=1
50	44955	tr|A0A3B6Q9K0|A0A3B6Q9K0_WHEAT	69.37	18	18	598370	2	2	4	Oxidation (M)	14841	Histone H2B OS=Triticum aestivum OX=4565 PE=3 SV=1
50	567	tr|A0A3B6SMX7|A0A3B6SMX7_WHEAT	69.37	17	17	598370	2	2	4	Oxidation (M)	15165	Histone H2B OS=Triticum aestivum OX=4565 PE=3 SV=1
50	44959	tr|W5HA06|W5HA06_WHEAT	69.37	17	17	598370	2	2	4	Oxidation (M)	15135	Histone H2B OS=Triticum aestivum OX=4565 PE=3 SV=1
50	44958	tr|A0A3B6SMZ7|A0A3B6SMZ7_WHEAT	69.37	17	17	598370	2	2	4	Oxidation (M)	15090	Histone H2B OS=Triticum aestivum OX=4565 PE=3 SV=1
50	44957	tr|A0A3B6SMX4|A0A3B6SMX4_WHEAT	69.37	17	17	598370	2	2	4	Oxidation (M)	15149	Histone H2B OS=Triticum aestivum OX=4565 PE=3 SV=1
50	44956	tr|A0A3B6RR76|A0A3B6RR76_WHEAT	69.37	17	17	598370	2	2	4	Oxidation (M)	15103	Histone H2B OS=Triticum aestivum OX=4565 PE=3 SV=1
50	44961	tr|A0A3B6SJR1|A0A3B6SJR1_WHEAT	69.37	17	17	598370	2	2	4	Oxidation (M)	15322	Histone H2B OS=Triticum aestivum OX=4565 PE=3 SV=1
50	44960	tr|A0A3B6TXR6|A0A3B6TXR6_WHEAT	69.37	17	17	598370	2	2	4	Oxidation (M)	15135	Histone H2B OS=Triticum aestivum OX=4565 PE=3 SV=1
50	44963	tr|W5HZ15|W5HZ15_WHEAT	69.37	17	17	598370	2	2	4	Oxidation (M)	15470	Histone H2B OS=Triticum aestivum OX=4565 PE=3 SV=1
50	44962	tr|A0A3B6TXJ0|A0A3B6TXJ0_WHEAT	69.37	17	17	598370	2	2	4	Oxidation (M)	15488	Histone H2B OS=Triticum aestivum OX=4565 PE=3 SV=1
50	44967	tr|A0A3B6PH68|A0A3B6PH68_WHEAT	69.37	17	17	598370	2	2	4	Oxidation (M)	15574	Histone H2B OS=Triticum aestivum OX=4565 PE=3 SV=1
50	44966	tr|A0A3B6PFD8|A0A3B6PFD8_WHEAT	69.37	17	17	598370	2	2	4	Oxidation (M)	15533	Histone H2B OS=Triticum aestivum OX=4565 PE=3 SV=1
50	44965	tr|A0A3B6PGV2|A0A3B6PGV2_WHEAT	69.37	17	17	598370	2	2	4	Oxidation (M)	15497	Histone H2B OS=Triticum aestivum OX=4565 PE=3 SV=1
50	44964	tr|A0A3B6PGE3|A0A3B6PGE3_WHEAT	69.37	17	17	598370	2	2	4	Oxidation (M)	15530	Histone H2B OS=Triticum aestivum OX=4565 PE=3 SV=1
50	44970	tr|A0A3B6PDY8|A0A3B6PDY8_WHEAT	69.37	17	17	598370	2	2	4	Oxidation (M)	15615	Histone H2B OS=Triticum aestivum OX=4565 PE=3 SV=1
50	44969	tr|A0A3B6QBC0|A0A3B6QBC0_WHEAT	69.37	17	17	598370	2	2	4	Oxidation (M)	15530	Histone H2B OS=Triticum aestivum OX=4565 PE=3 SV=1
50	44968	tr|A0A3B6QC63|A0A3B6QC63_WHEAT	69.37	17	17	598370	2	2	4	Oxidation (M)	15602	Histone H2B OS=Triticum aestivum OX=4565 PE=3 SV=1
50	82801	tr|A0A3B5Z181|A0A3B5Z181_WHEAT	69.37	16	16	598370	2	2	4	Oxidation (M)	16150	Histone H2B OS=Triticum aestivum OX=4565 PE=3 SV=1
50	82802	tr|A0A3B5Y1R1|A0A3B5Y1R1_WHEAT	69.37	16	16	598370	2	2	4	Oxidation (M)	16549	Histone H2B OS=Triticum aestivum OX=4565 PE=3 SV=1
50	571	tr|A0A3B6PRX5|A0A3B6PRX5_WHEAT	69.37	16	16	598370	2	2	4	Oxidation (M)	16385	Histone H2B OS=Triticum aestivum OX=4565 PE=3 SV=1
50	82803	tr|A0A3B5Y5V4|A0A3B5Y5V4_WHEAT	69.37	16	16	598370	2	2	4	Oxidation (M)	16440	Histone H2B OS=Triticum aestivum OX=4565 PE=3 SV=1
50	44971	tr|W5A7K6|W5A7K6_WHEAT	69.37	16	16	598370	2	2	4	Oxidation (M)	16511	Histone H2B OS=Triticum aestivum OX=4565 PE=3 SV=1
50	44973	tr|A0A3B6U0J4|A0A3B6U0J4_WHEAT	69.37	16	16	598370	2	2	4	Oxidation (M)	16531	Histone H2B OS=Triticum aestivum OX=4565 PE=3 SV=1
50	44972	tr|A0A3B6QJF3|A0A3B6QJF3_WHEAT	69.37	16	16	598370	2	2	4	Oxidation (M)	16483	Histone H2B OS=Triticum aestivum OX=4565 PE=3 SV=1
50	44930	tr|A0A3B6PEX3|A0A3B6PEX3_WHEAT	69.37	16	16	598370	2	2	4	Oxidation (M)	16559	Histone H2B OS=Triticum aestivum OX=4565 PE=3 SV=1
50	381	tr|A0A3B6MMB9|A0A3B6MMB9_WHEAT	69.37	15	15	598370	2	2	4	Oxidation (M)	17146	Histone H2B OS=Triticum aestivum OX=4565 PE=3 SV=1
50	382	tr|A0A3B6MXG8|A0A3B6MXG8_WHEAT	69.37	15	15	598370	2	2	4	Oxidation (M)	17752	Histone H2B OS=Triticum aestivum OX=4565 PE=3 SV=1
51	82844	tr|B6ETS0|B6ETS0_WHEAT	68.64	10	10	162210	2	2	3		32708	D-type LMW glutenin subunit (Fragment) OS=Triticum aestivum OX=4565 GN=glu PE=2 SV=1
48	44942	tr|A0A3B6DLJ6|A0A3B6DLJ6_WHEAT	66.07	24	24	574840	2	2	5	Oxidation (M)	9280	Histone H4 OS=Triticum aestivum OX=4565 PE=3 SV=1
48	44943	tr|A0A3B6DNA1|A0A3B6DNA1_WHEAT	66.07	20	20	574840	2	2	5	Oxidation (M)	10984	Histone H4 OS=Triticum aestivum OX=4565 PE=3 SV=1
48	44948	P62786|H42_WHEAT	66.07	19	19	574840	2	2	5	Oxidation (M)	11467	Histone H4 variant TH091 OS=Triticum aestivum OX=4565 PE=3 SV=2
48	522	tr|A0A3B6DID8|A0A3B6DID8_WHEAT	66.07	19	19	574840	2	2	5	Oxidation (M)	11523	Histone H4 OS=Triticum aestivum OX=4565 PE=3 SV=1
48	82799	tr|A0A077RYQ1|A0A077RYQ1_WHEAT	66.07	19	19	574840	2	2	5	Oxidation (M)	11409	Histone H4 OS=Triticum aestivum OX=4565 GN=CAMPLR22A2D_LOCUS3927 PE=3 SV=1
48	519	tr|A0A3B6B3H4|A0A3B6B3H4_WHEAT	66.07	19	19	574840	2	2	5	Oxidation (M)	11439	Histone H4 OS=Triticum aestivum OX=4565 PE=3 SV=1
48	44947	tr|A0A3B6RPJ9|A0A3B6RPJ9_WHEAT	66.07	19	19	574840	2	2	5	Oxidation (M)	11444	Histone H4 OS=Triticum aestivum OX=4565 PE=3 SV=1
48	44946	P62785|H41_WHEAT	66.07	19	19	574840	2	2	5	Oxidation (M)	11409	Histone H4 variant TH011 OS=Triticum aestivum OX=4565 PE=3 SV=2
48	44945	tr|A0A3B6CBA0|A0A3B6CBA0_WHEAT	66.07	19	19	574840	2	2	5	Oxidation (M)	11366	Histone H4 OS=Triticum aestivum OX=4565 PE=3 SV=1
48	44944	tr|A0A3B6KIR7|A0A3B6KIR7_WHEAT	66.07	19	19	574840	2	2	5	Oxidation (M)	11451	Histone H4 OS=Triticum aestivum OX=4565 PE=3 SV=1
48	44949	tr|A0A3B6CBE7|A0A3B6CBE7_WHEAT	66.07	19	19	574840	2	2	5	Oxidation (M)	11546	Histone H4 OS=Triticum aestivum OX=4565 PE=3 SV=1
48	82800	tr|A0A7H4LLP7|A0A7H4LLP7_WHEAT	66.07	19	19	574840	2	2	5	Oxidation (M)	11931	Histone H4 OS=Triticum aestivum OX=4565 GN=CAMPLR22A2D_LOCUS4153 PE=3 SV=1
66	11099	tr|A0A3B6LV31|A0A3B6LV31_WHEAT	58.45	6	6	99666	1	1	1		29653	rRNA N-glycosidase OS=Triticum aestivum OX=4565 PE=3 SV=1
66	546	tr|Q07810|Q07810_WHEAT	58.45	6	6	99666	1	1	1		29613	rRNA N-glycosidase OS=Triticum aestivum OX=4565 GN=trig7 PE=3 SV=1
66	11087	tr|A0A3B6KPY9|A0A3B6KPY9_WHEAT	58.45	6	6	99666	1	1	1		29914	rRNA N-glycosidase OS=Triticum aestivum OX=4565 PE=3 SV=1
66	82752	tr|A0A9E9JM67|A0A9E9JM67_WHEAT	58.45	6	6	99666	1	1	1		29966	rRNA N-glycosylase OS=Triticum aestivum OX=4565 GN=trig7 PE=2 SV=1
66	11101	tr|A0A3B6LWE2|A0A3B6LWE2_WHEAT	58.45	6	6	99666	1	1	1		30055	rRNA N-glycosidase OS=Triticum aestivum OX=4565 PE=3 SV=1
66	11116	tr|A0A1D5ZL98|A0A1D5ZL98_WHEAT	58.45	6	6	99666	1	1	1		30331	rRNA N-glycosidase OS=Triticum aestivum OX=4565 PE=3 SV=1
66	11089	tr|A0A3B6KQI7|A0A3B6KQI7_WHEAT	58.45	6	6	99666	1	1	1		30328	rRNA N-glycosidase OS=Triticum aestivum OX=4565 PE=3 SV=1
66	11163	tr|A0A3B6KSH6|A0A3B6KSH6_WHEAT	58.45	7	7	99666	1	1	1		25770	rRNA N-glycosidase OS=Triticum aestivum OX=4565 PE=3 SV=1
66	637	tr|A0A3B6KSI1|A0A3B6KSI1_WHEAT	58.45	6	6	99666	1	1	1		30526	rRNA N-glycosidase OS=Triticum aestivum OX=4565 PE=3 SV=1
66	11424	tr|V9I194|V9I194_WHEAT	58.45	12	12	99666	1	1	1		14602	rRNA N-glycosidase (Fragment) OS=Triticum aestivum OX=4565 PE=4 SV=1
62	601	tr|U5U9Q8|U5U9Q8_WHEAT	54.41	7	7		1	0	1	Oxidation (M)	32540	Gamma-gliadin OS=Triticum aestivum OX=4565 PE=4 SV=1
62	82840	tr|U5UA51|U5UA51_WHEAT	54.41	7	7		1	0	1	Oxidation (M)	32617	Gamma-gliadin OS=Triticum aestivum OX=4565 PE=4 SV=1
62	82839	tr|U5U6P1|U5U6P1_WHEAT	54.41	7	7		1	0	1	Oxidation (M)	32554	Gamma-gliadin OS=Triticum aestivum OX=4565 PE=4 SV=1
62	611	tr|R9XT17|R9XT17_WHEAT	54.41	7	7		1	0	1	Oxidation (M)	32630	Gamma-gliadin OS=Triticum aestivum OX=4565 PE=4 SV=1
62	82838	tr|R9XV74|R9XV74_WHEAT	54.41	7	7		1	0	1	Oxidation (M)	32585	Gamma-gliadin OS=Triticum aestivum OX=4565 PE=4 SV=1
62	82837	tr|K7WVC4|K7WVC4_WHEAT	54.41	7	7		1	0	1	Oxidation (M)	32631	Gamma-gliadin OS=Triticum aestivum OX=4565 PE=4 SV=1
62	609	tr|U5U6M7|U5U6M7_WHEAT	54.41	7	7		1	0	1	Oxidation (M)	32728	Gamma-gliadin OS=Triticum aestivum OX=4565 PE=4 SV=1
62	82836	tr|U5U9Q1|U5U9Q1_WHEAT	54.41	7	7		1	0	1	Oxidation (M)	32633	Gamma-gliadin OS=Triticum aestivum OX=4565 PE=4 SV=1
62	82835	tr|K7XEG5|K7XEG5_WHEAT	54.41	7	7		1	0	1	Oxidation (M)	32683	Gamma-gliadin OS=Triticum aestivum OX=4565 PE=4 SV=1
62	82834	tr|D0ES79|D0ES79_WHEAT	54.41	7	7		1	0	1	Oxidation (M)	32662	Gamma gliadin OS=Triticum aestivum OX=4565 PE=4 SV=1
62	82833	tr|U5U9Q4|U5U9Q4_WHEAT	54.41	7	7		1	0	1	Oxidation (M)	32680	Gamma-gliadin OS=Triticum aestivum OX=4565 PE=4 SV=1
62	82832	tr|R9XV82|R9XV82_WHEAT	54.41	7	7		1	0	1	Oxidation (M)	32597	Gamma-gliadin OS=Triticum aestivum OX=4565 PE=4 SV=1
62	82831	tr|U5U6N8|U5U6N8_WHEAT	54.41	7	7		1	0	1	Oxidation (M)	32643	Gamma-gliadin OS=Triticum aestivum OX=4565 PE=4 SV=1
62	82830	tr|R9XUB4|R9XUB4_WHEAT	54.41	7	7		1	0	1	Oxidation (M)	32583	Gamma-gliadin OS=Triticum aestivum OX=4565 PE=4 SV=1
62	82829	tr|U5U6M3|U5U6M3_WHEAT	54.41	7	7		1	0	1	Oxidation (M)	32689	Gamma-gliadin OS=Triticum aestivum OX=4565 PE=4 SV=1
62	82828	tr|R9XUC7|R9XUC7_WHEAT	54.41	7	7		1	0	1	Oxidation (M)	32427	Gamma-gliadin OS=Triticum aestivum OX=4565 PE=4 SV=1
62	82827	tr|R9XUT2|R9XUT2_WHEAT	54.41	7	7		1	0	1	Oxidation (M)	32582	Gamma-gliadin OS=Triticum aestivum OX=4565 PE=4 SV=1
62	82826	tr|U5U7C3|U5U7C3_WHEAT	54.41	7	7		1	0	1	Oxidation (M)	32664	Gamma-gliadin OS=Triticum aestivum OX=4565 PE=4 SV=1
62	82825	tr|R9XSZ9|R9XSZ9_WHEAT	54.41	7	7		1	0	1	Oxidation (M)	32498	Gamma-gliadin OS=Triticum aestivum OX=4565 PE=4 SV=1
62	82824	tr|R9XUS2|R9XUS2_WHEAT	54.41	7	7		1	0	1	Oxidation (M)	32663	Gamma-gliadin OS=Triticum aestivum OX=4565 PE=4 SV=1
62	82823	tr|R9XT13|R9XT13_WHEAT	54.41	7	7		1	0	1	Oxidation (M)	32551	Gamma-gliadin OS=Triticum aestivum OX=4565 PE=4 SV=1
62	82822	tr|K7XRJ1|K7XRJ1_WHEAT	54.41	7	7		1	0	1	Oxidation (M)	32607	Gamma-gliadin OS=Triticum aestivum OX=4565 PE=4 SV=1
62	82821	tr|R9XT08|R9XT08_WHEAT	54.41	7	7		1	0	1	Oxidation (M)	32599	Gamma-gliadin OS=Triticum aestivum OX=4565 PE=4 SV=1
62	82820	tr|Q94G94|Q94G94_WHEAT	54.41	7	7		1	0	1	Oxidation (M)	32552	Gamma-gliadin OS=Triticum aestivum OX=4565 PE=1 SV=1
62	82819	tr|K7XEG8|K7XEG8_WHEAT	54.41	7	7		1	0	1	Oxidation (M)	32591	Gamma-gliadin OS=Triticum aestivum OX=4565 PE=4 SV=1
62	82818	tr|R9XWA9|R9XWA9_WHEAT	54.41	7	7		1	0	1	Oxidation (M)	32573	Gamma-gliadin OS=Triticum aestivum OX=4565 PE=4 SV=1
62	82817	tr|R9XWB8|R9XWB8_WHEAT	54.41	7	7		1	0	1	Oxidation (M)	32714	Gamma-gliadin OS=Triticum aestivum OX=4565 PE=4 SV=1
62	82816	tr|R9XV71|R9XV71_WHEAT	54.41	7	7		1	0	1	Oxidation (M)	32569	Gamma-gliadin OS=Triticum aestivum OX=4565 PE=4 SV=1
62	82815	tr|U5U7C0|U5U7C0_WHEAT	54.41	7	7		1	0	1	Oxidation (M)	32629	Gamma-gliadin OS=Triticum aestivum OX=4565 PE=4 SV=1
74	783	tr|A8R0D1|A8R0D1_WHEAT	51.76	7	7	229390	1	1	1		14428	Puroindolin b OS=Triticum aestivum OX=4565 GN=Pinb-D1ab PE=4 SV=1
74	782	tr|A9JPD1|A9JPD1_WHEAT	51.76	7	7	229390	1	1	1		14488	Puroindolin b OS=Triticum aestivum OX=4565 GN=Pinb-D1 PE=4 SV=1
74	800	tr|A0A0A7AAG7|A0A0A7AAG7_WHEAT	51.76	6	6	229390	1	1	1		16776	Puroindoline b OS=Triticum aestivum OX=4565 GN=Pinb-D1 PE=4 SV=1
74	799	tr|B6Z278|B6Z278_WHEAT	51.76	6	6	229390	1	1	1		16792	Puroindoline b OS=Triticum aestivum OX=4565 GN=Pinb-D1 PE=4 SV=1
74	797	tr|A6N862|A6N862_WHEAT	51.76	6	6	229390	1	1	1		16719	Puroindoline b OS=Triticum aestivum OX=4565 GN=Pinb-D1 PE=4 SV=1
74	82902	tr|A0A9E8AD78|A0A9E8AD78_WHEAT	51.76	6	6	229390	1	1	1		16703	Puroindoline b OS=Triticum aestivum OX=4565 GN=Pinb-D1bb PE=2 SV=1
74	791	tr|A0A140H134|A0A140H134_WHEAT	51.76	6	6	229390	1	1	1		16762	Puroindoline b protein OS=Triticum aestivum OX=4565 GN=Pinb-D1 PE=4 SV=1
74	794	Q10464|PUIB_WHEAT	51.76	6	6	229390	1	1	1		16792	Puroindoline-B OS=Triticum aestivum OX=4565 GN=PINB PE=1 SV=1
74	793	tr|H2DLU3|H2DLU3_WHEAT	51.76	6	6	229390	1	1	1		16822	Puroindoline OS=Triticum aestivum OX=4565 GN=Pinb-D1 PE=4 SV=1
74	792	tr|A6N863|A6N863_WHEAT	51.76	6	6	229390	1	1	1		16892	Puroindoline b OS=Triticum aestivum OX=4565 GN=Pinb-D1 PE=4 SV=1
74	82901	tr|A0A9E8AEZ0|A0A9E8AEZ0_WHEAT	51.76	6	6	229390	1	1	1		16892	Puroindoline b OS=Triticum aestivum OX=4565 GN=Pinb-D1ba PE=2 SV=1

## Sheet: Raw starch F2
Protein identification in Raw Starch fraction F2
PEAKS Xpro
Database: Triticum aestivum
5 ppm parent mass error tolerance
0.25 Da fragment mass error tolerance
1 max missed cleavage
Trypsin, semispecific digest mode
Fixed modification: Carbamidomethylation (C)
Variable modifications: oxidation (M), deamidation (N.Q.)
Mode: PEAKS PTM
Maximum variable PTMs: 3
Filters: 1% FDR (peptides); -10lgP ≥50.0 (proteins); minimum of two peptides
Protein Group	Protein ID	Accession	-10lgP	Coverage (%)	Coverage (%) Raw starch Fraction 2	Area Raw starch Fraction 2	#Peptides	#Unique	#Spec Raw starch Fraction 2	PTM	Avg. Mass	Description
1	29	tr|Q9SYU0|Q9SYU0_WHEAT	407.11	70	70	17539000	43	4	277	Carbamidomethylation; Deamidation (NQ); Oxidation (M); Acetylation (K); Carbamylation; 6 more	63267	Starch synthase chloroplastic/amyloplastic OS=Triticum aestivum OX=4565 GN=Wx-D1 PE=2 SV=1
1	8	tr|Q84QW7|Q84QW7_WHEAT	407.11	67	67	17539000	43	4	277	Carbamidomethylation; Deamidation (NQ); Oxidation (M); Acetylation (K); Carbamylation; 6 more	66278	Starch synthase chloroplastic/amyloplastic OS=Triticum aestivum OX=4565 GN=gss1 PE=2 SV=1
1	7	tr|Q9S7N5|Q9S7N5_WHEAT	407.11	67	67	17539000	43	4	277	Carbamidomethylation; Deamidation (NQ); Oxidation (M); Acetylation (K); Carbamylation; 6 more	66269	Starch synthase chloroplastic/amyloplastic OS=Triticum aestivum OX=4565 GN=waxy PE=2 SV=1
1	25	tr|A0A2Z6BDX4|A0A2Z6BDX4_WHEAT	407.11	67	67	17539000	43	4	277	Carbamidomethylation; Deamidation (NQ); Oxidation (M); Acetylation (K); Carbamylation; 6 more	66285	Starch synthase chloroplastic/amyloplastic OS=Triticum aestivum OX=4565 GN=Wx PE=3 SV=1
2	11	tr|Q9SXK4|Q9SXK4_WHEAT	403.71	67	67	3524000	38	2	244	Carbamidomethylation; Deamidation (NQ); Oxidation (M); Carbamylation; Oxidation (HW); 7 more	66556	Starch synthase chloroplastic/amyloplastic OS=Triticum aestivum OX=4565 GN=waxy PE=3 SV=1
2	10	tr|B3V9H7|B3V9H7_WHEAT	403.71	67	67	3524000	38	2	244	Carbamidomethylation; Deamidation (NQ); Oxidation (M); Carbamylation; Oxidation (HW); 7 more	66526	Starch synthase chloroplastic/amyloplastic OS=Triticum aestivum OX=4565 GN=Wx-1 PE=3 SV=1
2	5	tr|A0A0A6ZLC5|A0A0A6ZLC5_WHEAT	403.71	67	67	3524000	38	2	244	Carbamidomethylation; Deamidation (NQ); Oxidation (M); Carbamylation; Oxidation (HW); 7 more	66435	Starch synthase chloroplastic/amyloplastic OS=Triticum aestivum OX=4565 GN=Wx-A1 PE=3 SV=1
4	6	tr|A0A0A6ZLC1|A0A0A6ZLC1_WHEAT	400.36	67	67		38	0	241	Carbamidomethylation; Deamidation (NQ); Oxidation (M); Carbamylation; Oxidation (HW); 7 more	66451	Starch synthase chloroplastic/amyloplastic OS=Triticum aestivum OX=4565 PE=2 SV=1
5	3	tr|A0A2Z6DUA7|A0A2Z6DUA7_WHEAT	400.34	62	62	2163400	39	3	237	Carbamidomethylation; Deamidation (NQ); Oxidation (M); Acetylation (K); Carbamylation; 6 more	66313	Starch synthase chloroplastic/amyloplastic OS=Triticum aestivum OX=4565 GN=Wx PE=3 SV=1
3	71	tr|U3RA51|U3RA51_WHEAT	396.33	59	59		36	0	241	Carbamidomethylation; Deamidation (NQ); Oxidation (M); Acetylation (K); Carbamylation; 6 more	63293	Starch synthase chloroplastic/amyloplastic (Fragment) OS=Triticum aestivum OX=4565 GN=WxB1 PE=3 SV=1
3	82722	tr|W8FJ68|W8FJ68_WHEAT	396.33	56	56		36	0	241	Carbamidomethylation; Deamidation (NQ); Oxidation (M); Acetylation (K); Carbamylation; 6 more	66227	Starch synthase chloroplastic/amyloplastic OS=Triticum aestivum OX=4565 GN=Wx PE=3 SV=1
7	13	tr|A0A8B0G1F2|A0A8B0G1F2_WHEAT	394.22	59	59	30811	34	1	200	Carbamidomethylation; Deamidation (NQ); Oxidation (M)	66391	Granule-bound starch synthase I OS=Triticum aestivum OX=4565 GN=Wx-A1 PE=4 SV=1
6	11059	tr|Q8LLD5|Q8LLD5_WHEAT	369.69	57	57		35	0	217	Carbamidomethylation; Deamidation (NQ); Oxidation (M); Acetylation (K); Oxidation (HW); 4 more	65805	Starch synthase chloroplastic/amyloplastic OS=Triticum aestivum OX=4565 GN=WGBSSI PE=2 SV=1
8	73	tr|Q2WGB1|Q2WGB1_WHEAT	346.38	44	44	1815200	25	6	124	Carbamidomethylation; Deamidation (NQ); Oxidation (M); Carbamylation; Sulphone; 4 more	86945	Starch synthase chloroplastic/amyloplastic OS=Triticum aestivum OX=4565 GN=wSSII-D PE=3 SV=1
9	89	tr|A0A3B6SB88|A0A3B6SB88_WHEAT	339.7	45	45	217310	25	6	122	Carbamidomethylation; Deamidation (NQ); Oxidation (M); Carbamylation; Sulphone; 4 more	84566	Starch synthase chloroplastic/amyloplastic OS=Triticum aestivum OX=4565 PE=3 SV=1
9	92	tr|Q9LEE2|Q9LEE2_WHEAT	339.7	44	44	217310	25	6	122	Carbamidomethylation; Deamidation (NQ); Oxidation (M); Carbamylation; Sulphone; 4 more	86795	Starch synthase chloroplastic/amyloplastic OS=Triticum aestivum OX=4565 GN=wSs2a-3 PE=2 SV=1
10	78	tr|A0A3B6RCB1|A0A3B6RCB1_WHEAT	319.65	35	35		20	0	112	Carbamidomethylation; Deamidation (NQ); Oxidation (M); Carbamylation; Sulphone; 4 more	86979	Starch synthase chloroplastic/amyloplastic OS=Triticum aestivum OX=4565 PE=3 SV=1
10	79	tr|Q9LEE3|Q9LEE3_WHEAT	319.65	35	35		20	0	112	Carbamidomethylation; Deamidation (NQ); Oxidation (M); Carbamylation; Sulphone; 4 more	87278	Starch synthase chloroplastic/amyloplastic OS=Triticum aestivum OX=4565 GN=wSs2a-2 PE=2 SV=1
11	76	tr|Q9SPM9|Q9SPM9_WHEAT	306.95	36	36		20	0	84	Deamidation (NQ); Oxidation (M); Carbamylation; Carbamidomethylation (DHKE X@N-term)	87234	Starch synthase chloroplastic/amyloplastic OS=Triticum aestivum OX=4565 PE=2 SV=1
14	108	tr|A0A3B6DEB0|A0A3B6DEB0_WHEAT	280.66	32	32	3257300	18	1	65	Deamidation (NQ); Oxidation (M); Tryptophan oxidation to oxolactone	94206	1 4-alpha-glucan branching enzyme OS=Triticum aestivum OX=4565 PE=3 SV=1
14	110	tr|A0A3B6DDS7|A0A3B6DDS7_WHEAT	280.66	32	32	3257300	18	1	65	Deamidation (NQ); Oxidation (M); Tryptophan oxidation to oxolactone	94434	1 4-alpha-glucan branching enzyme OS=Triticum aestivum OX=4565 PE=3 SV=1
14	111	tr|A0A7H4LIQ4|A0A7H4LIQ4_WHEAT	280.66	32	32	3257300	18	1	65	Deamidation (NQ); Oxidation (M); Tryptophan oxidation to oxolactone	94765	1 4-alpha-glucan branching enzyme OS=Triticum aestivum OX=4565 GN=CAMPLR22A2D_LOCUS3104 PE=3 SV=1
16	116	tr|A0A3B6B0H3|A0A3B6B0H3_WHEAT	278.08	32	32	2420000	18	1	58	Deamidation (NQ); Oxidation (M); Tryptophan oxidation to oxolactone	94039	1 4-alpha-glucan branching enzyme OS=Triticum aestivum OX=4565 PE=3 SV=1
20	142	tr|A0A3B6RDL8|A0A3B6RDL8_WHEAT	266.02	41	41	489290	17	2	45	Carbamidomethylation; Deamidation (NQ); Oxidation (M); Deamidation followed by a methylation; Tryptophan oxidation to oxolactone	70814	Starch synthase chloroplastic/amyloplastic OS=Triticum aestivum OX=4565 PE=3 SV=1
19	122	tr|Q9LEC0|Q9LEC0_WHEAT	265.31	40	40	981770	16	1	48	Carbamidomethylation; Deamidation (NQ); Oxidation (M); Deamidation followed by a methylation; Tryptophan oxidation to oxolactone	71005	Starch synthase chloroplastic/amyloplastic OS=Triticum aestivum OX=4565 GN=wSsI-1 PE=2 SV=1
19	123	tr|Q9SQG9|Q9SQG9_WHEAT	265.31	40	40	981770	16	1	48	Carbamidomethylation; Deamidation (NQ); Oxidation (M); Deamidation followed by a methylation; Tryptophan oxidation to oxolactone	71019	Starch synthase chloroplastic/amyloplastic OS=Triticum aestivum OX=4565 PE=2 SV=1
13	416	tr|A0A3B6U9P0|A0A3B6U9P0_WHEAT	258.87	36	36	3785000	12	3	66	Carbamidomethylation; Deamidation (NQ); Oxidation (M); Pyro-glu from Q; Deamidation followed by a methylation; Tryptophan oxidation to oxolactone	58926	Beta-amylase OS=Triticum aestivum OX=4565 PE=3 SV=1
13	419	tr|A0A3B6TZ67|A0A3B6TZ67_WHEAT	258.87	35	35	3785000	12	3	66	Carbamidomethylation; Deamidation (NQ); Oxidation (M); Pyro-glu from Q; Deamidation followed by a methylation; Tryptophan oxidation to oxolactone	59957	Beta-amylase OS=Triticum aestivum OX=4565 PE=3 SV=1
13	420	tr|A0A3B6UA75|A0A3B6UA75_WHEAT	258.87	34	34	3785000	12	3	66	Carbamidomethylation; Deamidation (NQ); Oxidation (M); Pyro-glu from Q; Deamidation followed by a methylation; Tryptophan oxidation to oxolactone	61114	Beta-amylase OS=Triticum aestivum OX=4565 PE=3 SV=1
13	421	tr|A0A3B6U3W8|A0A3B6U3W8_WHEAT	258.87	34	34	3785000	12	3	66	Carbamidomethylation; Deamidation (NQ); Oxidation (M); Pyro-glu from Q; Deamidation followed by a methylation; Tryptophan oxidation to oxolactone	62609	Beta-amylase OS=Triticum aestivum OX=4565 PE=3 SV=1
17	292	tr|A0A3B6IYD4|A0A3B6IYD4_WHEAT	251.23	37	37	3346300	11	2	56	Carbamidomethylation; Deamidation (NQ); Oxidation (M); Acetylation (Protein N-term); Tryptophan oxidation to oxolactone	58728	Beta-amylase OS=Triticum aestivum OX=4565 PE=3 SV=1
17	296	tr|A0A3B6J0P1|A0A3B6J0P1_WHEAT	251.23	35	35	3346300	11	2	56	Carbamidomethylation; Deamidation (NQ); Oxidation (M); Acetylation (Protein N-term); Tryptophan oxidation to oxolactone	61421	Beta-amylase OS=Triticum aestivum OX=4565 PE=3 SV=1
18	415	tr|A0A3B6KSH4|A0A3B6KSH4_WHEAT	248.33	29	29	111360	10	1	54	Carbamidomethylation; Deamidation (NQ); Oxidation (M); Acetylation (Protein N-term); Pyro-glu from Q; Tryptophan oxidation to oxolactone	58864	Beta-amylase OS=Triticum aestivum OX=4565 PE=3 SV=1
22	190	tr|A0A7M3V797|A0A7M3V797_WHEAT	231.18	36	36	80802	9	1	28	Carbamidomethylation; Deamidation (NQ); Oxidation (M); Deamidation followed by a methylation; Tryptophan oxidation to oxolactone	41822	Soluble starch synthase (Fragment) OS=Triticum aestivum OX=4565 GN=SS1 PE=4 SV=1
39	11061	P93693|SPZ1B_WHEAT	220.13	37	37	832950	7	2	12	Carbamidomethylation; Deamidation (NQ); Oxidation (M)	43033	Serpin-Z1B OS=Triticum aestivum OX=4565 PE=1 SV=1
39	11060	tr|A0A3B6MWJ8|A0A3B6MWJ8_WHEAT	220.13	37	37	832950	7	2	12	Carbamidomethylation; Deamidation (NQ); Oxidation (M)	43071	SERPIN domain-containing protein OS=Triticum aestivum OX=4565 PE=3 SV=1
23	284	tr|A0A3B6JCJ8|A0A3B6JCJ8_WHEAT	218.04	23	23	1183600	9	3	28	Carbamidomethylation; Deamidation (NQ); Oxidation (M)	66060	Uncharacterized protein OS=Triticum aestivum OX=4565 PE=4 SV=1
23	285	tr|A0A3B6JER7|A0A3B6JER7_WHEAT	218.04	21	21	1183600	9	3	28	Carbamidomethylation; Deamidation (NQ); Oxidation (M)	70618	Uncharacterized protein OS=Triticum aestivum OX=4565 PE=4 SV=1
12	11166	tr|Q6J162|Q6J162_WHEAT	215.63	24	24	710010	9	1	76	Carbamidomethylation; Oxidation (M)	28939	S-type low molecular weight glutenin L4-292 (Fragment) OS=Triticum aestivum OX=4565 PE=4 SV=1
12	11167	tr|I1XB56|I1XB56_WHEAT	215.63	20	20	710010	9	1	76	Carbamidomethylation; Oxidation (M)	34744	Low-molecular-weight glutenin subunit (Fragment) OS=Triticum aestivum OX=4565 GN=LMW-GS PE=4 SV=1
12	11168	tr|R4JBL6|R4JBL6_WHEAT	215.63	19	19	710010	9	1	76	Carbamidomethylation; Oxidation (M)	36710	Low-molecular-weight glutenin subunit (Fragment) OS=Triticum aestivum OX=4565 GN=LMW-GS PE=4 SV=1
12	11169	tr|R4JB40|R4JB40_WHEAT	215.63	19	19	710010	9	1	76	Carbamidomethylation; Oxidation (M)	36838	Low-molecular-weight glutenin subunit (Fragment) OS=Triticum aestivum OX=4565 GN=LMW-GS PE=4 SV=1
12	11170	tr|R4JBJ2|R4JBJ2_WHEAT	215.63	19	19	710010	9	1	76	Carbamidomethylation; Oxidation (M)	36966	Low-molecular-weight glutenin subunit (Fragment) OS=Triticum aestivum OX=4565 GN=LMW-GS PE=4 SV=1
12	11171	tr|R4JB54|R4JB54_WHEAT	215.63	19	19	710010	9	1	76	Carbamidomethylation; Oxidation (M)	37223	Low-molecular-weight glutenin subunit (Fragment) OS=Triticum aestivum OX=4565 GN=LMW-GS PE=4 SV=1
12	11172	tr|R4JB14|R4JB14_WHEAT	215.63	19	19	710010	9	1	76	Carbamidomethylation; Oxidation (M)	37351	Low-molecular-weight glutenin subunit (Fragment) OS=Triticum aestivum OX=4565 GN=LMW-GS PE=4 SV=1
12	11174	tr|R4JF82|R4JF82_WHEAT	215.63	18	18	710010	9	1	76	Carbamidomethylation; Oxidation (M)	37479	Low-molecular-weight glutenin subunit (Fragment) OS=Triticum aestivum OX=4565 GN=LMW-GS PE=4 SV=1
12	11173	tr|R4JFB5|R4JFB5_WHEAT	215.63	18	18	710010	9	1	76	Carbamidomethylation; Oxidation (M)	37448	Low-molecular-weight glutenin subunit (Fragment) OS=Triticum aestivum OX=4565 GN=LMW-GS PE=4 SV=1
12	11175	tr|A0A7D5BJ88|A0A7D5BJ88_WHEAT	215.63	18	18	710010	9	1	76	Carbamidomethylation; Oxidation (M)	37949	Low-molecular-weight glutenin subunit OS=Triticum aestivum OX=4565 GN=LMW-GS PE=4 SV=1
12	11185	tr|A0A7D4XSI0|A0A7D4XSI0_WHEAT	215.63	18	18	710010	9	1	76	Carbamidomethylation; Oxidation (M)	38398	Low-molecular-weight glutenin subunit OS=Triticum aestivum OX=4565 GN=LMW-GS PE=4 SV=1
12	11178	tr|Q75ZV8|Q75ZV8_WHEAT	215.63	17	17	710010	9	1	76	Carbamidomethylation; Oxidation (M)	39030	Low molecular weight glutenin subunit OS=Triticum aestivum OX=4565 GN=GLEN42K PE=2 SV=1
12	11177	tr|Q68AN2|Q68AN2_WHEAT	215.63	17	17	710010	9	1	76	Carbamidomethylation; Oxidation (M)	39062	LMW-s KS2 OS=Triticum aestivum OX=4565 GN=KANS2 PE=2 SV=1
12	11176	tr|Q18NR2|Q18NR2_WHEAT	215.63	17	17	710010	9	1	76	Carbamidomethylation; Oxidation (M)	39044	LMW glutenin subunit OS=Triticum aestivum OX=4565 GN=Glu-B3g PE=4 SV=1
12	11180	tr|A0A2U8JCZ2|A0A2U8JCZ2_WHEAT	215.63	17	17	710010	9	1	76	Carbamidomethylation; Oxidation (M)	41010	LMW-B3 OS=Triticum aestivum OX=4565 GN=Glu-3 PE=4 SV=1
12	11181	tr|B2Y2Q1|B2Y2Q1_WHEAT	215.63	17	17	710010	9	1	76	Carbamidomethylation; Oxidation (M)	41138	Low molecular weight glutenin subunit OS=Triticum aestivum OX=4565 GN=GluB3-1 PE=4 SV=1
12	11182	tr|B2Y2Q4|B2Y2Q4_WHEAT	215.63	17	17	710010	9	1	76	Carbamidomethylation; Oxidation (M)	41523	Low molecular weight glutenin subunit OS=Triticum aestivum OX=4565 GN=GluB3-1 PE=4 SV=1
12	11183	tr|B2Y2Q3|B2Y2Q3_WHEAT	215.63	16	16	710010	9	1	76	Carbamidomethylation; Oxidation (M)	41651	Low molecular weight glutenin subunit OS=Triticum aestivum OX=4565 GN=GluB3-1 PE=4 SV=1
12	11184	tr|B2Y2Q2|B2Y2Q2_WHEAT	215.63	16	16	710010	9	1	76	Carbamidomethylation; Oxidation (M)	41779	Low molecular weight glutenin subunit OS=Triticum aestivum OX=4565 GN=GluB3-1 PE=4 SV=1
12	11186	tr|A0A7D4XNS9|A0A7D4XNS9_WHEAT	215.63	20	20	710010	9	1	76	Carbamidomethylation; Oxidation (M)	34974	Low-molecular-weight glutenin subunit OS=Triticum aestivum OX=4565 GN=LMW-GS PE=4 SV=1
25	182	tr|O24397|O24397_WHEAT	211.27	18	18	4118400	9	1	24	Deamidation (NQ); Oxidation (M); Oxidation (HW); Carbamidomethylation (DHKE X@N-term); Deamidation followed by a methylation	83442	1 4-alpha-glucan branching enzyme OS=Triticum aestivum OX=4565 PE=2 SV=1
29	169	tr|A0A3B6DDM1|A0A3B6DDM1_WHEAT	210.54	16	16		9	0	22	Deamidation (NQ); Oxidation (M)	92538	1 4-alpha-glucan branching enzyme OS=Triticum aestivum OX=4565 PE=3 SV=1
29	175	tr|A0A1D5UII2|A0A1D5UII2_WHEAT	210.54	16	16		9	0	22	Deamidation (NQ); Oxidation (M)	93185	1 4-alpha-glucan branching enzyme OS=Triticum aestivum OX=4565 GN=CAMPLR22A2D_LOCUS2922 PE=3 SV=1
29	170	tr|A0A3B6DE04|A0A3B6DE04_WHEAT	210.54	16	16		9	0	22	Deamidation (NQ); Oxidation (M)	93068	1 4-alpha-glucan branching enzyme OS=Triticum aestivum OX=4565 PE=3 SV=1
29	205	tr|A0A3B6DD56|A0A3B6DD56_WHEAT	210.54	22	22		9	0	22	Deamidation (NQ); Oxidation (M)	67943	1 4-alpha-glucan branching enzyme OS=Triticum aestivum OX=4565 PE=3 SV=1
21	230	tr|I6QQ39|I6QQ39_WHEAT	208.07	21	21		7	0	31	Carbamidomethylation; Deamidation (NQ); Oxidation (M)	66325	Globulin-3A OS=Triticum aestivum OX=4565 GN=Glo-3A PE=2 SV=1
21	262	tr|B7U6L4|B7U6L4_WHEAT	208.07	21	21		7	0	31	Carbamidomethylation; Deamidation (NQ); Oxidation (M)	66350	Globulin 3 OS=Triticum aestivum OX=4565 GN=glo-3A PE=4 SV=1
24	161	tr|Q9ATB5|Q9ATB5_WHEAT	206.04	21	21	702270	10	2	25	Deamidation (NQ); Oxidation (M)	87430	1 4-alpha-glucan branching enzyme OS=Triticum aestivum OX=4565 PE=2 SV=1
24	165	tr|B9W4U7|B9W4U7_WHEAT	206.04	19	19	702270	10	2	25	Deamidation (NQ); Oxidation (M)	93006	1 4-alpha-glucan branching enzyme OS=Triticum aestivum OX=4565 GN=sbeiia PE=3 SV=1
24	164	tr|A0A3B6C9D0|A0A3B6C9D0_WHEAT	206.04	19	19	702270	10	2	25	Deamidation (NQ); Oxidation (M)	93079	1 4-alpha-glucan branching enzyme OS=Triticum aestivum OX=4565 PE=3 SV=1
24	134	tr|Q9FUU7|Q9FUU7_WHEAT	206.04	19	19	702270	10	2	25	Deamidation (NQ); Oxidation (M)	92970	1 4-alpha-glucan branching enzyme OS=Triticum aestivum OX=4565 GN=Sbe2 PE=2 SV=1
24	133	tr|P93691|P93691_WHEAT	206.04	19	19	702270	10	2	25	Deamidation (NQ); Oxidation (M)	92936	1 4-alpha-glucan branching enzyme OS=Triticum aestivum OX=4565 GN=sbe2 PE=2 SV=1
24	131	tr|G3CCE7|G3CCE7_WHEAT	206.04	19	19	702270	10	2	25	Deamidation (NQ); Oxidation (M)	93015	1 4-alpha-glucan branching enzyme OS=Triticum aestivum OX=4565 GN=sbeiia PE=3 SV=1
24	166	tr|A0A3B6C715|A0A3B6C715_WHEAT	206.04	19	19	702270	10	2	25	Deamidation (NQ); Oxidation (M)	93662	1 4-alpha-glucan branching enzyme OS=Triticum aestivum OX=4565 PE=3 SV=1
24	137	tr|A0A3B6AZ00|A0A3B6AZ00_WHEAT	206.04	19	19	702270	10	2	25	Deamidation (NQ); Oxidation (M)	93629	1 4-alpha-glucan branching enzyme OS=Triticum aestivum OX=4565 PE=3 SV=1
26	278	tr|A0A3B6JDG3|A0A3B6JDG3_WHEAT	196.75	21	21		7	0	24	Carbamidomethylation; Deamidation (NQ); Oxidation (M)	66236	Uncharacterized protein OS=Triticum aestivum OX=4565 PE=4 SV=1
26	279	tr|A0A3B6JBZ2|A0A3B6JBZ2_WHEAT	196.75	20	20		7	0	24	Carbamidomethylation; Deamidation (NQ); Oxidation (M)	68332	Uncharacterized protein OS=Triticum aestivum OX=4565 PE=4 SV=1
36	11105	tr|B2CGM6|B2CGM6_WHEAT	190.82	15	15	203720	5	1	13	Carbamidomethylation	64936	Triticin OS=Triticum aestivum OX=4565 PE=3 SV=1
36	11104	tr|A0A3B5ZP43|A0A3B5ZP43_WHEAT	190.82	15	15	203720	5	1	13	Carbamidomethylation	64926	Uncharacterized protein OS=Triticum aestivum OX=4565 PE=3 SV=1
15	92788	tr|R4JBG2|R4JBG2_WHEAT	188.8	17	17	14060	9	1	63	Carbamidomethylation; Oxidation (M)	40249	Low-molecular-weight glutenin subunit (Fragment) OS=Triticum aestivum OX=4565 GN=LMW-GS PE=4 SV=1
40	11108	tr|A0A3B5XV32|A0A3B5XV32_WHEAT	183.83	15	15	70872	5	1	12	Carbamidomethylation	63867	Uncharacterized protein OS=Triticum aestivum OX=4565 PE=3 SV=1
40	11109	tr|B2CGM5|B2CGM5_WHEAT	183.83	15	15	70872	5	1	12	Carbamidomethylation	64882	Triticin OS=Triticum aestivum OX=4565 PE=2 SV=1
41	584	tr|Q7DMU0|Q7DMU0_WHEAT	177.64	17	17		6	0	11	Carbamidomethylation; Deamidation (NQ); Oxidation (M)	72253	Storage protein OS=Triticum aestivum OX=4565 GN=Gbl1 PE=4 SV=1
35	92786	tr|Q9FUU8|Q9FUU8_WHEAT	174.3	17	17	1894600	7	7	13	Carbamidomethylation; Oxidation (M)	93984	1 4-alpha-glucan branching enzyme OS=Triticum aestivum OX=4565 GN=Sbe1A PE=2 SV=1
35	11062	tr|A0A3B6RST4|A0A3B6RST4_WHEAT	174.3	18	18	1894600	7	7	13	Carbamidomethylation; Oxidation (M)	89872	1 4-alpha-glucan branching enzyme OS=Triticum aestivum OX=4565 PE=3 SV=1
35	11065	tr|Q9XGB3|Q9XGB3_WHEAT	174.3	17	17	1894600	7	7	13	Carbamidomethylation; Oxidation (M)	91527	1 4-alpha-glucan branching enzyme OS=Triticum aestivum OX=4565 GN=sbe1 PE=3 SV=1
35	11072	tr|Q9XGB1|Q9XGB1_WHEAT	174.3	17	17	1894600	7	7	13	Carbamidomethylation; Oxidation (M)	93988	1 4-alpha-glucan branching enzyme OS=Triticum aestivum OX=4565 GN=sbe1 PE=3 SV=1
35	11073	tr|A0A3B6RT04|A0A3B6RT04_WHEAT	174.3	17	17	1894600	7	7	13	Carbamidomethylation; Oxidation (M)	95331	1 4-alpha-glucan branching enzyme OS=Triticum aestivum OX=4565 PE=3 SV=1
35	11074	tr|Q9XGB2|Q9XGB2_WHEAT	174.3	16	16	1894600	7	7	13	Carbamidomethylation; Oxidation (M)	97503	1 4-alpha-glucan branching enzyme OS=Triticum aestivum OX=4565 GN=sbe1 PE=3 SV=1
32	255	tr|A0A3B6ILV9|A0A3B6ILV9_WHEAT	172.79	17	17	1140200	5	1	14	Carbamidomethylation; Deamidation (NQ); Oxidation (M)	68907	Uncharacterized protein OS=Triticum aestivum OX=4565 PE=4 SV=1
32	232	tr|A0A3B6IJ76|A0A3B6IJ76_WHEAT	172.79	17	17	1140200	5	1	14	Carbamidomethylation; Deamidation (NQ); Oxidation (M)	69450	Uncharacterized protein OS=Triticum aestivum OX=4565 PE=4 SV=1
46	11117	Q9ST58|SPZ1C_WHEAT	171.61	21	21		4	0	9	Oxidation (M)	42882	Serpin-Z1C OS=Triticum aestivum OX=4565 PE=1 SV=1
27	466	tr|A0A3B6QI69|A0A3B6QI69_WHEAT	168.43	6	6	1348800	3	1	23	Carbamidomethylation; Deamidation (NQ); Oxidation (M)	72272	Glyco_transf_5 domain-containing protein OS=Triticum aestivum OX=4565 PE=3 SV=1
30	11099	tr|A0A3B6LV31|A0A3B6LV31_WHEAT	168.16	22	22	1350200	4	1	22	Deamidation (NQ); Oxidation (M)	29653	rRNA N-glycosidase OS=Triticum aestivum OX=4565 PE=3 SV=1
30	11101	tr|A0A3B6LWE2|A0A3B6LWE2_WHEAT	168.16	22	22	1350200	4	1	22	Deamidation (NQ); Oxidation (M)	30055	rRNA N-glycosidase OS=Triticum aestivum OX=4565 PE=3 SV=1
30	546	tr|Q07810|Q07810_WHEAT	168.16	22	22	1350200	4	1	22	Deamidation (NQ); Oxidation (M)	29613	rRNA N-glycosidase OS=Triticum aestivum OX=4565 GN=trig7 PE=3 SV=1
49	11084	tr|H9AXB4|H9AXB4_WHEAT	166.54	29	29		5	0	8	Carbamidomethylation; Oxidation (M)	42553	Serpin-N3.7 OS=Triticum aestivum OX=4565 PE=2 SV=1
33	11116	tr|A0A1D5ZL98|A0A1D5ZL98_WHEAT	166.51	22	22	1525900	4	2	14	Deamidation (NQ)	30331	rRNA N-glycosidase OS=Triticum aestivum OX=4565 PE=3 SV=1
28	11087	tr|A0A3B6KPY9|A0A3B6KPY9_WHEAT	162.26	22	22		4	0	23	Deamidation (NQ); Oxidation (M)	29914	rRNA N-glycosidase OS=Triticum aestivum OX=4565 PE=3 SV=1
28	11089	tr|A0A3B6KQI7|A0A3B6KQI7_WHEAT	162.26	22	22		4	0	23	Deamidation (NQ); Oxidation (M)	30328	rRNA N-glycosidase OS=Triticum aestivum OX=4565 PE=3 SV=1
38	82889	tr|D0ES81|D0ES81_WHEAT	155.3	19	19	1911000	4	4	13	Carbamidomethylation; Deamidation (NQ); Oxidation (M); Methylation(KR)	35990	Gamma gliadin OS=Triticum aestivum OX=4565 PE=4 SV=1
38	33245	tr|M9TG60|M9TG60_WHEAT	155.3	18	18	1911000	4	4	13	Carbamidomethylation; Deamidation (NQ); Oxidation (M); Methylation(KR)	38862	Gamma gliadin-A1 OS=Triticum aestivum OX=4565 GN=Gli-1 PE=2 SV=1
38	82886	tr|Q94G97|Q94G97_WHEAT	155.3	24	24	1911000	4	4	13	Carbamidomethylation; Deamidation (NQ); Oxidation (M); Methylation(KR)	28958	Gamma-gliadin OS=Triticum aestivum OX=4565 PE=2 SV=1
38	777	tr|Q94G96|Q94G96_WHEAT	155.3	18	18	1911000	4	4	13	Carbamidomethylation; Deamidation (NQ); Oxidation (M); Methylation(KR)	38634	Gamma-gliadin OS=Triticum aestivum OX=4565 PE=2 SV=1
37	82764	tr|Q8S545|Q8S545_WHEAT	149.38	49	49		3	0	13	Carbamidomethylation; Deamidation (NQ)	9043	Waxy (Fragment) OS=Triticum aestivum OX=4565 GN=WX-W1 PE=4 SV=1
43	54583	tr|A0A1D5UZW7|A0A1D5UZW7_WHEAT	148.41	14	14	199420	4	4	11	Oxidation (M)	49128	Elongation factor 1-alpha OS=Triticum aestivum OX=4565 PE=3 SV=1
43	54582	tr|A0A3B6ARY9|A0A3B6ARY9_WHEAT	148.41	14	14	199420	4	4	11	Oxidation (M)	49116	Elongation factor 1-alpha OS=Triticum aestivum OX=4565 PE=3 SV=1
43	92787	tr|A0A7H4LBV6|A0A7H4LBV6_WHEAT	148.41	14	14	199420	4	4	11	Oxidation (M)	49296	Elongation factor 1-alpha OS=Triticum aestivum OX=4565 GN=CAMPLR22A2D_LOCUS688 PE=3 SV=1
42	82752	tr|A0A9E9JM67|A0A9E9JM67_WHEAT	147.86	27	27	0	4	1	11	Deamidation (NQ)	29966	rRNA N-glycosylase OS=Triticum aestivum OX=4565 GN=trig7 PE=2 SV=1
56	280	tr|A0A3B6MYZ0|A0A3B6MYZ0_WHEAT	140.21	19	19	618060	4	3	7		55101	Uncharacterized protein OS=Triticum aestivum OX=4565 PE=4 SV=1
56	272	tr|A0A3B6LUV8|A0A3B6LUV8_WHEAT	140.21	19	19	618060	4	3	7		56581	Uncharacterized protein OS=Triticum aestivum OX=4565 PE=4 SV=1
53	11122	tr|A0A3B6LS85|A0A3B6LS85_WHEAT	139.88	31	31	200600	4	1	7	Oxidation (M)	29313	SERPIN domain-containing protein OS=Triticum aestivum OX=4565 PE=3 SV=1
53	11125	Q41593|SPZ1A_WHEAT	139.88	20	20	200600	4	1	7	Oxidation (M)	43118	Serpin-Z1A OS=Triticum aestivum OX=4565 GN=WZCI PE=1 SV=1
34	11303	tr|Q94G95|Q94G95_WHEAT	138.29	23	23	15621000	4	4	14	Carbamidomethylation; Oxidation (HW); Carbamidomethylation (DHKE X@N-term)	22786	Gamma-gliadin (Fragment) OS=Triticum aestivum OX=4565 PE=2 SV=1
34	11304	tr|B6UKN3|B6UKN3_WHEAT	138.29	20	20	15621000	4	4	14	Carbamidomethylation; Oxidation (HW); Carbamidomethylation (DHKE X@N-term)	26666	Gamma-gliadin OS=Triticum aestivum OX=4565 GN=ll913 PE=4 SV=1
34	11305	tr|B6UKP7|B6UKP7_WHEAT	138.29	19	19	15621000	4	4	14	Carbamidomethylation; Oxidation (HW); Carbamidomethylation (DHKE X@N-term)	27150	Gamma-gliadin OS=Triticum aestivum OX=4565 GN=ll940 PE=4 SV=1
34	92827	tr|B6UKP8|B6UKP8_WHEAT	138.29	19	19	15621000	4	4	14	Carbamidomethylation; Oxidation (HW); Carbamidomethylation (DHKE X@N-term)	28803	Gamma-gliadin OS=Triticum aestivum OX=4565 GN=ll941 PE=4 SV=1
34	11306	tr|A0A290XZ17|A0A290XZ17_WHEAT	138.29	18	18	15621000	4	4	14	Carbamidomethylation; Oxidation (HW); Carbamidomethylation (DHKE X@N-term)	30373	Gamma-gliadin (Fragment) OS=Triticum aestivum OX=4565 PE=4 SV=1
34	11308	tr|A0A290XZ23|A0A290XZ23_WHEAT	138.29	17	17	15621000	4	4	14	Carbamidomethylation; Oxidation (HW); Carbamidomethylation (DHKE X@N-term)	32262	Gamma-gliadin (Fragment) OS=Triticum aestivum OX=4565 PE=4 SV=1
34	11310	tr|R9XSZ2|R9XSZ2_WHEAT	138.29	16	16	15621000	4	4	14	Carbamidomethylation; Oxidation (HW); Carbamidomethylation (DHKE X@N-term)	32168	Gamma-gliadin OS=Triticum aestivum OX=4565 PE=4 SV=1
34	92829	tr|R9XWA6|R9XWA6_WHEAT	138.29	16	16	15621000	4	4	14	Carbamidomethylation; Oxidation (HW); Carbamidomethylation (DHKE X@N-term)	34311	Gamma-gliadin OS=Triticum aestivum OX=4565 PE=4 SV=1
34	11329	tr|D0EMA4|D0EMA4_WHEAT	138.29	16	16	15621000	4	4	14	Carbamidomethylation; Oxidation (HW); Carbamidomethylation (DHKE X@N-term)	34302	Gamma gliadin storage protein OS=Triticum aestivum OX=4565 PE=4 SV=1
34	11327	tr|A0A4D6JZB7|A0A4D6JZB7_WHEAT	138.29	16	16	15621000	4	4	14	Carbamidomethylation; Oxidation (HW); Carbamidomethylation (DHKE X@N-term)	34274	Gamma gliadin storage protein OS=Triticum aestivum OX=4565 PE=4 SV=1
34	11326	tr|A0A4D6K2W9|A0A4D6K2W9_WHEAT	138.29	16	16	15621000	4	4	14	Carbamidomethylation; Oxidation (HW); Carbamidomethylation (DHKE X@N-term)	34248	Gamma gliadin storage protein OS=Triticum aestivum OX=4565 PE=4 SV=1
34	11325	tr|A0A4D6K3Q4|A0A4D6K3Q4_WHEAT	138.29	16	16	15621000	4	4	14	Carbamidomethylation; Oxidation (HW); Carbamidomethylation (DHKE X@N-term)	34314	Gamma gliadin storage protein OS=Triticum aestivum OX=4565 PE=4 SV=1
34	11324	tr|R9XUR8|R9XUR8_WHEAT	138.29	16	16	15621000	4	4	14	Carbamidomethylation; Oxidation (HW); Carbamidomethylation (DHKE X@N-term)	34302	Gamma-gliadin OS=Triticum aestivum OX=4565 PE=4 SV=1
34	92828	tr|B6UKN5|B6UKN5_WHEAT	138.29	16	16	15621000	4	4	14	Carbamidomethylation; Oxidation (HW); Carbamidomethylation (DHKE X@N-term)	34437	Gamma-gliadin OS=Triticum aestivum OX=4565 GN=ll917 PE=4 SV=1
34	11323	tr|A0A4D6K4X0|A0A4D6K4X0_WHEAT	138.29	16	16	15621000	4	4	14	Carbamidomethylation; Oxidation (HW); Carbamidomethylation (DHKE X@N-term)	34286	Gamma gliadin storage protein OS=Triticum aestivum OX=4565 PE=4 SV=1
34	11322	tr|M9TE79|M9TE79_WHEAT	138.29	16	16	15621000	4	4	14	Carbamidomethylation; Oxidation (HW); Carbamidomethylation (DHKE X@N-term)	34403	Gamma gliadin-B1 OS=Triticum aestivum OX=4565 GN=Gli-1 PE=2 SV=1
34	11321	tr|R9XWA1|R9XWA1_WHEAT	138.29	16	16	15621000	4	4	14	Carbamidomethylation; Oxidation (HW); Carbamidomethylation (DHKE X@N-term)	34335	Gamma-gliadin OS=Triticum aestivum OX=4565 PE=4 SV=1
34	11320	tr|K7XEF1|K7XEF1_WHEAT	138.29	16	16	15621000	4	4	14	Carbamidomethylation; Oxidation (HW); Carbamidomethylation (DHKE X@N-term)	34336	Gamma-gliadin OS=Triticum aestivum OX=4565 PE=4 SV=1
34	11319	tr|B6UKM5|B6UKM5_WHEAT	138.29	16	16	15621000	4	4	14	Carbamidomethylation; Oxidation (HW); Carbamidomethylation (DHKE X@N-term)	34496	Gamma-gliadin OS=Triticum aestivum OX=4565 GN=ll903 PE=4 SV=1
34	11318	tr|Q94G93|Q94G93_WHEAT	138.29	16	16	15621000	4	4	14	Carbamidomethylation; Oxidation (HW); Carbamidomethylation (DHKE X@N-term)	34286	Gamma-gliadin OS=Triticum aestivum OX=4565 PE=4 SV=1
34	11317	tr|B6UKM7|B6UKM7_WHEAT	138.29	16	16	15621000	4	4	14	Carbamidomethylation; Oxidation (HW); Carbamidomethylation (DHKE X@N-term)	34392	Gamma-gliadin OS=Triticum aestivum OX=4565 GN=ll906 PE=4 SV=1
34	11315	tr|R9XUA5|R9XUA5_WHEAT	138.29	16	16	15621000	4	4	14	Carbamidomethylation; Oxidation (HW); Carbamidomethylation (DHKE X@N-term)	34333	Gamma-gliadin OS=Triticum aestivum OX=4565 PE=4 SV=1
34	11314	tr|A0A4D6JZI5|A0A4D6JZI5_WHEAT	138.29	16	16	15621000	4	4	14	Carbamidomethylation; Oxidation (HW); Carbamidomethylation (DHKE X@N-term)	34362	Gamma gliadin storage protein OS=Triticum aestivum OX=4565 PE=4 SV=1
34	11313	tr|A0A4D6Q7Q8|A0A4D6Q7Q8_WHEAT	138.29	16	16	15621000	4	4	14	Carbamidomethylation; Oxidation (HW); Carbamidomethylation (DHKE X@N-term)	34272	Gamma-gliadin OS=Triticum aestivum OX=4565 PE=4 SV=1
34	11312	P21292|GDBX_WHEAT	138.29	16	16	15621000	4	4	14	Carbamidomethylation; Oxidation (HW); Carbamidomethylation (DHKE X@N-term)	34300	Gamma-gliadin OS=Triticum aestivum OX=4565 PE=3 SV=1
34	11311	tr|A0A4D6K1C3|A0A4D6K1C3_WHEAT	138.29	16	16	15621000	4	4	14	Carbamidomethylation; Oxidation (HW); Carbamidomethylation (DHKE X@N-term)	34330	Gamma gliadin storage protein OS=Triticum aestivum OX=4565 PE=4 SV=1
54	399	tr|A0A3B6TZD9|A0A3B6TZD9_WHEAT	137.83	19	19	1146700	2	2	7	Carbamidomethylation; Deamidation (NQ)	28401	Chitinase OS=Triticum aestivum OX=4565 PE=4 SV=1
68	11141	tr|A0A3B6C2G3|A0A3B6C2G3_WHEAT	135.47	5	5	614070	2	1	4		94378	Sucrose synthase OS=Triticum aestivum OX=4565 PE=3 SV=1
68	11289	tr|Q43223|Q43223_WHEAT	135.47	5	5	614070	2	1	4		92608	Sucrose synthase OS=Triticum aestivum OX=4565 PE=2 SV=2
68	11143	tr|A0A3B6D8Z5|A0A3B6D8Z5_WHEAT	135.47	5	5	614070	2	1	4		94510	Sucrose synthase OS=Triticum aestivum OX=4565 PE=3 SV=1
68	11144	tr|A0A7H4LED9|A0A7H4LED9_WHEAT	135.47	5	5	614070	2	1	4		98890	Sucrose synthase OS=Triticum aestivum OX=4565 GN=CAMPLR22A2D_LOCUS1578 PE=3 SV=1
66	82892	tr|R9XSW3|R9XSW3_WHEAT	131.31	31	31	0	3	1	5	Carbamidomethylation	23500	Alpha-gliadin OS=Triticum aestivum OX=4565 GN=gli-2 PE=1 SV=1
79	11383	tr|A0A3B5Z1T0|A0A3B5Z1T0_WHEAT	128.93	4	4	47764	2	2	3	Oxidation (M)	101036	Clp R domain-containing protein OS=Triticum aestivum OX=4565 PE=3 SV=1
79	92800	tr|Q9XEI1|Q9XEI1_WHEAT	128.93	4	4	47764	2	2	3	Oxidation (M)	101123	Heat shock protein 101 OS=Triticum aestivum OX=4565 GN=Hsp101b PE=2 SV=1
79	11385	tr|A0A3B5Y4C0|A0A3B5Y4C0_WHEAT	128.93	4	4	47764	2	2	3	Oxidation (M)	101055	Clp R domain-containing protein OS=Triticum aestivum OX=4565 PE=3 SV=1
79	54588	tr|A0A3B5ZYT4|A0A3B5ZYT4_WHEAT	128.93	4	4	47764	2	2	3	Oxidation (M)	101108	Clp R domain-containing protein OS=Triticum aestivum OX=4565 PE=3 SV=1
79	11384	tr|Q9ZT12|Q9ZT12_WHEAT	128.93	4	4	47764	2	2	3	Oxidation (M)	101116	101 kDa heat shock protein OS=Triticum aestivum OX=4565 GN=HSP101 PE=2 SV=2
44	832	tr|W5C1H4|W5C1H4_WHEAT	125.24	14	14	0	4	1	9	Carbamidomethylation; Oxidation (M)	66003	Starch synthase chloroplastic/amyloplastic OS=Triticum aestivum OX=4565 GN=CAMPLR22A2D_LOCUS3729 PE=3 SV=1
50	33222	tr|A0A455QV21|A0A455QV21_WHEAT	125.15	35	35	56206	5	3	8	Carbamidomethylation; Deamidation (NQ)	21528	Alpha-gliadin (Fragment) OS=Triticum aestivum OX=4565 PE=2 SV=1
50	33223	tr|R9XU90|R9XU90_WHEAT	125.15	21	21	56206	5	3	8	Carbamidomethylation; Deamidation (NQ)	36002	Alpha-gliadin OS=Triticum aestivum OX=4565 GN=gli-2 PE=4 SV=1
50	92801	tr|R9XUP7|R9XUP7_WHEAT	125.15	20	20	56206	5	3	8	Carbamidomethylation; Deamidation (NQ)	36057	Alpha-gliadin OS=Triticum aestivum OX=4565 GN=gli-2 PE=4 SV=1
57	82893	tr|X2KVI4|X2KVI4_WHEAT	124.95	23	23	382410	3	1	6	Carbamidomethylation; Deamidation (NQ)	32387	Alpha-gliadin protein OS=Triticum aestivum OX=4565 PE=4 SV=1
57	82797	tr|R9XUN1|R9XUN1_WHEAT	124.95	22	22	382410	3	1	6	Carbamidomethylation; Deamidation (NQ)	33061	Alpha-gliadin OS=Triticum aestivum OX=4565 GN=gli-2 PE=4 SV=1
57	11330	tr|R9XUN7|R9XUN7_WHEAT	124.95	22	22	382410	3	1	6	Carbamidomethylation; Deamidation (NQ)	33222	Alpha-gliadin OS=Triticum aestivum OX=4565 GN=gli-2 PE=4 SV=1
57	82798	tr|R9XV51|R9XV51_WHEAT	124.95	22	22	382410	3	1	6	Carbamidomethylation; Deamidation (NQ)	33985	Alpha-gliadin OS=Triticum aestivum OX=4565 GN=gli-2 PE=4 SV=1
57	82925	tr|R9XV26|R9XV26_WHEAT	124.95	22	22	382410	3	1	6	Carbamidomethylation; Deamidation (NQ)	34206	Alpha-gliadin OS=Triticum aestivum OX=4565 GN=gli-2 PE=4 SV=1
57	82926	tr|R9XV34|R9XV34_WHEAT	124.95	21	21	382410	3	1	6	Carbamidomethylation; Deamidation (NQ)	34216	Alpha-gliadin OS=Triticum aestivum OX=4565 GN=gli-2 PE=4 SV=1
57	82811	tr|R9XW73|R9XW73_WHEAT	124.95	21	21	382410	3	1	6	Carbamidomethylation; Deamidation (NQ)	34276	Alpha-gliadin OS=Triticum aestivum OX=4565 GN=gli-2 PE=4 SV=1
57	92826	tr|Q306F8|Q306F8_WHEAT	124.95	21	21	382410	3	1	6	Carbamidomethylation; Deamidation (NQ)	34474	Alpha-gliadin Gli2-CN16-14 OS=Triticum aestivum OX=4565 PE=4 SV=1
57	82812	tr|R9XV48|R9XV48_WHEAT	124.95	21	21	382410	3	1	6	Carbamidomethylation; Deamidation (NQ)	34420	Alpha-gliadin OS=Triticum aestivum OX=4565 GN=gli-2 PE=4 SV=1
57	44934	tr|R9XW94|R9XW94_WHEAT	124.95	21	21	382410	3	1	6	Carbamidomethylation; Deamidation (NQ)	34532	Alpha-gliadin OS=Triticum aestivum OX=4565 GN=gli-2 PE=4 SV=1
57	82923	tr|X2KWL1|X2KWL1_WHEAT	124.95	21	21	382410	3	1	6	Carbamidomethylation; Deamidation (NQ)	35709	Alpha-gliadin protein OS=Triticum aestivum OX=4565 PE=4 SV=1
70	275	tr|A0A3B6KNF4|A0A3B6KNF4_WHEAT	124.02	9	9	74848	3	2	4		56242	Uncharacterized protein OS=Triticum aestivum OX=4565 PE=4 SV=1
69	611	tr|R9XT17|R9XT17_WHEAT	122.6	18	18	378480	3	3	4	Carbamidomethylation; Oxidation (M)	32630	Gamma-gliadin OS=Triticum aestivum OX=4565 PE=4 SV=1
69	82838	tr|R9XV74|R9XV74_WHEAT	122.6	18	18	378480	3	3	4	Carbamidomethylation; Oxidation (M)	32585	Gamma-gliadin OS=Triticum aestivum OX=4565 PE=4 SV=1
69	82836	tr|U5U9Q1|U5U9Q1_WHEAT	122.6	18	18	378480	3	3	4	Carbamidomethylation; Oxidation (M)	32633	Gamma-gliadin OS=Triticum aestivum OX=4565 PE=4 SV=1
69	82833	tr|U5U9Q4|U5U9Q4_WHEAT	122.6	18	18	378480	3	3	4	Carbamidomethylation; Oxidation (M)	32680	Gamma-gliadin OS=Triticum aestivum OX=4565 PE=4 SV=1
69	82832	tr|R9XV82|R9XV82_WHEAT	122.6	18	18	378480	3	3	4	Carbamidomethylation; Oxidation (M)	32597	Gamma-gliadin OS=Triticum aestivum OX=4565 PE=4 SV=1
69	82831	tr|U5U6N8|U5U6N8_WHEAT	122.6	18	18	378480	3	3	4	Carbamidomethylation; Oxidation (M)	32643	Gamma-gliadin OS=Triticum aestivum OX=4565 PE=4 SV=1
69	82830	tr|R9XUB4|R9XUB4_WHEAT	122.6	18	18	378480	3	3	4	Carbamidomethylation; Oxidation (M)	32583	Gamma-gliadin OS=Triticum aestivum OX=4565 PE=4 SV=1
69	82829	tr|U5U6M3|U5U6M3_WHEAT	122.6	18	18	378480	3	3	4	Carbamidomethylation; Oxidation (M)	32689	Gamma-gliadin OS=Triticum aestivum OX=4565 PE=4 SV=1
69	82827	tr|R9XUT2|R9XUT2_WHEAT	122.6	18	18	378480	3	3	4	Carbamidomethylation; Oxidation (M)	32582	Gamma-gliadin OS=Triticum aestivum OX=4565 PE=4 SV=1
69	82826	tr|U5U7C3|U5U7C3_WHEAT	122.6	18	18	378480	3	3	4	Carbamidomethylation; Oxidation (M)	32664	Gamma-gliadin OS=Triticum aestivum OX=4565 PE=4 SV=1
69	601	tr|U5U9Q8|U5U9Q8_WHEAT	122.6	18	18	378480	3	3	4	Carbamidomethylation; Oxidation (M)	32540	Gamma-gliadin OS=Triticum aestivum OX=4565 PE=4 SV=1
69	82824	tr|R9XUS2|R9XUS2_WHEAT	122.6	18	18	378480	3	3	4	Carbamidomethylation; Oxidation (M)	32663	Gamma-gliadin OS=Triticum aestivum OX=4565 PE=4 SV=1
69	82823	tr|R9XT13|R9XT13_WHEAT	122.6	18	18	378480	3	3	4	Carbamidomethylation; Oxidation (M)	32551	Gamma-gliadin OS=Triticum aestivum OX=4565 PE=4 SV=1
69	82821	tr|R9XT08|R9XT08_WHEAT	122.6	18	18	378480	3	3	4	Carbamidomethylation; Oxidation (M)	32599	Gamma-gliadin OS=Triticum aestivum OX=4565 PE=4 SV=1
69	92833	tr|U5UA50|U5UA50_WHEAT	122.6	18	18	378480	3	3	4	Carbamidomethylation; Oxidation (M)	32691	Gamma-gliadin OS=Triticum aestivum OX=4565 PE=4 SV=1
69	82818	tr|R9XWA9|R9XWA9_WHEAT	122.6	18	18	378480	3	3	4	Carbamidomethylation; Oxidation (M)	32573	Gamma-gliadin OS=Triticum aestivum OX=4565 PE=4 SV=1
69	82816	tr|R9XV71|R9XV71_WHEAT	122.6	18	18	378480	3	3	4	Carbamidomethylation; Oxidation (M)	32569	Gamma-gliadin OS=Triticum aestivum OX=4565 PE=4 SV=1
71	11149	tr|A0A3B6AUT2|A0A3B6AUT2_WHEAT	117.57	5	5	293460	2	1	4		94422	Sucrose synthase OS=Triticum aestivum OX=4565 PE=3 SV=1
45	11106	tr|A0A3B6B1W5|A0A3B6B1W5_WHEAT	117.09	14	14	200370	4	1	9	Carbamidomethylation; Oxidation (M)	65888	Starch synthase chloroplastic/amyloplastic OS=Triticum aestivum OX=4565 PE=3 SV=1
78	11274	tr|Q7XJJ1|Q7XJJ1_WHEAT	114.33	20	20	60696	2	2	3		18179	Cytosolic glyceraldehyde-3-phosphate dehydrogenase (Fragment) OS=Triticum aestivum OX=4565 PE=3 SV=1
78	11275	tr|A7LI80|A7LI80_WHEAT	114.33	17	17	60696	2	2	3		21146	Glyceraldehyde-3-phosphate dehydrogenase (Fragment) OS=Triticum aestivum OX=4565 GN=GAPDH PE=2 SV=1
78	11276	tr|Q9M4V4|Q9M4V4_WHEAT	114.33	14	14	60696	2	2	3		25293	Cytosolic glyceraldehyde-3-phosphate dehydrogenase GAPDH (Fragment) OS=Triticum aestivum OX=4565 PE=2 SV=1
78	11277	tr|A0A3B6PLP7|A0A3B6PLP7_WHEAT	114.33	11	11	60696	2	2	3		34879	Glyceraldehyde-3-phosphate dehydrogenase OS=Triticum aestivum OX=4565 PE=3 SV=1
78	11260	tr|A0A3B6QEY9|A0A3B6QEY9_WHEAT	114.33	10	10	60696	2	2	3		35511	Glyceraldehyde-3-phosphate dehydrogenase OS=Triticum aestivum OX=4565 PE=3 SV=1
78	11267	tr|A0A096UTL2|A0A096UTL2_WHEAT	114.33	10	10	60696	2	2	3		36578	Glyceraldehyde-3-phosphate dehydrogenase OS=Triticum aestivum OX=4565 GN=GAPC3 PE=2 SV=1
78	11266	tr|W5GYX5|W5GYX5_WHEAT	114.33	10	10	60696	2	2	3		36609	Glyceraldehyde-3-phosphate dehydrogenase OS=Triticum aestivum OX=4565 GN=GAPC8 PE=2 SV=1
78	11265	tr|A0A3B6NQQ5|A0A3B6NQQ5_WHEAT	114.33	10	10	60696	2	2	3		36594	Glyceraldehyde-3-phosphate dehydrogenase OS=Triticum aestivum OX=4565 PE=3 SV=1
78	11264	tr|A5YVV3|A5YVV3_WHEAT	114.33	10	10	60696	2	2	3		36649	Glyceraldehyde-3-phosphate dehydrogenase OS=Triticum aestivum OX=4565 GN=GAPC PE=2 SV=1
78	11271	tr|W5GM69|W5GM69_WHEAT	114.33	9	9	60696	2	2	3		38999	Glyceraldehyde-3-phosphate dehydrogenase OS=Triticum aestivum OX=4565 GN=GAPC6 PE=2 SV=1
78	11287	tr|A0A3B6SMQ1|A0A3B6SMQ1_WHEAT	114.33	10	10	60696	2	2	3		37213	Gp_dh_N domain-containing protein OS=Triticum aestivum OX=4565 PE=3 SV=1
63	11096	tr|A0A3B6TLW2|A0A3B6TLW2_WHEAT	113.87	22	22	226830	3	1	5	Carbamidomethylation	43417	SERPIN domain-containing protein OS=Triticum aestivum OX=4565 PE=3 SV=1
65	92831	tr|Q9M4M4|Q9M4M4_WHEAT	105.89	23	23	0	3	1	5	Carbamidomethylation	31953	Alpha-gliadin OS=Triticum aestivum OX=4565 PE=2 SV=1
65	82924	tr|R9XW91|R9XW91_WHEAT	105.89	22	22	0	3	1	5	Carbamidomethylation	33570	Alpha-gliadin OS=Triticum aestivum OX=4565 GN=gli-2 PE=4 SV=1
65	82897	tr|X2KS61|X2KS61_WHEAT	105.89	21	21	0	3	1	5	Carbamidomethylation	34517	Alpha-gliadin protein OS=Triticum aestivum OX=4565 PE=4 SV=1
65	11732	tr|R9XSU5|R9XSU5_WHEAT	105.89	21	21	0	3	1	5	Carbamidomethylation	35101	Alpha-gliadin OS=Triticum aestivum OX=4565 GN=gli-2 PE=4 SV=1
55	33196	tr|B9A8E4|B9A8E4_WHEAT	105.28	13	13	1023400	3	3	7		56671	Protein disulfide-isomerase OS=Triticum aestivum OX=4565 GN=pdi3 PE=2 SV=1
64	11377	tr|A0A2R2Y425|A0A2R2Y425_WHEAT	104.16	21	21	0	3	1	5	Carbamidomethylation	33904	CSB_alpha gliadin 18 OS=Triticum aestivum OX=4565 GN=Gli-2 PE=4 SV=1
64	11376	tr|A0A3B6PHC0|A0A3B6PHC0_WHEAT	104.16	22	22	0	3	1	5	Carbamidomethylation	32284	AAI domain-containing protein OS=Triticum aestivum OX=4565 PE=4 SV=1
52	11127	tr|Q9SQ58|Q9SQ58_WHEAT	102.92	10	10	95747	3	1	7	Carbamidomethylation; Oxidation (M)	66045	Starch synthase chloroplastic/amyloplastic OS=Triticum aestivum OX=4565 PE=2 SV=1
52	11126	tr|A0A3B6CC81|A0A3B6CC81_WHEAT	102.92	10	10	95747	3	1	7	Carbamidomethylation; Oxidation (M)	66059	Starch synthase chloroplastic/amyloplastic OS=Triticum aestivum OX=4565 PE=3 SV=1
52	11154	tr|A0A088G554|A0A088G554_WHEAT	102.92	23	23	95747	3	1	7	Carbamidomethylation; Oxidation (M)	27239	Putative soluble starch synthase (Fragment) OS=Triticum aestivum OX=4565 PE=2 SV=1
58	11603	tr|Q9SWU1|Q9SWU1_WHEAT	95.1	9	9	651210	1	1	6	Oxidation (M)	23113	Histone H1 WH1A.3 (Fragment) OS=Triticum aestivum OX=4565 PE=2 SV=1
58	11556	tr|Q9SWU3|Q9SWU3_WHEAT	95.1	8	8	651210	1	1	6	Oxidation (M)	24014	Histone H1 WH1A.1 OS=Triticum aestivum OX=4565 PE=2 SV=1
58	11557	tr|A0A3B6MYB6|A0A3B6MYB6_WHEAT	95.1	8	8	651210	1	1	6	Oxidation (M)	24125	H15 domain-containing protein OS=Triticum aestivum OX=4565 PE=3 SV=1
58	686	tr|Q9SWU2|Q9SWU2_WHEAT	95.1	8	8	651210	1	1	6	Oxidation (M)	24167	Histone H1 WH1A.2 OS=Triticum aestivum OX=4565 PE=2 SV=1
58	11605	tr|Q9XHL8|Q9XHL8_WHEAT	95.1	8	8	651210	1	1	6	Oxidation (M)	24213	Histone H1 WH1A.4 OS=Triticum aestivum OX=4565 PE=2 SV=1
58	11558	P27806|H1_WHEAT	95.1	8	8	651210	1	1	6	Oxidation (M)	24222	Histone H1 OS=Triticum aestivum OX=4565 PE=2 SV=2
58	11604	tr|A0A3B6KRG8|A0A3B6KRG8_WHEAT	95.1	8	8	651210	1	1	6	Oxidation (M)	24226	H15 domain-containing protein OS=Triticum aestivum OX=4565 PE=3 SV=1
51	11652	tr|V5RM09|V5RM09_WHEAT	93.97	14	14	1180500	1	1	8	Carbamidomethylation; Carbamidomethylation (DHKE X@N-term)	16288	Puroindoline OS=Triticum aestivum OX=4565 PE=4 SV=1
51	92871	tr|V5RJL6|V5RJL6_WHEAT	93.97	14	14	1180500	1	1	8	Carbamidomethylation; Carbamidomethylation (DHKE X@N-term)	16249	Puroindoline OS=Triticum aestivum OX=4565 PE=4 SV=1
51	92870	tr|A0A7D5FU20|A0A7D5FU20_WHEAT	93.97	14	14	1180500	1	1	8	Carbamidomethylation; Carbamidomethylation (DHKE X@N-term)	16245	Puroindoline OS=Triticum aestivum OX=4565 GN=Pina PE=4 SV=1
51	11670	tr|V5RJY8|V5RJY8_WHEAT	93.97	14	14	1180500	1	1	8	Carbamidomethylation; Carbamidomethylation (DHKE X@N-term)	16303	Puroindoline OS=Triticum aestivum OX=4565 PE=4 SV=1
51	92873	tr|A0A8F5ZRG8|A0A8F5ZRG8_WHEAT	93.97	14	14	1180500	1	1	8	Carbamidomethylation; Carbamidomethylation (DHKE X@N-term)	16256	Puroindoline a OS=Triticum aestivum OX=4565 GN=Pina-D1 PE=4 SV=1
51	92876	tr|A6N860|A6N860_WHEAT	93.97	14	14	1180500	1	1	8	Carbamidomethylation; Carbamidomethylation (DHKE X@N-term)	16377	Puroindoline a OS=Triticum aestivum OX=4565 GN=Pina-D1 PE=4 SV=1
51	92875	tr|V5RJM1|V5RJM1_WHEAT	93.97	14	14	1180500	1	1	8	Carbamidomethylation; Carbamidomethylation (DHKE X@N-term)	16405	Puroindoline OS=Triticum aestivum OX=4565 PE=4 SV=1
51	54618	P33432|PUIA_WHEAT	93.97	14	14	1180500	1	1	8	Carbamidomethylation; Carbamidomethylation (DHKE X@N-term)	16387	Puroindoline-A OS=Triticum aestivum OX=4565 GN=PINA PE=1 SV=2
51	92874	tr|V5RL87|V5RL87_WHEAT	93.97	14	14	1180500	1	1	8	Carbamidomethylation; Carbamidomethylation (DHKE X@N-term)	16387	Puroindoline OS=Triticum aestivum OX=4565 GN=Pina-D1 PE=4 SV=1
76	450	tr|A0A3B5YUW2|A0A3B5YUW2_WHEAT	93.89	5	5	259120	3	2	3	Carbamidomethylation; Deamidation (NQ); Oxidation (M); O-Diethylphosphorylation	81653	Starch synthase chloroplastic/amyloplastic OS=Triticum aestivum OX=4565 PE=3 SV=1
76	44928	tr|A0A3B5YUV8|A0A3B5YUV8_WHEAT	93.89	5	5	259120	3	2	3	Carbamidomethylation; Deamidation (NQ); Oxidation (M); O-Diethylphosphorylation	81910	Starch synthase chloroplastic/amyloplastic OS=Triticum aestivum OX=4565 PE=3 SV=1
76	82788	tr|A9YWT9|A9YWT9_WHEAT	93.89	5	5	259120	3	2	3	Carbamidomethylation; Deamidation (NQ); Oxidation (M); O-Diethylphosphorylation	82306	Starch synthase chloroplastic/amyloplastic OS=Triticum aestivum OX=4565 PE=2 SV=1
76	44929	tr|A0A3B5YW89|A0A3B5YW89_WHEAT	93.89	5	5	259120	3	2	3	Carbamidomethylation; Deamidation (NQ); Oxidation (M); O-Diethylphosphorylation	82264	Starch synthase chloroplastic/amyloplastic OS=Triticum aestivum OX=4565 PE=3 SV=1
76	44938	tr|A0A3B5XXC7|A0A3B5XXC7_WHEAT	93.89	5	5	259120	3	2	3	Carbamidomethylation; Deamidation (NQ); Oxidation (M); O-Diethylphosphorylation	82903	Starch synthase chloroplastic/amyloplastic OS=Triticum aestivum OX=4565 PE=3 SV=1
76	457	tr|A0A3B5ZRM9|A0A3B5ZRM9_WHEAT	93.89	5	5	259120	3	2	3	Carbamidomethylation; Deamidation (NQ); Oxidation (M); O-Diethylphosphorylation	82671	Starch synthase chloroplastic/amyloplastic OS=Triticum aestivum OX=4565 PE=3 SV=1
76	461	tr|A0A3B5XYI8|A0A3B5XYI8_WHEAT	93.89	5	5	259120	3	2	3	Carbamidomethylation; Deamidation (NQ); Oxidation (M); O-Diethylphosphorylation	83203	Starch synthase chloroplastic/amyloplastic OS=Triticum aestivum OX=4565 PE=3 SV=1
76	460	tr|A0A3B5ZTA1|A0A3B5ZTA1_WHEAT	93.89	5	5	259120	3	2	3	Carbamidomethylation; Deamidation (NQ); Oxidation (M); O-Diethylphosphorylation	83026	Starch synthase chloroplastic/amyloplastic OS=Triticum aestivum OX=4565 PE=3 SV=1
76	459	tr|A0A3B5XXB5|A0A3B5XXB5_WHEAT	93.89	5	5	259120	3	2	3	Carbamidomethylation; Deamidation (NQ); Oxidation (M); O-Diethylphosphorylation	83257	Starch synthase chloroplastic/amyloplastic OS=Triticum aestivum OX=4565 PE=3 SV=1
76	44939	tr|A0A3B5ZTF3|A0A3B5ZTF3_WHEAT	93.89	5	5	259120	3	2	3	Carbamidomethylation; Deamidation (NQ); Oxidation (M); O-Diethylphosphorylation	82972	Starch synthase chloroplastic/amyloplastic OS=Triticum aestivum OX=4565 PE=3 SV=1
76	44940	tr|A0A3B5XXN0|A0A3B5XXN0_WHEAT	93.89	5	5	259120	3	2	3	Carbamidomethylation; Deamidation (NQ); Oxidation (M); O-Diethylphosphorylation	83651	Starch synthase chloroplastic/amyloplastic OS=Triticum aestivum OX=4565 PE=3 SV=1
76	464	tr|A0A3B5ZS65|A0A3B5ZS65_WHEAT	93.89	5	5	259120	3	2	3	Carbamidomethylation; Deamidation (NQ); Oxidation (M); O-Diethylphosphorylation	83392	Starch synthase chloroplastic/amyloplastic OS=Triticum aestivum OX=4565 PE=3 SV=1
61	82871	tr|A0A0A7AA82|A0A0A7AA82_WHEAT	90.93	16	16	18098	2	1	5	Oxidation (M)	16400	Grain softness protein (Fragment) OS=Triticum aestivum OX=4565 GN=Gsp-1D PE=4 SV=1
61	82876	tr|Q5BLQ3|Q5BLQ3_WHEAT	90.93	15	15	18098	2	1	5	Oxidation (M)	17160	Grain softness protein-1D (Fragment) OS=Triticum aestivum OX=4565 GN=GSP-1D PE=4 SV=1
61	82875	tr|Q5BLQ4|Q5BLQ4_WHEAT	90.93	15	15	18098	2	1	5	Oxidation (M)	17105	Grain softness protein-1D (Fragment) OS=Triticum aestivum OX=4565 GN=GSP-1D PE=4 SV=1
61	82872	tr|Q43657|Q43657_WHEAT	90.93	15	15	18098	2	1	5	Oxidation (M)	17111	15kDa grain softness protein (Fragment) OS=Triticum aestivum OX=4565 GN=GSP-1a PE=2 SV=1
61	45003	tr|Q84QI5|Q84QI5_WHEAT	90.93	15	15	18098	2	1	5	Oxidation (M)	18196	GSP-1 Grain Softness Protein OS=Triticum aestivum OX=4565 GN=Gsp-1 PE=4 SV=1
61	82881	tr|Q43658|Q43658_WHEAT	90.93	15	15	18098	2	1	5	Oxidation (M)	18281	15kDa grain softness protein OS=Triticum aestivum OX=4565 GN=GSP-1a PE=2 SV=1
83	11134	tr|C0LF33|C0LF33_WHEAT	89.63	22	22	114360	3	1	3	Carbamidomethylation	43501	Serpin 4 OS=Triticum aestivum OX=4565 GN=SER4 PE=2 SV=1
83	11133	tr|C0LF31|C0LF31_WHEAT	89.63	22	22	114360	3	1	3	Carbamidomethylation	43431	Serpin 2 OS=Triticum aestivum OX=4565 GN=SER2 PE=2 SV=1
62	711	tr|A0A0A7AAD5|A0A0A7AAD5_WHEAT	87.13	17	17	0	2	1	5	Oxidation (M)	16018	Grain softness protein (Fragment) OS=Triticum aestivum OX=4565 GN=Gsp1B PE=4 SV=1
62	82858	tr|Q5BLQ7|Q5BLQ7_WHEAT	87.13	17	17	0	2	1	5	Oxidation (M)	16011	Grain softness protein-1B2 (Fragment) OS=Triticum aestivum OX=4565 GN=GSP-1B2 PE=4 SV=1
62	713	tr|Q5BLQ9|Q5BLQ9_WHEAT	87.13	15	15	0	2	1	5	Oxidation (M)	17322	Grain softness protein-1B1 (Fragment) OS=Triticum aestivum OX=4565 GN=GSP-1B1 PE=4 SV=1
62	82877	tr|A8QRM4|A8QRM4_WHEAT	87.13	15	15	0	2	1	5	Oxidation (M)	17691	Grain softness protein (Fragment) OS=Triticum aestivum OX=4565 GN=Gsp1B PE=4 SV=1
62	714	tr|A8QRN9|A8QRN9_WHEAT	87.13	15	15	0	2	1	5	Oxidation (M)	17793	Grain softness protein (Fragment) OS=Triticum aestivum OX=4565 GN=Gsp1B PE=4 SV=1
62	82878	tr|A8QRL7|A8QRL7_WHEAT	87.13	15	15	0	2	1	5	Oxidation (M)	18100	Grain softness protein (Fragment) OS=Triticum aestivum OX=4565 GN=Gsp1B PE=4 SV=1
62	82879	tr|A8QRP5|A8QRP5_WHEAT	87.13	15	15	0	2	1	5	Oxidation (M)	18263	Grain softness protein (Fragment) OS=Triticum aestivum OX=4565 GN=Gsp1B PE=4 SV=1
62	725	tr|Q43659|Q43659_WHEAT	87.13	15	15	0	2	1	5	Oxidation (M)	18449	15kDa grain softness protein OS=Triticum aestivum OX=4565 GN=GSP-1b PE=2 SV=1
91	11371	tr|A0A3B5XY18|A0A3B5XY18_WHEAT	86.91	11	11	365440	2	2	2	Oxidation (M)	35074	Malate dehydrogenase OS=Triticum aestivum OX=4565 PE=3 SV=1
91	11370	tr|A3KLL4|A3KLL4_WHEAT	86.91	11	11	365440	2	2	2	Oxidation (M)	35486	Malate dehydrogenase OS=Triticum aestivum OX=4565 PE=2 SV=1
91	11369	tr|A0A3B5ZSR0|A0A3B5ZSR0_WHEAT	86.91	11	11	365440	2	2	2	Oxidation (M)	35476	Malate dehydrogenase OS=Triticum aestivum OX=4565 PE=3 SV=1
91	11368	tr|C3VNF1|C3VNF1_WHEAT	86.91	11	11	365440	2	2	2	Oxidation (M)	35512	Malate dehydrogenase OS=Triticum aestivum OX=4565 PE=2 SV=1
105	11520	tr|A0A7H4LM68|A0A7H4LM68_WHEAT	84.54	9	9	0	1	1	1	Carbamidomethylation	28093	Genome assembly chromosome: II OS=Triticum aestivum OX=4565 GN=CAMPLR22A2D_LOCUS4330 PE=3 SV=1
105	11518	tr|A0A3B6B424|A0A3B6B424_WHEAT	84.54	9	9	0	1	1	1	Carbamidomethylation	28101	Uncharacterized protein OS=Triticum aestivum OX=4565 PE=3 SV=1
105	11517	tr|A0A3B6CED7|A0A3B6CED7_WHEAT	84.54	9	9	0	1	1	1	Carbamidomethylation	28102	Uncharacterized protein OS=Triticum aestivum OX=4565 PE=3 SV=1
105	11516	tr|A0A3B6DM38|A0A3B6DM38_WHEAT	84.54	9	9	0	1	1	1	Carbamidomethylation	28107	Uncharacterized protein OS=Triticum aestivum OX=4565 PE=3 SV=1
105	11515	tr|W5FEV1|W5FEV1_WHEAT	84.54	9	9	0	1	1	1	Carbamidomethylation	28259	Uncharacterized protein OS=Triticum aestivum OX=4565 PE=3 SV=1
105	11514	tr|Q5I7K6|Q5I7K6_WHEAT	84.54	9	9	0	1	1	1	Carbamidomethylation	28121	Ribosomal protein L7 OS=Triticum aestivum OX=4565 PE=1 SV=1
105	11511	tr|A0A3B6MZQ3|A0A3B6MZQ3_WHEAT	84.54	9	9	0	1	1	1	Carbamidomethylation	28305	Uncharacterized protein OS=Triticum aestivum OX=4565 PE=3 SV=1
84	54595	tr|A0A3B6TMN0|A0A3B6TMN0_WHEAT	84.26	6	6	176230	2	2	3	Deamidation (NQ); Oxidation (M)	92400	Sucrose synthase OS=Triticum aestivum OX=4565 PE=3 SV=1
84	33181	tr|A0A3B6SD29|A0A3B6SD29_WHEAT	84.26	6	6	176230	2	2	3	Deamidation (NQ); Oxidation (M)	92342	Sucrose synthase OS=Triticum aestivum OX=4565 PE=3 SV=1
84	54594	tr|A0A3B6REV7|A0A3B6REV7_WHEAT	84.26	6	6	176230	2	2	3	Deamidation (NQ); Oxidation (M)	92413	Sucrose synthase OS=Triticum aestivum OX=4565 PE=3 SV=1
84	11211	tr|A0A3B6TB41|A0A3B6TB41_WHEAT	84.26	6	6	176230	2	2	3	Deamidation (NQ); Oxidation (M)	94767	Sucrose synthase OS=Triticum aestivum OX=4565 PE=3 SV=1
84	33182	tr|A0A3B6SER7|A0A3B6SER7_WHEAT	84.26	6	6	176230	2	2	3	Deamidation (NQ); Oxidation (M)	94740	Sucrose synthase OS=Triticum aestivum OX=4565 PE=3 SV=1
82	92790	tr|A0A3B6TWP7|A0A3B6TWP7_WHEAT	81.16	8	8	13704	3	3	3	Carbamidomethylation; Oxidation (M)	93805	Tr-type G domain-containing protein OS=Triticum aestivum OX=4565 PE=3 SV=1
82	92789	tr|A0A3B6LX08|A0A3B6LX08_WHEAT	81.16	8	8	13704	3	3	3	Carbamidomethylation; Oxidation (M)	93944	Tr-type G domain-containing protein OS=Triticum aestivum OX=4565 PE=3 SV=1
67	82843	tr|Q7XAG6|Q7XAG6_WHEAT	80.48	32	32	70133	2	2	4	Carbamidomethylation	12431	High-molecular-weight glutenin subunit (Fragment) OS=Triticum aestivum OX=4565 GN=Glu-B1-1 PE=3 SV=1
67	82842	tr|Q7XAH2|Q7XAH2_WHEAT	80.48	32	32	70133	2	2	4	Carbamidomethylation	12450	High-molecular-weight glutenin subunit (Fragment) OS=Triticum aestivum OX=4565 GN=Glu-B1-1 PE=3 SV=1
67	82747	tr|W6B6A4|W6B6A4_WHEAT	80.48	5	5	70133	2	2	4	Carbamidomethylation	73011	High molecular weight glutenin subunit OS=Triticum aestivum OX=4565 GN=Glu PE=3 SV=1
67	82726	tr|Q18MZ6|Q18MZ6_WHEAT	80.48	5	5	70133	2	2	4	Carbamidomethylation	80069	High-molecular-weight glutenin subunit Bx17 OS=Triticum aestivum OX=4565 GN=Glu-B1 PE=3 SV=1
67	11279	tr|A9YSK5|A9YSK5_WHEAT	80.48	5	5	70133	2	2	4	Carbamidomethylation	84041	High molecular weight glutenin subunit OS=Triticum aestivum OX=4565 GN=Glu-B1-1 PE=3 SV=1
67	238	tr|Q42451|Q42451_WHEAT	80.48	5	5	70133	2	2	4	Carbamidomethylation	84637	Glu-B1-1b HMW glutenin subunit OS=Triticum aestivum OX=4565 PE=3 SV=1
67	251	tr|Q1KL95|Q1KL95_WHEAT	80.48	5	5	70133	2	2	4	Carbamidomethylation	84677	1Bx high molecular weight glutenin subunit OS=Triticum aestivum OX=4565 PE=3 SV=1
67	82724	tr|G4Y3Y0|G4Y3Y0_WHEAT	80.48	5	5	70133	2	2	4	Carbamidomethylation	85239	High-molecular-weight glutenin subunit Bx7.1 OS=Triticum aestivum OX=4565 GN=Glu-B1br PE=3 SV=1
67	82731	tr|G3FLC5|G3FLC5_WHEAT	80.48	5	5	70133	2	2	4	Carbamidomethylation	85404	High-molecular-weight glutenin subunit OS=Triticum aestivum OX=4565 GN=Glu PE=3 SV=1
67	82723	tr|G4Y3Y1|G4Y3Y1_WHEAT	80.48	5	5	70133	2	2	4	Carbamidomethylation	85243	High-molecular-weight glutenin subunit Bx7.2 OS=Triticum aestivum OX=4565 GN=Glu-B1br PE=3 SV=1
67	239	tr|Q45R38|Q45R38_WHEAT	80.48	5	5	70133	2	2	4	Carbamidomethylation	85233	HMW glutenin x-type subunit Bx7 OS=Triticum aestivum OX=4565 GN=Glu-B1al PE=2 SV=1
67	268	tr|W6AY13|W6AY13_WHEAT	80.48	4	4	70133	2	2	4	Carbamidomethylation	86741	High molecular weight glutenin subunit OS=Triticum aestivum OX=4565 GN=Glu PE=3 SV=1
67	82863	tr|Q7XAH1|Q7XAH1_WHEAT	80.48	32	32	70133	2	2	4	Carbamidomethylation	12466	High-molecular-weight glutenin subunit (Fragment) OS=Triticum aestivum OX=4565 GN=Glu-B1-1 PE=3 SV=1
67	82735	tr|M4M8L5|M4M8L5_WHEAT	80.48	5	5	70133	2	2	4	Carbamidomethylation	81037	High-molecular-weight glutenin subunit Bx17 OS=Triticum aestivum OX=4565 GN=HMWBx17 PE=3 SV=1
67	82725	tr|G4Y3Y2|G4Y3Y2_WHEAT	80.48	5	5	70133	2	2	4	Carbamidomethylation	85206	High-molecular-weight glutenin subunit Bx7.3 OS=Triticum aestivum OX=4565 GN=Glu-B1bs PE=3 SV=1
59	3612	tr|A0A3B6TPH6|A0A3B6TPH6_WHEAT	80.28	14	14	3676300	1	1	5		16708	Histone H2A OS=Triticum aestivum OX=4565 PE=3 SV=1
59	45030	tr|A0A3B6H4D4|A0A3B6H4D4_WHEAT	80.28	13	13	3676300	1	1	5		18556	Histone H2A OS=Triticum aestivum OX=4565 PE=3 SV=1
59	2944	tr|A0A3B6NKE6|A0A3B6NKE6_WHEAT	80.28	16	16	3676300	1	1	5		15749	Histone H2A OS=Triticum aestivum OX=4565 PE=3 SV=1
59	47366	tr|A0A3B6PFM8|A0A3B6PFM8_WHEAT	80.28	15	15	3676300	1	1	5		15724	Histone H2A OS=Triticum aestivum OX=4565 PE=3 SV=1
59	45048	tr|A0A3B6LVG5|A0A3B6LVG5_WHEAT	80.28	15	15	3676300	1	1	5		16195	Histone H2A OS=Triticum aestivum OX=4565 PE=3 SV=1
59	45056	tr|A0A3B6KRI9|A0A3B6KRI9_WHEAT	80.28	15	15	3676300	1	1	5		16224	Histone H2A OS=Triticum aestivum OX=4565 PE=3 SV=1
59	54614	tr|A0A3B6LVF1|A0A3B6LVF1_WHEAT	80.28	15	15	3676300	1	1	5		16236	Histone H2A OS=Triticum aestivum OX=4565 PE=3 SV=1
59	45054	tr|A0A3B6LVJ9|A0A3B6LVJ9_WHEAT	80.28	15	15	3676300	1	1	5		16107	Histone H2A OS=Triticum aestivum OX=4565 PE=3 SV=1
59	45051	tr|A0A3B6MPM3|A0A3B6MPM3_WHEAT	80.28	15	15	3676300	1	1	5		16296	Histone H2A OS=Triticum aestivum OX=4565 PE=3 SV=1
59	11675	tr|A0A3B6N1G7|A0A3B6N1G7_WHEAT	80.28	15	15	3676300	1	1	5		16144	Histone H2A OS=Triticum aestivum OX=4565 PE=3 SV=1
59	11674	tr|A0A3B6KPW7|A0A3B6KPW7_WHEAT	80.28	15	15	3676300	1	1	5		16176	Histone H2A OS=Triticum aestivum OX=4565 PE=3 SV=1
59	968	tr|A0A3B6KSM3|A0A3B6KSM3_WHEAT	80.28	15	15	3676300	1	1	5		16208	Histone H2A OS=Triticum aestivum OX=4565 PE=3 SV=1
59	966	tr|A0A3B6LTI7|A0A3B6LTI7_WHEAT	80.28	15	15	3676300	1	1	5		16207	Histone H2A OS=Triticum aestivum OX=4565 PE=3 SV=1
59	45053	tr|A0A3B6N084|A0A3B6N084_WHEAT	80.28	15	15	3676300	1	1	5		16178	Histone H2A OS=Triticum aestivum OX=4565 PE=3 SV=1
59	45052	tr|A0A3B6MZC1|A0A3B6MZC1_WHEAT	80.28	15	15	3676300	1	1	5		16280	Histone H2A OS=Triticum aestivum OX=4565 PE=3 SV=1
59	45050	tr|A0A3B6LW92|A0A3B6LW92_WHEAT	80.28	15	15	3676300	1	1	5		16197	Histone H2A OS=Triticum aestivum OX=4565 PE=3 SV=1
59	54643	tr|A0A3B6NM88|A0A3B6NM88_WHEAT	80.28	15	15	3676300	1	1	5		16321	Histone H2A OS=Triticum aestivum OX=4565 PE=3 SV=1
59	54648	tr|A0A3B6TWP1|A0A3B6TWP1_WHEAT	80.28	15	15	3676300	1	1	5		16353	Histone H2A OS=Triticum aestivum OX=4565 PE=3 SV=1
59	54647	tr|A0A3B6SLE2|A0A3B6SLE2_WHEAT	80.28	15	15	3676300	1	1	5		16379	Histone H2A OS=Triticum aestivum OX=4565 PE=3 SV=1
59	54646	tr|A0A3B6RPP1|A0A3B6RPP1_WHEAT	80.28	15	15	3676300	1	1	5		16319	Histone H2A OS=Triticum aestivum OX=4565 PE=3 SV=1
59	11677	tr|A0A3B6RPN7|A0A3B6RPN7_WHEAT	80.28	15	15	3676300	1	1	5		16335	Histone H2A OS=Triticum aestivum OX=4565 PE=3 SV=1
59	54645	tr|A0A3B6RPH6|A0A3B6RPH6_WHEAT	80.28	15	15	3676300	1	1	5		16365	Histone H2A OS=Triticum aestivum OX=4565 PE=3 SV=1
59	972	tr|A0A3B6TZF9|A0A3B6TZF9_WHEAT	80.28	15	15	3676300	1	1	5		16841	Histone H2A OS=Triticum aestivum OX=4565 PE=3 SV=1
59	970	tr|A0A3B6ST91|A0A3B6ST91_WHEAT	80.28	15	15	3676300	1	1	5		16953	Histone H2A OS=Triticum aestivum OX=4565 PE=3 SV=1
59	54650	tr|A0A3B6LN74|A0A3B6LN74_WHEAT	80.28	14	14	3676300	1	1	5		16633	Histone H2A OS=Triticum aestivum OX=4565 PE=3 SV=1
59	11682	tr|A0A3B6SRH4|A0A3B6SRH4_WHEAT	80.28	14	14	3676300	1	1	5		16736	Histone H2A OS=Triticum aestivum OX=4565 PE=3 SV=1
59	54649	tr|A0A3B6TWN6|A0A3B6TWN6_WHEAT	80.28	14	14	3676300	1	1	5		16720	Histone H2A OS=Triticum aestivum OX=4565 PE=3 SV=1
59	11681	tr|A0A3B6TPH1|A0A3B6TPH1_WHEAT	80.28	14	14	3676300	1	1	5		16752	Histone H2A OS=Triticum aestivum OX=4565 PE=3 SV=1
92	400	tr|Q4Z8L7|Q4Z8L7_WHEAT	78.03	9	9	24639	1	1	2	Carbamidomethylation; Deamidation (NQ)	28260	Chitinase OS=Triticum aestivum OX=4565 PE=4 SV=1
74	11232	tr|A0A3B6SQ52|A0A3B6SQ52_WHEAT	76.81	3	3	166480	1	1	3	Oxidation (M)	71377	Aamy domain-containing protein OS=Triticum aestivum OX=4565 PE=4 SV=1
74	11236	tr|O24393|O24393_WHEAT	76.81	2	2	166480	1	1	3	Oxidation (M)	77104	Starch branching enzyme I OS=Triticum aestivum OX=4565 GN=wSBE I-D2 PE=2 SV=1
74	11249	tr|A0A3B6RSU4|A0A3B6RSU4_WHEAT	76.81	3	3	166480	1	1	3	Oxidation (M)	71927	Aamy domain-containing protein OS=Triticum aestivum OX=4565 PE=4 SV=1
47	54622	Q43213|H2A5_WHEAT	75.08	16	16	8068900	1	1	9	Deamidation (NQ)	15388	Protein H2A.5 OS=Triticum aestivum OX=4565 GN=H2A-2 PE=2 SV=3
47	54632	P02275|H2A1_WHEAT	75.08	16	16	8068900	1	1	9	Deamidation (NQ)	15586	Histone H2A.1 OS=Triticum aestivum OX=4565 GN=H2A-9 PE=1 SV=2
47	54631	tr|A0A3B6NJJ7|A0A3B6NJJ7_WHEAT	75.08	16	16	8068900	1	1	9	Deamidation (NQ)	15570	Histone H2A OS=Triticum aestivum OX=4565 PE=3 SV=1
47	54630	tr|A0A3B6PHU3|A0A3B6PHU3_WHEAT	75.08	16	16	8068900	1	1	9	Deamidation (NQ)	15574	Histone H2A OS=Triticum aestivum OX=4565 PE=3 SV=1
47	54629	tr|A0A3B6KS31|A0A3B6KS31_WHEAT	75.08	16	16	8068900	1	1	9	Deamidation (NQ)	15544	Histone H2A OS=Triticum aestivum OX=4565 PE=3 SV=1
47	54628	tr|A0A3B6Q9F5|A0A3B6Q9F5_WHEAT	75.08	16	16	8068900	1	1	9	Deamidation (NQ)	15646	Histone H2A OS=Triticum aestivum OX=4565 PE=3 SV=1
47	44999	tr|A0A3B6PDZ2|A0A3B6PDZ2_WHEAT	75.08	16	16	8068900	1	1	9	Deamidation (NQ)	15586	Histone H2A OS=Triticum aestivum OX=4565 PE=3 SV=1
47	54627	tr|A0A3B6PFE4|A0A3B6PFE4_WHEAT	75.08	16	16	8068900	1	1	9	Deamidation (NQ)	15600	Histone H2A OS=Triticum aestivum OX=4565 PE=3 SV=1
47	54626	tr|A0A3B6LVY4|A0A3B6LVY4_WHEAT	75.08	16	16	8068900	1	1	9	Deamidation (NQ)	15486	Histone H2A OS=Triticum aestivum OX=4565 PE=3 SV=1
47	11623	tr|A0A3B6MZ32|A0A3B6MZ32_WHEAT	75.08	16	16	8068900	1	1	9	Deamidation (NQ)	15516	Histone H2A OS=Triticum aestivum OX=4565 PE=3 SV=1
47	54625	tr|A0A3B6PEU0|A0A3B6PEU0_WHEAT	75.08	16	16	8068900	1	1	9	Deamidation (NQ)	15556	Histone H2A OS=Triticum aestivum OX=4565 PE=3 SV=1
47	54624	tr|A0A3B6QC27|A0A3B6QC27_WHEAT	75.08	16	16	8068900	1	1	9	Deamidation (NQ)	15570	Histone H2A OS=Triticum aestivum OX=4565 PE=3 SV=1
47	54623	tr|A0A3B6NJB2|A0A3B6NJB2_WHEAT	75.08	16	16	8068900	1	1	9	Deamidation (NQ)	15630	Histone H2A OS=Triticum aestivum OX=4565 PE=3 SV=1
47	897	tr|A0A3B6PH64|A0A3B6PH64_WHEAT	75.08	16	16	8068900	1	1	9	Deamidation (NQ)	15671	Histone H2A OS=Triticum aestivum OX=4565 PE=3 SV=1
47	54639	tr|A0A3B5Z2B2|A0A3B5Z2B2_WHEAT	75.08	16	16	8068900	1	1	9	Deamidation (NQ)	15702	Histone H2A OS=Triticum aestivum OX=4565 PE=3 SV=1
47	11634	tr|A0A3B6NKD7|A0A3B6NKD7_WHEAT	75.08	16	16	8068900	1	1	9	Deamidation (NQ)	15675	Histone H2A OS=Triticum aestivum OX=4565 PE=3 SV=1
47	54638	tr|A0A3B6NK66|A0A3B6NK66_WHEAT	75.08	16	16	8068900	1	1	9	Deamidation (NQ)	15615	Histone H2A OS=Triticum aestivum OX=4565 PE=3 SV=1
47	45000	tr|A0A1D6AWG3|A0A1D6AWG3_WHEAT	75.08	16	16	8068900	1	1	9	Deamidation (NQ)	15689	Histone H2A OS=Triticum aestivum OX=4565 PE=3 SV=1
47	54637	tr|A0A3B6PGC0|A0A3B6PGC0_WHEAT	75.08	16	16	8068900	1	1	9	Deamidation (NQ)	15663	Histone H2A OS=Triticum aestivum OX=4565 PE=3 SV=1
47	54636	tr|A0A3B6QBC5|A0A3B6QBC5_WHEAT	75.08	16	16	8068900	1	1	9	Deamidation (NQ)	15645	Histone H2A OS=Triticum aestivum OX=4565 PE=3 SV=1
47	11627	tr|A0A3B6NL75|A0A3B6NL75_WHEAT	75.08	16	16	8068900	1	1	9	Deamidation (NQ)	15687	Histone H2A OS=Triticum aestivum OX=4565 PE=3 SV=1
47	896	tr|A0A3B6NJA7|A0A3B6NJA7_WHEAT	75.08	16	16	8068900	1	1	9	Deamidation (NQ)	15743	Histone H2A OS=Triticum aestivum OX=4565 PE=3 SV=1
47	54635	tr|A0A3B6EFC8|A0A3B6EFC8_WHEAT	75.08	16	16	8068900	1	1	9	Deamidation (NQ)	15643	Histone H2A OS=Triticum aestivum OX=4565 PE=3 SV=1
47	54634	tr|A0A3B6PFD2|A0A3B6PFD2_WHEAT	75.08	16	16	8068900	1	1	9	Deamidation (NQ)	15703	Histone H2A OS=Triticum aestivum OX=4565 PE=3 SV=1
47	54633	tr|A0A3B6PI45|A0A3B6PI45_WHEAT	75.08	16	16	8068900	1	1	9	Deamidation (NQ)	15627	Histone H2A OS=Triticum aestivum OX=4565 PE=3 SV=1
47	54642	tr|A0A3B6QCS0|A0A3B6QCS0_WHEAT	75.08	16	16	8068900	1	1	9	Deamidation (NQ)	15719	Histone H2A OS=Triticum aestivum OX=4565 PE=3 SV=1
47	54641	Q43214|H2A6_WHEAT	75.08	16	16	8068900	1	1	9	Deamidation (NQ)	15633	Protein H2A.6 OS=Triticum aestivum OX=4565 GN=H2A-3 PE=2 SV=3
47	54640	tr|A0A3B6NL63|A0A3B6NL63_WHEAT	75.08	16	16	8068900	1	1	9	Deamidation (NQ)	15775	Histone H2A OS=Triticum aestivum OX=4565 PE=3 SV=1
72	11375	tr|A0A3B6LVB5|A0A3B6LVB5_WHEAT	74.55	8	8	232890	1	1	4	Oxidation (M)	25316	H15 domain-containing protein OS=Triticum aestivum OX=4565 PE=3 SV=1
72	11452	tr|A0A3B6LV14|A0A3B6LV14_WHEAT	74.55	8	8	232890	1	1	4	Oxidation (M)	26170	H15 domain-containing protein OS=Triticum aestivum OX=4565 PE=3 SV=1
72	11453	tr|A0A3B6MZC2|A0A3B6MZC2_WHEAT	74.55	7	7	232890	1	1	4	Oxidation (M)	27468	H15 domain-containing protein OS=Triticum aestivum OX=4565 PE=3 SV=1
72	11454	tr|A0A3B6LTT9|A0A3B6LTT9_WHEAT	74.55	7	7	232890	1	1	4	Oxidation (M)	28099	H15 domain-containing protein OS=Triticum aestivum OX=4565 PE=3 SV=1
72	11700	tr|O65795|O65795_WHEAT	74.55	7	7	232890	1	1	4	Oxidation (M)	29158	Histone H1 OS=Triticum aestivum OX=4565 PE=3 SV=1
89	11528	tr|A0A3B5Y7Y1|A0A3B5Y7Y1_WHEAT	73.29	6	6	69170	2	2	2	Carboxylation (DKW)	62720	Ketol-acid reductoisomerase OS=Triticum aestivum OX=4565 PE=3 SV=1
89	11529	tr|A0A3B6A2T6|A0A3B6A2T6_WHEAT	73.29	6	6	69170	2	2	2	Carboxylation (DKW)	64225	Ketol-acid reductoisomerase OS=Triticum aestivum OX=4565 PE=3 SV=1
89	11530	tr|A0A3B5Z5S1|A0A3B5Z5S1_WHEAT	73.29	6	6	69170	2	2	2	Carboxylation (DKW)	64444	Ketol-acid reductoisomerase OS=Triticum aestivum OX=4565 PE=3 SV=1
89	11531	tr|A0A3B6A1F1|A0A3B6A1F1_WHEAT	73.29	6	6	69170	2	2	2	Carboxylation (DKW)	67381	Acetohydroxy-acid reductoisomerase OS=Triticum aestivum OX=4565 PE=3 SV=1
31	44954	tr|W5GCJ7|W5GCJ7_WHEAT	73.27	11	11	10158000	1	1	14	Deamidation (NQ); Oxidation (M)	14728	Histone H2B OS=Triticum aestivum OX=4565 PE=3 SV=1
31	44953	tr|A0A3B6NLZ3|A0A3B6NLZ3_WHEAT	73.27	11	11	10158000	1	1	14	Deamidation (NQ); Oxidation (M)	14756	Histone H2B OS=Triticum aestivum OX=4565 PE=3 SV=1
31	44950	tr|A0A3B6SJG4|A0A3B6SJG4_WHEAT	73.27	16	16	10158000	1	1	14	Deamidation (NQ); Oxidation (M)	10399	Histone H2B OS=Triticum aestivum OX=4565 PE=3 SV=1
31	44951	tr|A0A3B6SRT8|A0A3B6SRT8_WHEAT	73.27	15	15	10158000	1	1	14	Deamidation (NQ); Oxidation (M)	10397	Histone H2B OS=Triticum aestivum OX=4565 PE=3 SV=1
31	44952	tr|W5CTK4|W5CTK4_WHEAT	73.27	11	11	10158000	1	1	14	Deamidation (NQ); Oxidation (M)	14772	Histone H2B OS=Triticum aestivum OX=4565 GN=TRAES_3BF064800030CFD_c1 PE=3 SV=1
31	564	tr|A0A3B6Q9V8|A0A3B6Q9V8_WHEAT	73.27	11	11	10158000	1	1	14	Deamidation (NQ); Oxidation (M)	14839	Histone H2B OS=Triticum aestivum OX=4565 PE=3 SV=1
31	44955	tr|A0A3B6Q9K0|A0A3B6Q9K0_WHEAT	73.27	11	11	10158000	1	1	14	Deamidation (NQ); Oxidation (M)	14841	Histone H2B OS=Triticum aestivum OX=4565 PE=3 SV=1
31	567	tr|A0A3B6SMX7|A0A3B6SMX7_WHEAT	73.27	11	11	10158000	1	1	14	Deamidation (NQ); Oxidation (M)	15165	Histone H2B OS=Triticum aestivum OX=4565 PE=3 SV=1
31	44959	tr|W5HA06|W5HA06_WHEAT	73.27	11	11	10158000	1	1	14	Deamidation (NQ); Oxidation (M)	15135	Histone H2B OS=Triticum aestivum OX=4565 PE=3 SV=1
31	44958	tr|A0A3B6SMZ7|A0A3B6SMZ7_WHEAT	73.27	11	11	10158000	1	1	14	Deamidation (NQ); Oxidation (M)	15090	Histone H2B OS=Triticum aestivum OX=4565 PE=3 SV=1
31	44957	tr|A0A3B6SMX4|A0A3B6SMX4_WHEAT	73.27	11	11	10158000	1	1	14	Deamidation (NQ); Oxidation (M)	15149	Histone H2B OS=Triticum aestivum OX=4565 PE=3 SV=1
31	44956	tr|A0A3B6RR76|A0A3B6RR76_WHEAT	73.27	11	11	10158000	1	1	14	Deamidation (NQ); Oxidation (M)	15103	Histone H2B OS=Triticum aestivum OX=4565 PE=3 SV=1
31	44961	tr|A0A3B6SJR1|A0A3B6SJR1_WHEAT	73.27	11	11	10158000	1	1	14	Deamidation (NQ); Oxidation (M)	15322	Histone H2B OS=Triticum aestivum OX=4565 PE=3 SV=1
31	44960	tr|A0A3B6TXR6|A0A3B6TXR6_WHEAT	73.27	11	11	10158000	1	1	14	Deamidation (NQ); Oxidation (M)	15135	Histone H2B OS=Triticum aestivum OX=4565 PE=3 SV=1
31	33322	tr|A0A3B6QCB8|A0A3B6QCB8_WHEAT	73.27	11	11	10158000	1	1	14	Deamidation (NQ); Oxidation (M)	15098	Histone H2B OS=Triticum aestivum OX=4565 PE=3 SV=1
31	44963	tr|W5HZ15|W5HZ15_WHEAT	73.27	11	11	10158000	1	1	14	Deamidation (NQ); Oxidation (M)	15470	Histone H2B OS=Triticum aestivum OX=4565 PE=3 SV=1
31	44962	tr|A0A3B6TXJ0|A0A3B6TXJ0_WHEAT	73.27	11	11	10158000	1	1	14	Deamidation (NQ); Oxidation (M)	15488	Histone H2B OS=Triticum aestivum OX=4565 PE=3 SV=1
31	44967	tr|A0A3B6PH68|A0A3B6PH68_WHEAT	73.27	10	10	10158000	1	1	14	Deamidation (NQ); Oxidation (M)	15574	Histone H2B OS=Triticum aestivum OX=4565 PE=3 SV=1
31	92889	tr|A0A3B6NHW7|A0A3B6NHW7_WHEAT	73.27	10	10	10158000	1	1	14	Deamidation (NQ); Oxidation (M)	15531	Histone H2B OS=Triticum aestivum OX=4565 PE=3 SV=1
31	44966	tr|A0A3B6PFD8|A0A3B6PFD8_WHEAT	73.27	10	10	10158000	1	1	14	Deamidation (NQ); Oxidation (M)	15533	Histone H2B OS=Triticum aestivum OX=4565 PE=3 SV=1
31	44965	tr|A0A3B6PGV2|A0A3B6PGV2_WHEAT	73.27	10	10	10158000	1	1	14	Deamidation (NQ); Oxidation (M)	15497	Histone H2B OS=Triticum aestivum OX=4565 PE=3 SV=1
31	44964	tr|A0A3B6PGE3|A0A3B6PGE3_WHEAT	73.27	10	10	10158000	1	1	14	Deamidation (NQ); Oxidation (M)	15530	Histone H2B OS=Triticum aestivum OX=4565 PE=3 SV=1
31	44970	tr|A0A3B6PDY8|A0A3B6PDY8_WHEAT	73.27	10	10	10158000	1	1	14	Deamidation (NQ); Oxidation (M)	15615	Histone H2B OS=Triticum aestivum OX=4565 PE=3 SV=1
31	44969	tr|A0A3B6QBC0|A0A3B6QBC0_WHEAT	73.27	10	10	10158000	1	1	14	Deamidation (NQ); Oxidation (M)	15530	Histone H2B OS=Triticum aestivum OX=4565 PE=3 SV=1
31	44968	tr|A0A3B6QC63|A0A3B6QC63_WHEAT	73.27	10	10	10158000	1	1	14	Deamidation (NQ); Oxidation (M)	15602	Histone H2B OS=Triticum aestivum OX=4565 PE=3 SV=1
31	571	tr|A0A3B6PRX5|A0A3B6PRX5_WHEAT	73.27	10	10	10158000	1	1	14	Deamidation (NQ); Oxidation (M)	16385	Histone H2B OS=Triticum aestivum OX=4565 PE=3 SV=1
31	44971	tr|W5A7K6|W5A7K6_WHEAT	73.27	10	10	10158000	1	1	14	Deamidation (NQ); Oxidation (M)	16511	Histone H2B OS=Triticum aestivum OX=4565 PE=3 SV=1
31	44973	tr|A0A3B6U0J4|A0A3B6U0J4_WHEAT	73.27	10	10	10158000	1	1	14	Deamidation (NQ); Oxidation (M)	16531	Histone H2B OS=Triticum aestivum OX=4565 PE=3 SV=1
31	44972	tr|A0A3B6QJF3|A0A3B6QJF3_WHEAT	73.27	10	10	10158000	1	1	14	Deamidation (NQ); Oxidation (M)	16483	Histone H2B OS=Triticum aestivum OX=4565 PE=3 SV=1
31	44930	tr|A0A3B6PEX3|A0A3B6PEX3_WHEAT	73.27	10	10	10158000	1	1	14	Deamidation (NQ); Oxidation (M)	16559	Histone H2B OS=Triticum aestivum OX=4565 PE=3 SV=1
48	92834	tr|R9XT62|R9XT62_WHEAT	72.11	6	6	14115	2	1	8	Oxidation (M)	40021	LMW-GS OS=Triticum aestivum OX=4565 GN=glu-3 PE=4 SV=1
48	11534	tr|Q5MFP8|Q5MFP8_WHEAT	72.11	8	8	14115	2	1	8	Oxidation (M)	29924	Low molecular weight glutenin OS=Triticum aestivum OX=4565 PE=2 SV=1
48	92849	tr|V9P7D3|V9P7D3_WHEAT	72.11	7	7	14115	2	1	8	Oxidation (M)	32359	LMW-m glutenin subunit 17 (Fragment) OS=Triticum aestivum OX=4565 GN=Glu-3 PE=4 SV=1
48	92850	tr|D0EVP6|D0EVP6_WHEAT	72.11	7	7	14115	2	1	8	Oxidation (M)	33954	LMW-m glutenin subunit OS=Triticum aestivum OX=4565 PE=4 SV=1
48	11536	tr|Q8W3W0|Q8W3W0_WHEAT	72.11	6	6	14115	2	1	8	Oxidation (M)	36370	LMW glutenin subunit group 5 type II OS=Triticum aestivum OX=4565 GN=lmw-gs PE=2 SV=1
48	92851	tr|V9P7D8|V9P7D8_WHEAT	72.11	6	6	14115	2	1	8	Oxidation (M)	36980	LMW-m glutenin subunit 43 (Fragment) OS=Triticum aestivum OX=4565 GN=LMW-m PE=4 SV=1
48	11537	tr|V9P6N2|V9P6N2_WHEAT	72.11	6	6	14115	2	1	8	Oxidation (M)	38377	LMW-i glutenin subunit 1 OS=Triticum aestivum OX=4565 GN=Glu-3 PE=4 SV=1
48	92853	tr|Q8W3W1|Q8W3W1_WHEAT	72.11	6	6	14115	2	1	8	Oxidation (M)	39543	Low-molecular-weight glutenin subunit group 5 type III OS=Triticum aestivum OX=4565 GN=lmw-gs PE=4 SV=1
48	92852	tr|R9YSZ0|R9YSZ0_WHEAT	72.11	6	6	14115	2	1	8	Oxidation (M)	39560	Low-molecular-weight glutenin subunit Glu-B3 (Fragment) OS=Triticum aestivum OX=4565 PE=4 SV=1
48	11875	tr|R9XWH3|R9XWH3_WHEAT	72.11	6	6	14115	2	1	8	Oxidation (M)	39678	LMW-GS OS=Triticum aestivum OX=4565 GN=glu-3 PE=4 SV=1
48	11538	tr|R9XVC3|R9XVC3_WHEAT	72.11	6	6	14115	2	1	8	Oxidation (M)	39684	LMW-GS OS=Triticum aestivum OX=4565 GN=glu-3 PE=4 SV=1
48	92858	tr|R9XT35|R9XT35_WHEAT	72.11	6	6	14115	2	1	8	Oxidation (M)	39786	LMW-GS OS=Triticum aestivum OX=4565 GN=glu-3 PE=4 SV=1
48	11881	tr|X2JFZ5|X2JFZ5_WHEAT	72.11	6	6	14115	2	1	8	Oxidation (M)	39754	Low-molecular-weight glutenin subunit Glu-B3 (Fragment) OS=Triticum aestivum OX=4565 PE=4 SV=1
48	11543	tr|Q8W3W2|Q8W3W2_WHEAT	72.11	6	6	14115	2	1	8	Oxidation (M)	39828	Low-molecular-weight glutenin subunit group 5 type III OS=Triticum aestivum OX=4565 GN=lmw-gs PE=4 SV=1
48	11880	tr|V9P767|V9P767_WHEAT	72.11	6	6	14115	2	1	8	Oxidation (M)	39882	LMW-m glutenin subunit 8 OS=Triticum aestivum OX=4565 GN=Glu-3 PE=4 SV=1
48	92857	tr|V9P6P6|V9P6P6_WHEAT	72.11	6	6	14115	2	1	8	Oxidation (M)	39828	LMW-m glutenin subunit 21 OS=Triticum aestivum OX=4565 GN=LMW-m PE=4 SV=1
48	92856	tr|R9YU07|R9YU07_WHEAT	72.11	6	6	14115	2	1	8	Oxidation (M)	39816	Low-molecular-weight glutenin subunit Glu-B3 (Fragment) OS=Triticum aestivum OX=4565 PE=4 SV=1
48	11541	tr|R9XUG8|R9XUG8_WHEAT	72.11	6	6	14115	2	1	8	Oxidation (M)	39778	LMW-GS OS=Triticum aestivum OX=4565 GN=glu-3 PE=4 SV=1
48	92855	tr|R9XUX4|R9XUX4_WHEAT	72.11	6	6	14115	2	1	8	Oxidation (M)	39720	LMW-GS OS=Triticum aestivum OX=4565 GN=glu-3 PE=4 SV=1
48	92854	tr|Q84U20|Q84U20_WHEAT	72.11	6	6	14115	2	1	8	Oxidation (M)	39822	Low-molecular-weight glutenin subunit (Fragment) OS=Triticum aestivum OX=4565 PE=2 SV=1
48	11540	tr|R9XVD4|R9XVD4_WHEAT	72.11	6	6	14115	2	1	8	Oxidation (M)	39752	LMW-GS OS=Triticum aestivum OX=4565 GN=glu-3 PE=4 SV=1
48	92862	tr|R9XUW0|R9XUW0_WHEAT	72.11	6	6	14115	2	1	8	Oxidation (M)	39968	LMW-GS OS=Triticum aestivum OX=4565 GN=glu-3 PE=4 SV=1
48	92861	tr|D0EVP4|D0EVP4_WHEAT	72.11	6	6	14115	2	1	8	Oxidation (M)	39956	LMW-m glutenin subunit OS=Triticum aestivum OX=4565 PE=4 SV=1
48	92860	tr|V9P6D0|V9P6D0_WHEAT	72.11	6	6	14115	2	1	8	Oxidation (M)	39984	LMW-m glutenin subunit 15 (Fragment) OS=Triticum aestivum OX=4565 GN=Glu-3 PE=4 SV=1
48	92859	tr|X2JC81|X2JC81_WHEAT	72.11	6	6	14115	2	1	8	Oxidation (M)	39982	Low-molecular-weight glutenin subunit Glu-B3 (Fragment) OS=Triticum aestivum OX=4565 PE=4 SV=1
48	92866	tr|V9P741|V9P741_WHEAT	72.11	6	6	14115	2	1	8	Oxidation (M)	40011	LMW-m glutenin subunit 14 (Fragment) OS=Triticum aestivum OX=4565 GN=Glu-3 PE=4 SV=1
48	92865	tr|V9P6N8|V9P6N8_WHEAT	72.11	6	6	14115	2	1	8	Oxidation (M)	39983	LMW-m glutenin subunit 11 (Fragment) OS=Triticum aestivum OX=4565 GN=Glu-3 PE=4 SV=1
48	11882	tr|V9P760|V9P760_WHEAT	72.11	6	6	14115	2	1	8	Oxidation (M)	39980	LMW-m glutenin subunit 45 (Fragment) OS=Triticum aestivum OX=4565 GN=LMW-m PE=4 SV=1
48	92864	tr|V9P6C5|V9P6C5_WHEAT	72.11	6	6	14115	2	1	8	Oxidation (M)	40110	LMW-m glutenin subunit 5 (Fragment) OS=Triticum aestivum OX=4565 GN=LMW-m PE=4 SV=1
48	92907	tr|R9XUH5|R9XUH5_WHEAT	72.11	6	6	14115	2	1	8	Oxidation (M)	39682	LMW-GS OS=Triticum aestivum OX=4565 GN=glu-3 PE=4 SV=1
48	92909	tr|R9XT30|R9XT30_WHEAT	72.11	6	6	14115	2	1	8	Oxidation (M)	39840	LMW-GS OS=Triticum aestivum OX=4565 GN=glu-3 PE=4 SV=1
48	92908	tr|R9XUX7|R9XUX7_WHEAT	72.11	6	6	14115	2	1	8	Oxidation (M)	39814	LMW-GS OS=Triticum aestivum OX=4565 GN=glu-3 PE=4 SV=1
48	92910	tr|R9XUE5|R9XUE5_WHEAT	72.11	6	6	14115	2	1	8	Oxidation (M)	39924	LMW-GS OS=Triticum aestivum OX=4565 GN=glu-3 PE=4 SV=1
86	969	tr|A0A3B6PK12|A0A3B6PK12_WHEAT	70.65	15	15	687920	1	1	3		16292	Histone H2A OS=Triticum aestivum OX=4565 PE=3 SV=1
86	45059	tr|A0A3B6NKJ0|A0A3B6NKJ0_WHEAT	70.65	15	15	687920	1	1	3		16322	Histone H2A OS=Triticum aestivum OX=4565 PE=3 SV=1
86	45058	tr|A0A3B6QBP3|A0A3B6QBP3_WHEAT	70.65	15	15	687920	1	1	3		16350	Histone H2A OS=Triticum aestivum OX=4565 PE=3 SV=1
93	684	tr|A0A3B6KRY8|A0A3B6KRY8_WHEAT	69.74	7	7	86810	1	1	2	Oxidation (M)	29624	H15 domain-containing protein OS=Triticum aestivum OX=4565 PE=3 SV=1
77	11103	tr|H9AXB3|H9AXB3_WHEAT	69.58	13	13	2061.6	2	2	3		42996	Serpin-N3.2 OS=Triticum aestivum OX=4565 PE=2 SV=1
77	11132	P93692|SPZ2B_WHEAT	69.58	13	13	2061.6	2	2	3		42981	Serpin-Z2B OS=Triticum aestivum OX=4565 PE=1 SV=1
100	92891	tr|A0A3B6SGS8|A0A3B6SGS8_WHEAT	69.08	5	5	66164	1	1	1	Carbamidomethylation	60589	Pyrophosphate--fructose 6-phosphate 1-phosphotransferase subunit beta OS=Triticum aestivum OX=4565 GN=PFP-BETA PE=3 SV=1
80	11332	tr|A0A3B6JJ84|A0A3B6JJ84_WHEAT	68.93	10	10	389620	1	1	3		22773	GH18 domain-containing protein OS=Triticum aestivum OX=4565 PE=4 SV=1
80	11292	tr|R9UNY9|R9UNY9_WHEAT	68.93	7	7	389620	1	1	3		33275	Xylanase inhibitor protein OS=Triticum aestivum OX=4565 GN=xip PE=2 SV=1
80	11291	Q8L5C6|XIP1_WHEAT	68.93	7	7	389620	1	1	3		33275	Xylanase inhibitor protein 1 OS=Triticum aestivum OX=4565 GN=XIPI PE=1 SV=2
80	11689	tr|A0A3B6PH19|A0A3B6PH19_WHEAT	68.93	18	18	389620	1	1	3		12920	GH18 domain-containing protein OS=Triticum aestivum OX=4565 PE=4 SV=1
80	11572	tr|D3JUT3|D3JUT3_WHEAT	68.93	7	7	389620	1	1	3		33309	Xylanase inhibitor protein I OS=Triticum aestivum OX=4565 PE=2 SV=1
80	11573	tr|A0A3B6TZ03|A0A3B6TZ03_WHEAT	68.93	7	7	389620	1	1	3		33608	GH18 domain-containing protein OS=Triticum aestivum OX=4565 PE=4 SV=1
73	11560	tr|A0A3B6QNG6|A0A3B6QNG6_WHEAT	68.79	3	3	256330	1	1	4		53881	Uncharacterized protein OS=Triticum aestivum OX=4565 PE=3 SV=1
73	11562	tr|A0A3B6NX30|A0A3B6NX30_WHEAT	68.79	3	3	256330	1	1	4		54815	Uncharacterized protein OS=Triticum aestivum OX=4565 PE=3 SV=1
73	11564	tr|A0A3B6PUE5|A0A3B6PUE5_WHEAT	68.79	3	3	256330	1	1	4		54517	Uncharacterized protein OS=Triticum aestivum OX=4565 PE=3 SV=1
73	11566	tr|A0A3B6QML0|A0A3B6QML0_WHEAT	68.79	3	3	256330	1	1	4		54791	Uncharacterized protein OS=Triticum aestivum OX=4565 PE=3 SV=1
107	11762	tr|Q5MQK7|Q5MQK7_WHEAT	62.63	12	12	30982	1	1	1		14224	ADP-glucose pyrophosphorylase (Fragment) OS=Triticum aestivum OX=4565 PE=3 SV=1
107	11764	tr|Q5MQK8|Q5MQK8_WHEAT	62.63	12	12	30982	1	1	1		14254	ADP-glucose pyrophosphorylase (Fragment) OS=Triticum aestivum OX=4565 PE=3 SV=1
107	11761	tr|Q5MQK6|Q5MQK6_WHEAT	62.63	12	12	30982	1	1	1		14212	ADP-glucose pyrophosphorylase (Fragment) OS=Triticum aestivum OX=4565 PE=3 SV=1
107	11763	tr|Q5MQK5|Q5MQK5_WHEAT	62.63	12	12	30982	1	1	1		14252	ADP-glucose pyrophosphorylase (Fragment) OS=Triticum aestivum OX=4565 PE=3 SV=1
107	11459	P12300|GLGL3_WHEAT	62.63	3	3	30982	1	1	1		55560	Glucose-1-phosphate adenylyltransferase large subunit chloroplastic/amyloplastic (Fragment) OS=Triticum aestivum OX=4565 GN=AGA.7 PE=2 SV=1
107	54611	P12299|GLGL2_WHEAT	62.63	3	3	30982	1	1	1		57809	Glucose-1-phosphate adenylyltransferase large subunit chloroplastic/amyloplastic OS=Triticum aestivum OX=4565 GN=AGP-L PE=2 SV=2
107	92893	tr|Q7XJA9|Q7XJA9_WHEAT	62.63	3	3	30982	1	1	1		57707	glucose-1-phosphate adenylyltransferase OS=Triticum aestivum OX=4565 GN=agp2 PE=3 SV=1
107	11467	tr|Q0PG36|Q0PG36_WHEAT	62.63	3	3	30982	1	1	1		57809	Glucose-1-phosphate adenylyltransferase OS=Triticum aestivum OX=4565 GN=agpl PE=2 SV=1
107	54610	tr|A0A3B5Z6A6|A0A3B5Z6A6_WHEAT	62.63	3	3	30982	1	1	1		57797	Glucose-1-phosphate adenylyltransferase OS=Triticum aestivum OX=4565 PE=3 SV=1
107	11465	tr|A0A3B5Y7B2|A0A3B5Y7B2_WHEAT	62.63	3	3	30982	1	1	1		57767	Glucose-1-phosphate adenylyltransferase OS=Triticum aestivum OX=4565 PE=3 SV=1
107	11475	tr|A0A3B5Z5B4|A0A3B5Z5B4_WHEAT	62.63	3	3	30982	1	1	1		58527	Glucose-1-phosphate adenylyltransferase OS=Triticum aestivum OX=4565 PE=3 SV=1
107	11479	tr|A0A3B5Y860|A0A3B5Y860_WHEAT	62.63	3	3	30982	1	1	1		59912	Glucose-1-phosphate adenylyltransferase OS=Triticum aestivum OX=4565 PE=3 SV=1
107	11478	tr|A0A3B6A3C9|A0A3B6A3C9_WHEAT	62.63	3	3	30982	1	1	1		59889	Glucose-1-phosphate adenylyltransferase OS=Triticum aestivum OX=4565 PE=3 SV=1
108	92894	tr|A0A2R3SYF2|A0A2R3SYF2_WHEAT	62.3	64	64	14101	1	1	1		3091	Beta-tubulin (Fragment) OS=Triticum aestivum OX=4565 GN=TUB PE=4 SV=1
108	11745	tr|A0A3B6PKU4|A0A3B6PKU4_WHEAT	62.3	4	4	14101	1	1	1		47145	Tubulin beta chain OS=Triticum aestivum OX=4565 PE=3 SV=1
108	54659	tr|A0A3B6QCD2|A0A3B6QCD2_WHEAT	62.3	4	4	14101	1	1	1		47230	Tubulin beta chain OS=Triticum aestivum OX=4565 PE=3 SV=1
108	11746	tr|A0A3B6KNM8|A0A3B6KNM8_WHEAT	62.3	4	4	14101	1	1	1		47451	Tubulin beta chain OS=Triticum aestivum OX=4565 PE=3 SV=1
108	92895	tr|Q9ZRA7|Q9ZRA7_WHEAT	62.3	4	4	14101	1	1	1		49286	Tubulin beta chain (Fragment) OS=Triticum aestivum OX=4565 GN=Tubb6 PE=2 SV=1
108	54661	tr|A0A3B6KQJ1|A0A3B6KQJ1_WHEAT	62.3	4	4	14101	1	1	1		49842	Tubulin beta chain OS=Triticum aestivum OX=4565 PE=3 SV=1
108	54660	tr|A0A3B6PKU0|A0A3B6PKU0_WHEAT	62.3	4	4	14101	1	1	1		49875	Tubulin beta chain OS=Triticum aestivum OX=4565 PE=3 SV=1
108	11749	tr|A0A3B6JBY4|A0A3B6JBY4_WHEAT	62.3	4	4	14101	1	1	1		49760	Tubulin beta chain OS=Triticum aestivum OX=4565 PE=3 SV=1
108	54665	tr|W5AET6|W5AET6_WHEAT	62.3	4	4	14101	1	1	1		50151	Tubulin beta chain OS=Triticum aestivum OX=4565 PE=3 SV=1
108	54664	tr|A0A3B6I0T8|A0A3B6I0T8_WHEAT	62.3	4	4	14101	1	1	1		49732	Tubulin beta chain OS=Triticum aestivum OX=4565 PE=3 SV=1
108	54663	tr|W5FJT8|W5FJT8_WHEAT	62.3	4	4	14101	1	1	1		49971	Tubulin beta chain OS=Triticum aestivum OX=4565 PE=3 SV=1
108	54662	tr|A0A3B6IJ72|A0A3B6IJ72_WHEAT	62.3	4	4	14101	1	1	1		49758	Tubulin beta chain OS=Triticum aestivum OX=4565 PE=3 SV=1
108	54667	tr|A0A3B6KUR6|A0A3B6KUR6_WHEAT	62.3	4	4	14101	1	1	1		50100	Tubulin beta chain OS=Triticum aestivum OX=4565 PE=3 SV=1
108	11750	tr|W5D048|W5D048_WHEAT	62.3	4	4	14101	1	1	1		50208	Tubulin beta chain OS=Triticum aestivum OX=4565 GN=TRAES_3BF136200030CFD_c1 PE=3 SV=1
108	54668	tr|A0A3B6UBD1|A0A3B6UBD1_WHEAT	62.3	4	4	14101	1	1	1		50214	Tubulin beta chain OS=Triticum aestivum OX=4565 PE=3 SV=1
108	54669	tr|A0A3B6IW75|A0A3B6IW75_WHEAT	62.3	4	4	14101	1	1	1		50244	Tubulin beta chain OS=Triticum aestivum OX=4565 PE=3 SV=1
108	54670	tr|A0A3B6EP82|A0A3B6EP82_WHEAT	62.3	4	4	14101	1	1	1		50678	Tubulin beta chain OS=Triticum aestivum OX=4565 PE=3 SV=1
108	54671	tr|A0A3B6GX40|A0A3B6GX40_WHEAT	62.3	4	4	14101	1	1	1		55807	Tubulin beta chain OS=Triticum aestivum OX=4565 PE=3 SV=1
60	1010	tr|A0A249Y2Y2|A0A249Y2Y2_WHEAT	60.4	1	1	1408600	1	1	5		100035	High molecular weight glutenin subunit 1Slx2.3 OS=Triticum aestivum OX=4565 GN=1Slx2.3* PE=3 SV=1
60	11817	tr|G1E6K7|G1E6K7_WHEAT	60.4	8	8	1408600	1	1	5		13223	High molecular weight glutenin subunit Dx5 (Fragment) OS=Triticum aestivum OX=4565 GN=HMW-GS PE=3 SV=1
60	92896	tr|Q7M1M7|Q7M1M7_WHEAT	60.4	6	6	1408600	1	1	5		17871	High-molecular-weight glutenin OS=Triticum aestivum OX=4565 PE=3 SV=1
60	11821	tr|Q6R509|Q6R509_WHEAT	60.4	5	5	1408600	1	1	5		20826	HMW glutenin subunit (Fragment) OS=Triticum aestivum OX=4565 GN=HMW-GS PE=3 SV=1
60	11820	tr|Q6R508|Q6R508_WHEAT	60.4	5	5	1408600	1	1	5		20816	HMW glutenin subunit (Fragment) OS=Triticum aestivum OX=4565 GN=HMW-GS PE=3 SV=1
60	11819	tr|Q6R510|Q6R510_WHEAT	60.4	5	5	1408600	1	1	5		20755	HMW glutenin subunit (Fragment) OS=Triticum aestivum OX=4565 GN=HMW-GS PE=3 SV=1
60	11818	tr|Q6R507|Q6R507_WHEAT	60.4	5	5	1408600	1	1	5		20743	HMW glutenin subunit (Fragment) OS=Triticum aestivum OX=4565 GN=HMW-GS PE=3 SV=1
60	1009	tr|X5D5A6|X5D5A6_WHEAT	60.4	4	4	1408600	1	1	5		25611	HMW glutenin (Fragment) OS=Triticum aestivum OX=4565 GN=DAL1Slx PE=3 SV=1
60	92897	tr|Q38LF5|Q38LF5_WHEAT	60.4	2	2	1408600	1	1	5		66577	HMW glutenin protein Dx5 (Fragment) OS=Triticum aestivum OX=4565 GN=glu PE=3 SV=1
60	92898	tr|C6L669|C6L669_WHEAT	60.4	1	1	1408600	1	1	5		80140	High molecular weight glutenin subunit 2.8 OS=Triticum aestivum OX=4565 GN=Glu-D1 PE=3 SV=1
60	11823	tr|A0A0K0KDM6|A0A0K0KDM6_WHEAT	60.4	1	1	1408600	1	1	5		85285	High molecular weight glutenin subunit 1Dy3 OS=Triticum aestivum OX=4565 PE=3 SV=1
60	33357	tr|A0A1I9RW78|A0A1I9RW78_WHEAT	60.4	1	1	1408600	1	1	5		88510	HMW glutenin 1Mgx OS=Triticum aestivum OX=4565 PE=3 SV=1
60	11824	tr|E2CT66|E2CT66_WHEAT	60.4	1	1	1408600	1	1	5		87923	High molecular weight glutenin subunit OS=Triticum aestivum OX=4565 GN=1Dx1.5* PE=3 SV=1
60	92899	tr|A0A0K0KCV6|A0A0K0KCV6_WHEAT	60.4	1	1	1408600	1	1	5		88244	High molecular weight glutenin subunit 1Dx2 OS=Triticum aestivum OX=4565 PE=3 SV=1
60	626	tr|D7REK2|D7REK2_WHEAT	60.4	1	1	1408600	1	1	5		88883	HMW glutenin subunit 1Dx5' OS=Triticum aestivum OX=4565 PE=3 SV=1
60	11825	tr|D0IQ07|D0IQ07_WHEAT	60.4	1	1	1408600	1	1	5		88941	High-molecular-weight glutenin Dx2 OS=Triticum aestivum OX=4565 GN=Glu-D1 PE=2 SV=1
60	92900	tr|A0A0H4PMT1|A0A0H4PMT1_WHEAT	60.4	1	1	1408600	1	1	5		88918	High molecular weight glutenin subunit OS=Triticum aestivum OX=4565 GN=1Dx2.1t PE=3 SV=1
60	11826	tr|Q6R2V1|Q6R2V1_WHEAT	60.4	1	1	1408600	1	1	5		88974	High-molecular-weight glutenin subunit 1Dx2.1 OS=Triticum aestivum OX=4565 PE=3 SV=2
60	11827	P08489|GLT4_WHEAT	60.4	1	1	1408600	1	1	5		89173	Glutenin high molecular weight subunit PW212 OS=Triticum aestivum OX=4565 PE=3 SV=1
60	92901	tr|Q1KL96|Q1KL96_WHEAT	60.4	1	1	1408600	1	1	5		89262	1Dx high molecular weight glutenin subunit OS=Triticum aestivum OX=4565 PE=3 SV=1
60	627	tr|X2JUA0|X2JUA0_WHEAT	60.4	1	1	1408600	1	1	5		89474	High molecular weight glutenin subunit Dx5 OS=Triticum aestivum OX=4565 PE=3 SV=1
60	297	tr|A9YSK4|A9YSK4_WHEAT	60.4	1	1	1408600	1	1	5		89338	High molecular weight glutenin subunit OS=Triticum aestivum OX=4565 GN=Glu-D1-1 PE=3 SV=1
60	304	tr|C0SUC3|C0SUC3_WHEAT	60.4	1	1	1408600	1	1	5		90337	High-molecular-weight glutenin subunit x5 OS=Triticum aestivum OX=4565 GN=Glu1Dx5 PE=3 SV=1
60	287	tr|D0IQ05|D0IQ05_WHEAT	60.4	1	1	1408600	1	1	5		90532	High-molecular-weight glutenin Dx5 OS=Triticum aestivum OX=4565 PE=2 SV=1
60	303	tr|Q0Q5D2|Q0Q5D2_WHEAT	60.4	1	1	1408600	1	1	5		90293	X-type HMW glutenin OS=Triticum aestivum OX=4565 PE=3 SV=1
60	11830	tr|Q8GV12|Q8GV12_WHEAT	60.4	1	1	1408600	1	1	5		103052	HMW glutenin subunit OS=Triticum aestivum OX=4565 GN=1Dx2.2 PE=3 SV=1
60	92902	tr|G3FLC7|G3FLC7_WHEAT	60.4	1	1	1408600	1	1	5		103003	High-molecular-weight glutenin subunit OS=Triticum aestivum OX=4565 GN=Glu PE=3 SV=2
60	628	tr|J7G6L4|J7G6L4_WHEAT	60.4	1	1	1408600	1	1	5		103004	High-molecular-weight glutenin 1Dx2.2 OS=Triticum aestivum OX=4565 PE=3 SV=1
60	852	tr|A0A2D0UFQ0|A0A2D0UFQ0_WHEAT	60.4	1	1	1408600	1	1	5		103617	X-type HMW-GS 1Slx2.2 OS=Triticum aestivum OX=4565 GN=1Slx2.2 PE=2 SV=1
60	11831	tr|A0A1I9RW80|A0A1I9RW80_WHEAT	60.4	1	1	1408600	1	1	5		105849	HMW glutenin 1Ugx OS=Triticum aestivum OX=4565 PE=3 SV=1
60	11832	tr|Q599I0|Q599I0_WHEAT	60.4	1	1	1408600	1	1	5		108764	HMW subunit of glutenin 1Dx2.2* (Fragment) OS=Triticum aestivum OX=4565 GN=glu-D1x PE=3 SV=1
60	92903	tr|B1B520|B1B520_WHEAT	60.4	1	1	1408600	1	1	5		108884	High-molecular-weight glutenin subunit 2.6 OS=Triticum aestivum OX=4565 GN=Glu-D1 PE=3 SV=2
90	11788	tr|A0A1D6RER0|A0A1D6RER0_WHEAT	59.18	4	4	151380	1	1	2		36575	Delta gliadin-B1 OS=Triticum aestivum OX=4565 GN=Gli-1 PE=4 SV=1
90	11789	tr|A0A2U8JD37|A0A2U8JD37_WHEAT	59.18	4	4	151380	1	1	2		37663	Delta gliadin-D1 OS=Triticum aestivum OX=4565 GN=Gli-1 PE=4 SV=1
90	11790	tr|I7KM78|I7KM78_WHEAT	59.18	4	4	151380	1	1	2		38032	Gamma-gliadin OS=Triticum aestivum OX=4565 GN=GID-HE1 PE=2 SV=1
88	92796	tr|R4JBK0|R4JBK0_WHEAT	58.84	15	15	0	2	1	2	Carbamidomethylation; Oxidation (M)	41722	Low-molecular-weight glutenin subunit OS=Triticum aestivum OX=4565 GN=LMW-GS PE=4 SV=1
109	54658	tr|A0A3B6Q9Q4|A0A3B6Q9Q4_WHEAT	58.21	16	16	75943	1	1	1		15645	Histone H2A OS=Triticum aestivum OX=4565 PE=3 SV=1
99	11405	tr|A0A3B6HNN3|A0A3B6HNN3_WHEAT	57.2	5	5	0	1	1	1	Oxidation (M)	62987	Uncharacterized protein OS=Triticum aestivum OX=4565 PE=4 SV=1
99	11407	tr|A0A3B6HSA4|A0A3B6HSA4_WHEAT	57.2	4	4	0	1	1	1	Oxidation (M)	76938	Uncharacterized protein OS=Triticum aestivum OX=4565 PE=4 SV=1
99	11455	tr|A0A3B6JM88|A0A3B6JM88_WHEAT	57.2	4	4	0	1	1	1	Oxidation (M)	74466	Uncharacterized protein OS=Triticum aestivum OX=4565 PE=4 SV=1
99	11456	tr|A0A3B6JNJ9|A0A3B6JNJ9_WHEAT	57.2	4	4	0	1	1	1	Oxidation (M)	77093	Uncharacterized protein OS=Triticum aestivum OX=4565 PE=4 SV=1
99	11554	tr|A0A3B6ISM7|A0A3B6ISM7_WHEAT	57.2	4	4	0	1	1	1	Oxidation (M)	84208	Uncharacterized protein OS=Triticum aestivum OX=4565 PE=4 SV=1
99	11695	tr|A0A3B6JKR7|A0A3B6JKR7_WHEAT	57.2	4	4	0	1	1	1	Oxidation (M)	77986	Uncharacterized protein OS=Triticum aestivum OX=4565 PE=4 SV=1
110	11779	tr|A0A3B5YPZ7|A0A3B5YPZ7_WHEAT	54.73	8	8	32867	1	1	1	Carbamidomethylation	22550	AAI domain-containing protein OS=Triticum aestivum OX=4565 PE=4 SV=1
94	11861	tr|A0A3B6RDZ0|A0A3B6RDZ0_WHEAT	53.12	5	5	31059	1	1	2		27786	Hydrophob_seed domain-containing protein OS=Triticum aestivum OX=4565 PE=4 SV=1
94	11862	tr|A0A3B6TKD9|A0A3B6TKD9_WHEAT	53.12	5	5	31059	1	1	2		29109	Hydrophob_seed domain-containing protein OS=Triticum aestivum OX=4565 PE=4 SV=1
94	11863	tr|A0A3B6S8N9|A0A3B6S8N9_WHEAT	53.12	4	4	31059	1	1	2		34257	Hydrophob_seed domain-containing protein OS=Triticum aestivum OX=4565 PE=4 SV=1
98	11798	tr|A0A3B5Y7P9|A0A3B5Y7P9_WHEAT	52.86	8	8	0	1	1	1		31770	NPL domain-containing protein OS=Triticum aestivum OX=4565 PE=4 SV=1
98	11799	tr|A0A3B5Y7P2|A0A3B5Y7P2_WHEAT	52.86	8	8	0	1	1	1		31968	NPL domain-containing protein OS=Triticum aestivum OX=4565 PE=4 SV=1
98	11800	tr|A0A3B6A459|A0A3B6A459_WHEAT	52.86	7	7	0	1	1	1		32203	C2H2-type domain-containing protein OS=Triticum aestivum OX=4565 PE=4 SV=1
98	11804	tr|A0A3B5Y877|A0A3B5Y877_WHEAT	52.86	7	7	0	1	1	1		32732	C2H2-type domain-containing protein OS=Triticum aestivum OX=4565 PE=3 SV=1
98	11806	tr|A0A3B5Y850|A0A3B5Y850_WHEAT	52.86	7	7	0	1	1	1		33156	C2H2-type domain-containing protein OS=Triticum aestivum OX=4565 PE=4 SV=1
98	11811	tr|A0A6M3WH33|A0A6M3WH33_WHEAT	52.86	7	7	0	1	1	1		33354	Histone deacetylase HDT701 protein A OS=Triticum aestivum OX=4565 PE=2 SV=1
98	11809	tr|Q0Z9W3|Q0Z9W3_WHEAT	52.86	7	7	0	1	1	1		33455	Histone deacetylase HDAC2 OS=Triticum aestivum OX=4565 PE=2 SV=1
98	11808	tr|A0A6M3WHC7|A0A6M3WHC7_WHEAT	52.86	7	7	0	1	1	1		33471	Histone deacetylase HDT701 protein B OS=Triticum aestivum OX=4565 PE=2 SV=1
98	11815	tr|A0A6M3WGV9|A0A6M3WGV9_WHEAT	52.86	7	7	0	1	1	1		33637	Histone deacetylase HDT701 protein D OS=Triticum aestivum OX=4565 PE=2 SV=1
98	11814	tr|A0A3B6A2W3|A0A3B6A2W3_WHEAT	52.86	7	7	0	1	1	1		33609	C2H2-type domain-containing protein OS=Triticum aestivum OX=4565 PE=3 SV=1
85	11842	tr|O65794|O65794_WHEAT	52.72	7	7	670290	1	1	3	Oxidation (M)	29159	Histone H1 OS=Triticum aestivum OX=4565 PE=3 SV=1
85	11841	tr|A0A3B6N111|A0A3B6N111_WHEAT	52.72	7	7	670290	1	1	3	Oxidation (M)	29048	H15 domain-containing protein OS=Triticum aestivum OX=4565 PE=3 SV=1
75	44942	tr|A0A3B6DLJ6|A0A3B6DLJ6_WHEAT	52.07	14	14	197420	1	1	3	Oxidation (M)	9280	Histone H4 OS=Triticum aestivum OX=4565 PE=3 SV=1
75	44943	tr|A0A3B6DNA1|A0A3B6DNA1_WHEAT	52.07	12	12	197420	1	1	3	Oxidation (M)	10984	Histone H4 OS=Triticum aestivum OX=4565 PE=3 SV=1
75	44948	P62786|H42_WHEAT	52.07	12	12	197420	1	1	3	Oxidation (M)	11467	Histone H4 variant TH091 OS=Triticum aestivum OX=4565 PE=3 SV=2
75	522	tr|A0A3B6DID8|A0A3B6DID8_WHEAT	52.07	12	12	197420	1	1	3	Oxidation (M)	11523	Histone H4 OS=Triticum aestivum OX=4565 PE=3 SV=1
75	82799	tr|A0A077RYQ1|A0A077RYQ1_WHEAT	52.07	12	12	197420	1	1	3	Oxidation (M)	11409	Histone H4 OS=Triticum aestivum OX=4565 GN=CAMPLR22A2D_LOCUS3927 PE=3 SV=1
75	519	tr|A0A3B6B3H4|A0A3B6B3H4_WHEAT	52.07	12	12	197420	1	1	3	Oxidation (M)	11439	Histone H4 OS=Triticum aestivum OX=4565 PE=3 SV=1
75	44947	tr|A0A3B6RPJ9|A0A3B6RPJ9_WHEAT	52.07	12	12	197420	1	1	3	Oxidation (M)	11444	Histone H4 OS=Triticum aestivum OX=4565 PE=3 SV=1
75	44946	P62785|H41_WHEAT	52.07	12	12	197420	1	1	3	Oxidation (M)	11409	Histone H4 variant TH011 OS=Triticum aestivum OX=4565 PE=3 SV=2
75	44945	tr|A0A3B6CBA0|A0A3B6CBA0_WHEAT	52.07	12	12	197420	1	1	3	Oxidation (M)	11366	Histone H4 OS=Triticum aestivum OX=4565 PE=3 SV=1
75	44944	tr|A0A3B6KIR7|A0A3B6KIR7_WHEAT	52.07	12	12	197420	1	1	3	Oxidation (M)	11451	Histone H4 OS=Triticum aestivum OX=4565 PE=3 SV=1
75	44949	tr|A0A3B6CBE7|A0A3B6CBE7_WHEAT	52.07	12	12	197420	1	1	3	Oxidation (M)	11546	Histone H4 OS=Triticum aestivum OX=4565 PE=3 SV=1
75	82800	tr|A0A7H4LLP7|A0A7H4LLP7_WHEAT	52.07	11	11	197420	1	1	3	Oxidation (M)	11931	Histone H4 OS=Triticum aestivum OX=4565 GN=CAMPLR22A2D_LOCUS4153 PE=3 SV=1
75	54674	tr|A0A3B5Z3M7|A0A3B5Z3M7_WHEAT	52.07	12	12	197420	1	1	3	Oxidation (M)	11396	Histone H4 OS=Triticum aestivum OX=4565 PE=3 SV=1
75	54673	tr|A0A3B6PHV6|A0A3B6PHV6_WHEAT	52.07	12	12	197420	1	1	3	Oxidation (M)	11429	Histone H4 OS=Triticum aestivum OX=4565 PE=3 SV=1
75	54672	tr|A0A3B6U3I5|A0A3B6U3I5_WHEAT	52.07	12	12	197420	1	1	3	Oxidation (M)	11423	Histone H4 OS=Triticum aestivum OX=4565 PE=3 SV=1
75	45020	tr|A0A3B6IYW6|A0A3B6IYW6_WHEAT	52.07	12	12	197420	1	1	3	Oxidation (M)	11310	Histone H4 OS=Triticum aestivum OX=4565 PE=3 SV=1
104	92842	tr|A0A455QTF1|A0A455QTF1_WHEAT	51.27	15	15	149880	1	1	1	Carbamidomethylation; Oxidation (M)	21335	Alpha-gliadin (Fragment) OS=Triticum aestivum OX=4565 PE=2 SV=1
95	11845	tr|A0A3B6FUF8|A0A3B6FUF8_WHEAT	50.73	2	2	75199	1	1	2		50113	Methanethiol oxidase OS=Triticum aestivum OX=4565 PE=3 SV=1
95	11847	tr|A0A3B6FVG8|A0A3B6FVG8_WHEAT	50.73	2	2	75199	1	1	2		50565	Methanethiol oxidase OS=Triticum aestivum OX=4565 PE=3 SV=1
95	11853	tr|W5D4W6|W5D4W6_WHEAT	50.73	2	2	75199	1	1	2		54232	Methanethiol oxidase OS=Triticum aestivum OX=4565 GN=TRAES_3BF153000010CFD_c1 PE=3 SV=1
95	11851	tr|A0A3B6EN11|A0A3B6EN11_WHEAT	50.73	2	2	75199	1	1	2		54109	Methanethiol oxidase OS=Triticum aestivum OX=4565 PE=3 SV=1
95	11850	tr|A0A3B6H0Z1|A0A3B6H0Z1_WHEAT	50.73	2	2	75199	1	1	2		54029	Methanethiol oxidase OS=Triticum aestivum OX=4565 PE=3 SV=1

## Sheet: Raw starch combined
Protein identification in Raw Starch all fractions combined
PEAKS Xpro
Database: Triticum aestivum
5 ppm parent mass error tolerance
0.25 Da fragment mass error tolerance
1 max missed cleavage
Trypsin, semispecific digest mode
Fixed modification: Carbamidomethylation (C)
Variable modifications: oxidation (M), deamidation (N.Q.)
Mode: PEAKS PTM
Maximum variable PTMs: 3
Filters: 1% FDR (peptides); -10lgP ≥50.0 (proteins); minimum of two peptides
Protein Group	Protein ID	Accession	-10lgP	Coverage (%)	Coverage (%) Raw starch	Area Raw starch	#Peptides	#Unique	#Spec Raw starch	PTM	Avg. Mass	Description
1	8	tr|Q84QW7|Q84QW7_WHEAT	446.67	72	72		75	0	759	Carbamidomethylation; Deamidation (NQ); Oxidation (M); Acetylation (K); Acetylation (N-term); 18 more	66278	Starch synthase chloroplastic/amyloplastic OS=Triticum aestivum OX=4565 GN=gss1 PE=2 SV=1
1	7	tr|Q9S7N5|Q9S7N5_WHEAT	446.67	72	72		75	0	759	Carbamidomethylation; Deamidation (NQ); Oxidation (M); Acetylation (K); Acetylation (N-term); 18 more	66269	Starch synthase chloroplastic/amyloplastic OS=Triticum aestivum OX=4565 GN=waxy PE=2 SV=1
4	3	tr|A0A2Z6DUA7|A0A2Z6DUA7_WHEAT	446.64	73	73		70	0	697	Carbamidomethylation; Deamidation (NQ); Oxidation (M); Acetylation (K); Acetylation (N-term); 18 more	66313	Starch synthase chloroplastic/amyloplastic OS=Triticum aestivum OX=4565 GN=Wx PE=3 SV=1
2	51	tr|A0A0A6ZM52|A0A0A6ZM52_WHEAT	445.72	72	72	215320	75	1	745	Carbamidomethylation; Deamidation (NQ); Oxidation (M); Acetylation (K); Acetylation (N-term); 19 more	66271	Starch synthase chloroplastic/amyloplastic OS=Triticum aestivum OX=4565 PE=3 SV=1
7	16	tr|A0A2Z6DUC1|A0A2Z6DUC1_WHEAT	444.49	73	73	62021	70	1	682	Carbamidomethylation; Deamidation (NQ); Oxidation (M); Acetylation (K); Acetylation (N-term); 18 more	66343	Starch synthase chloroplastic/amyloplastic OS=Triticum aestivum OX=4565 GN=Wx PE=3 SV=1
8	11	tr|Q9SXK4|Q9SXK4_WHEAT	443.99	71	71	10139000	70	2	641	Carbamidomethylation; Deamidation (NQ); Oxidation (M); Acetylation (K); Acetylation (N-term); 19 more	66556	Starch synthase chloroplastic/amyloplastic OS=Triticum aestivum OX=4565 GN=waxy PE=3 SV=1
8	10	tr|B3V9H7|B3V9H7_WHEAT	443.99	71	71	10139000	70	2	641	Carbamidomethylation; Deamidation (NQ); Oxidation (M); Acetylation (K); Acetylation (N-term); 19 more	66526	Starch synthase chloroplastic/amyloplastic OS=Triticum aestivum OX=4565 GN=Wx-1 PE=3 SV=1
8	5	tr|A0A0A6ZLC5|A0A0A6ZLC5_WHEAT	443.99	71	71	10139000	70	2	641	Carbamidomethylation; Deamidation (NQ); Oxidation (M); Acetylation (K); Acetylation (N-term); 19 more	66435	Starch synthase chloroplastic/amyloplastic OS=Triticum aestivum OX=4565 GN=Wx-A1 PE=3 SV=1
5	46	tr|A0A0A6ZL53|A0A0A6ZL53_WHEAT	443.14	68	68		75	0	691	Carbamidomethylation; Deamidation (NQ); Oxidation (M); Acetylation (K); Acetylation (N-term); 18 more	66279	Starch synthase chloroplastic/amyloplastic OS=Triticum aestivum OX=4565 PE=2 SV=1
3	116857	tr|W8FJ68|W8FJ68_WHEAT	442.9	67	67		67	0	707	Carbamidomethylation; Deamidation (NQ); Oxidation (M); Acetylation (K); Acetylation (N-term); 17 more	66227	Starch synthase chloroplastic/amyloplastic OS=Triticum aestivum OX=4565 GN=Wx PE=3 SV=1
6	6	tr|A0A0A6ZLC1|A0A0A6ZLC1_WHEAT	441.46	72	72		70	0	686	Carbamidomethylation; Deamidation (NQ); Oxidation (M); Acetylation (K); Acetylation (N-term); 19 more	66451	Starch synthase chloroplastic/amyloplastic OS=Triticum aestivum OX=4565 PE=2 SV=1
10	15	tr|A0A8B0G1F2|A0A8B0G1F2_WHEAT	439.3	70	70	30811	62	1	382	Carbamidomethylation; Deamidation (NQ); Oxidation (M)	66391	Granule-bound starch synthase I OS=Triticum aestivum OX=4565 GN=Wx-A1 PE=4 SV=1
9	11759	tr|Q8LLD5|Q8LLD5_WHEAT	419.59	68	68		61	0	597	Carbamidomethylation; Deamidation (NQ); Oxidation (M); Acetylation (K); Acetylation (N-term); 13 more	65805	Starch synthase chloroplastic/amyloplastic OS=Triticum aestivum OX=4565 GN=WGBSSI PE=2 SV=1
12	79	tr|A0A3B6SB88|A0A3B6SB88_WHEAT	416.93	61	61	79794000	55	24	341	Carbamidomethylation; Deamidation (NQ); Oxidation (M); Carbamylation; Formylation; 12 more	84566	Starch synthase chloroplastic/amyloplastic OS=Triticum aestivum OX=4565 PE=3 SV=1
12	83	tr|Q9LEE2|Q9LEE2_WHEAT	416.93	59	59	79794000	55	24	341	Carbamidomethylation; Deamidation (NQ); Oxidation (M); Carbamylation; Formylation; 12 more	86795	Starch synthase chloroplastic/amyloplastic OS=Triticum aestivum OX=4565 GN=wSs2a-3 PE=2 SV=1
11	78	tr|Q2WGB1|Q2WGB1_WHEAT	407.45	63	63	74610000	50	19	349	Carbamidomethylation; Deamidation (NQ); Oxidation (M); Carbamylation; Formylation; 12 more	86945	Starch synthase chloroplastic/amyloplastic OS=Triticum aestivum OX=4565 GN=wSSII-D PE=3 SV=1
13	88	tr|A0A3B6RCB1|A0A3B6RCB1_WHEAT	393.97	57	57		51	0	321	Carbamidomethylation; Deamidation (NQ); Oxidation (M); Acetylation (N-term); Carbamylation; 13 more	86979	Starch synthase chloroplastic/amyloplastic OS=Triticum aestivum OX=4565 PE=3 SV=1
13	89	tr|Q9LEE3|Q9LEE3_WHEAT	393.97	57	57		51	0	321	Carbamidomethylation; Deamidation (NQ); Oxidation (M); Acetylation (N-term); Carbamylation; 13 more	87278	Starch synthase chloroplastic/amyloplastic OS=Triticum aestivum OX=4565 GN=wSs2a-2 PE=2 SV=1
14	86	tr|Q9SPM9|Q9SPM9_WHEAT	391.52	58	58		50	0	287	Carbamidomethylation; Deamidation (NQ); Oxidation (M); Acetylation (N-term); Carbamylation; 10 more	87234	Starch synthase chloroplastic/amyloplastic OS=Triticum aestivum OX=4565 PE=2 SV=1
15	108	tr|A0A7H4LIQ4|A0A7H4LIQ4_WHEAT	315.14	43	43		27	0	147	Carbamidomethylation; Deamidation (NQ); Oxidation (M); Carbamylation; Dehydration; 2 more	94765	1 4-alpha-glucan branching enzyme OS=Triticum aestivum OX=4565 GN=CAMPLR22A2D_LOCUS3104 PE=3 SV=1
15	105	tr|A0A3B6DEB0|A0A3B6DEB0_WHEAT	315.14	44	44		27	0	147	Carbamidomethylation; Deamidation (NQ); Oxidation (M); Carbamylation; Dehydration; 2 more	94206	1 4-alpha-glucan branching enzyme OS=Triticum aestivum OX=4565 PE=3 SV=1
15	107	tr|A0A3B6DDS7|A0A3B6DDS7_WHEAT	315.14	44	44		27	0	147	Carbamidomethylation; Deamidation (NQ); Oxidation (M); Carbamylation; Dehydration; 2 more	94434	1 4-alpha-glucan branching enzyme OS=Triticum aestivum OX=4565 PE=3 SV=1
16	111	tr|A0A3B6CA24|A0A3B6CA24_WHEAT	314.77	44	44	1658800	27	1	139	Carbamidomethylation; Deamidation (NQ); Oxidation (M); Carbamylation; Dehydration; 2 more	94140	1 4-alpha-glucan branching enzyme OS=Triticum aestivum OX=4565 PE=3 SV=1
16	112	tr|A0A3B6C7J9|A0A3B6C7J9_WHEAT	314.77	44	44	1658800	27	1	139	Carbamidomethylation; Deamidation (NQ); Oxidation (M); Carbamylation; Dehydration; 2 more	94368	1 4-alpha-glucan branching enzyme OS=Triticum aestivum OX=4565 PE=3 SV=1
18	166	tr|Q9SQG9|Q9SQG9_WHEAT	313.54	56	56	1552600	23	2	96	Carbamidomethylation; Deamidation (NQ); Oxidation (M); Dehydration; Formylation; 8 more	71019	Starch synthase chloroplastic/amyloplastic OS=Triticum aestivum OX=4565 PE=2 SV=1
19	177	tr|A0A3B6RDL8|A0A3B6RDL8_WHEAT	312.86	50	50	489290	23	2	91	Carbamidomethylation; Deamidation (NQ); Oxidation (M); Dehydration; Formylation; 8 more	70814	Starch synthase chloroplastic/amyloplastic OS=Triticum aestivum OX=4565 PE=3 SV=1
17	102	tr|A0A3B6B0H3|A0A3B6B0H3_WHEAT	311.98	44	44	3712200	26	2	131	Carbamidomethylation; Deamidation (NQ); Oxidation (M); Carbamylation; Dehydration; 2 more	94039	1 4-alpha-glucan branching enzyme OS=Triticum aestivum OX=4565 PE=3 SV=1
27	155	tr|A0A3B6DDM1|A0A3B6DDM1_WHEAT	281.32	40	40		19	0	60	Carbamidomethylation; Deamidation (NQ); Oxidation (M); Dehydration; Carbamidomethylation (DHKE X@N-term)	92538	1 4-alpha-glucan branching enzyme OS=Triticum aestivum OX=4565 PE=3 SV=1
27	156	tr|A0A3B6DE04|A0A3B6DE04_WHEAT	281.32	40	40		19	0	60	Carbamidomethylation; Deamidation (NQ); Oxidation (M); Dehydration; Carbamidomethylation (DHKE X@N-term)	93068	1 4-alpha-glucan branching enzyme OS=Triticum aestivum OX=4565 PE=3 SV=1
29	182	tr|O24397|O24397_WHEAT	277.74	38	38	4118400	17	1	55	Carbamidomethylation; Deamidation (NQ); Oxidation (M); Dehydration; Oxidation (HW); 2 more	83442	1 4-alpha-glucan branching enzyme OS=Triticum aestivum OX=4565 PE=2 SV=1
25	198	tr|A0A7M3V797|A0A7M3V797_WHEAT	273.19	44	44	263830	13	2	62	Carbamidomethylation; Deamidation (NQ); Oxidation (M); Dehydration; Formylation; 8 more	41822	Soluble starch synthase (Fragment) OS=Triticum aestivum OX=4565 GN=SS1 PE=4 SV=1
24	128	tr|Q9FUU7|Q9FUU7_WHEAT	271.94	43	43	2016300	20	1	66	Carbamidomethylation; Deamidation (NQ); Oxidation (M); Dehydration; Carbamidomethylation (DHKE X@N-term); Dihydroxy	92970	1 4-alpha-glucan branching enzyme OS=Triticum aestivum OX=4565 GN=Sbe2 PE=2 SV=1
24	127	tr|P93691|P93691_WHEAT	271.94	43	43	2016300	20	1	66	Carbamidomethylation; Deamidation (NQ); Oxidation (M); Dehydration; Carbamidomethylation (DHKE X@N-term); Dihydroxy	92936	1 4-alpha-glucan branching enzyme OS=Triticum aestivum OX=4565 GN=sbe2 PE=2 SV=1
24	131	tr|A0A3B6AZ00|A0A3B6AZ00_WHEAT	271.94	43	43	2016300	20	1	66	Carbamidomethylation; Deamidation (NQ); Oxidation (M); Dehydration; Carbamidomethylation (DHKE X@N-term); Dihydroxy	93629	1 4-alpha-glucan branching enzyme OS=Triticum aestivum OX=4565 PE=3 SV=1
24	125	tr|G3CCE7|G3CCE7_WHEAT	271.94	43	43	2016300	20	1	66	Carbamidomethylation; Deamidation (NQ); Oxidation (M); Dehydration; Carbamidomethylation (DHKE X@N-term); Dihydroxy	93015	1 4-alpha-glucan branching enzyme OS=Triticum aestivum OX=4565 GN=sbeiia PE=3 SV=1
23	297	tr|A0A3B6IYD4|A0A3B6IYD4_WHEAT	270.83	44	44	3426600	14	3	67	Carbamidomethylation; Deamidation (NQ); Oxidation (M); Acetylation (Protein N-term); Tryptophan oxidation to oxolactone	58728	Beta-amylase OS=Triticum aestivum OX=4565 PE=3 SV=1
23	301	tr|A0A3B6J0P1|A0A3B6J0P1_WHEAT	270.83	43	43	3426600	14	3	67	Carbamidomethylation; Deamidation (NQ); Oxidation (M); Acetylation (Protein N-term); Tryptophan oxidation to oxolactone	61421	Beta-amylase OS=Triticum aestivum OX=4565 PE=3 SV=1
20	440	tr|A0A3B6TZ67|A0A3B6TZ67_WHEAT	269.86	41	41	3636000	14	3	84	Carbamidomethylation; Deamidation (NQ); Oxidation (M); Pyro-glu from Q; Tryptophan oxidation to oxolactone	59957	Beta-amylase OS=Triticum aestivum OX=4565 PE=3 SV=1
20	441	tr|A0A3B6UA75|A0A3B6UA75_WHEAT	269.86	40	40	3636000	14	3	84	Carbamidomethylation; Deamidation (NQ); Oxidation (M); Pyro-glu from Q; Tryptophan oxidation to oxolactone	61114	Beta-amylase OS=Triticum aestivum OX=4565 PE=3 SV=1
20	442	tr|A0A3B6U3W8|A0A3B6U3W8_WHEAT	269.86	40	40	3636000	14	3	84	Carbamidomethylation; Deamidation (NQ); Oxidation (M); Pyro-glu from Q; Tryptophan oxidation to oxolactone	62609	Beta-amylase OS=Triticum aestivum OX=4565 PE=3 SV=1
20	437	tr|A0A3B6U9P0|A0A3B6U9P0_WHEAT	269.86	42	42	3636000	14	3	84	Carbamidomethylation; Deamidation (NQ); Oxidation (M); Pyro-glu from Q; Tryptophan oxidation to oxolactone	58926	Beta-amylase OS=Triticum aestivum OX=4565 PE=3 SV=1
30	152	tr|B9W4U7|B9W4U7_WHEAT	265.58	41	41	806360	19	1	51	Carbamidomethylation; Deamidation (NQ); Oxidation (M); Dehydration; Carbamidomethylation (DHKE X@N-term); Dihydroxy	93006	1 4-alpha-glucan branching enzyme OS=Triticum aestivum OX=4565 GN=sbeiia PE=3 SV=1
30	151	tr|A0A3B6C9D0|A0A3B6C9D0_WHEAT	265.58	41	41	806360	19	1	51	Carbamidomethylation; Deamidation (NQ); Oxidation (M); Dehydration; Carbamidomethylation (DHKE X@N-term); Dihydroxy	93079	1 4-alpha-glucan branching enzyme OS=Triticum aestivum OX=4565 PE=3 SV=1
30	153	tr|A0A3B6C715|A0A3B6C715_WHEAT	265.58	40	40	806360	19	1	51	Carbamidomethylation; Deamidation (NQ); Oxidation (M); Dehydration; Carbamidomethylation (DHKE X@N-term); Dihydroxy	93662	1 4-alpha-glucan branching enzyme OS=Triticum aestivum OX=4565 PE=3 SV=1
26	436	tr|A0A3B6KSH4|A0A3B6KSH4_WHEAT	261.94	36	36	111360	12	1	62	Carbamidomethylation; Deamidation (NQ); Oxidation (M); Acetylation (Protein N-term); Pyro-glu from Q; Tryptophan oxidation to oxolactone	58864	Beta-amylase OS=Triticum aestivum OX=4565 PE=3 SV=1
28	209	tr|I6QQ39|I6QQ39_WHEAT	241.59	25	25	1430900	11	2	59	Carbamidomethylation; Deamidation (NQ); Oxidation (M); Pyro-glu from Q; Carbamidomethylation (DHKE X@N-term)	66325	Globulin-3A OS=Triticum aestivum OX=4565 GN=Glo-3A PE=2 SV=1
40	11763	P93693|SPZ1B_WHEAT	238.09	46	46	1189800	10	4	22	Carbamidomethylation; Deamidation (NQ); Oxidation (M); 2 4-diacetamido-2 4 6-trideoxyglucopyranose	43033	Serpin-Z1B OS=Triticum aestivum OX=4565 PE=1 SV=1
32	286	tr|A0A3B6JDG3|A0A3B6JDG3_WHEAT	233.36	25	25		11	0	35	Carbamidomethylation; Deamidation (NQ); Oxidation (M)	66236	Uncharacterized protein OS=Triticum aestivum OX=4565 PE=4 SV=1
32	287	tr|A0A3B6JBZ2|A0A3B6JBZ2_WHEAT	233.36	25	25		11	0	35	Carbamidomethylation; Deamidation (NQ); Oxidation (M)	68332	Uncharacterized protein OS=Triticum aestivum OX=4565 PE=4 SV=1
31	289	tr|A0A3B6JCJ8|A0A3B6JCJ8_WHEAT	232.48	29	29	1049000	12	3	36	Carbamidomethylation; Deamidation (NQ); Oxidation (M)	66060	Uncharacterized protein OS=Triticum aestivum OX=4565 PE=4 SV=1
31	290	tr|A0A3B6JER7|A0A3B6JER7_WHEAT	232.48	27	27	1049000	12	3	36	Carbamidomethylation; Deamidation (NQ); Oxidation (M)	70618	Uncharacterized protein OS=Triticum aestivum OX=4565 PE=4 SV=1
33	213	tr|A0A3B6IJ76|A0A3B6IJ76_WHEAT	221.18	24	24		10	0	34	Carbamidomethylation; Deamidation (NQ); Oxidation (M)	69450	Uncharacterized protein OS=Triticum aestivum OX=4565 PE=4 SV=1
35	240	tr|A0A3B6ILV9|A0A3B6ILV9_WHEAT	214.54	21	21		9	0	32	Carbamidomethylation; Deamidation (NQ); Oxidation (M)	68907	Uncharacterized protein OS=Triticum aestivum OX=4565 PE=4 SV=1
34	116872	tr|Q8S545|Q8S545_WHEAT	200.66	95	95		5	0	33	Carbamidomethylation; Deamidation (NQ); Pyro-glu from E; Carbamidomethylation (DHKE X@N-term); Iodination	9043	Waxy (Fragment) OS=Triticum aestivum OX=4565 GN=WX-W1 PE=4 SV=1
47	116871	tr|R9XWC4|R9XWC4_WHEAT	197.96	26	26	165930	7	1	18	Carbamidomethylation; Deamidation (NQ); Oxidation (M); Methylation(KR)	37468	Gamma-gliadin OS=Triticum aestivum OX=4565 PE=4 SV=1
50	610	tr|Q7DMU0|Q7DMU0_WHEAT	197.65	19	19		8	0	17	Carbamidomethylation; Deamidation (NQ); Oxidation (M)	72253	Storage protein OS=Triticum aestivum OX=4565 GN=Gbl1 PE=4 SV=1
21	31940	tr|Q6J162|Q6J162_WHEAT	194.39	24	24	710010	9	1	80	Carbamidomethylation; Oxidation (M)	28939	S-type low molecular weight glutenin L4-292 (Fragment) OS=Triticum aestivum OX=4565 PE=4 SV=1
21	31942	tr|I1XB56|I1XB56_WHEAT	194.39	20	20	710010	9	1	80	Carbamidomethylation; Oxidation (M)	34744	Low-molecular-weight glutenin subunit (Fragment) OS=Triticum aestivum OX=4565 GN=LMW-GS PE=4 SV=1
21	31945	tr|R4JBL6|R4JBL6_WHEAT	194.39	19	19	710010	9	1	80	Carbamidomethylation; Oxidation (M)	36710	Low-molecular-weight glutenin subunit (Fragment) OS=Triticum aestivum OX=4565 GN=LMW-GS PE=4 SV=1
21	31946	tr|R4JB40|R4JB40_WHEAT	194.39	19	19	710010	9	1	80	Carbamidomethylation; Oxidation (M)	36838	Low-molecular-weight glutenin subunit (Fragment) OS=Triticum aestivum OX=4565 GN=LMW-GS PE=4 SV=1
21	31947	tr|R4JBJ2|R4JBJ2_WHEAT	194.39	19	19	710010	9	1	80	Carbamidomethylation; Oxidation (M)	36966	Low-molecular-weight glutenin subunit (Fragment) OS=Triticum aestivum OX=4565 GN=LMW-GS PE=4 SV=1
21	31948	tr|R4JB54|R4JB54_WHEAT	194.39	19	19	710010	9	1	80	Carbamidomethylation; Oxidation (M)	37223	Low-molecular-weight glutenin subunit (Fragment) OS=Triticum aestivum OX=4565 GN=LMW-GS PE=4 SV=1
21	31949	tr|R4JB14|R4JB14_WHEAT	194.39	19	19	710010	9	1	80	Carbamidomethylation; Oxidation (M)	37351	Low-molecular-weight glutenin subunit (Fragment) OS=Triticum aestivum OX=4565 GN=LMW-GS PE=4 SV=1
21	31951	tr|R4JF82|R4JF82_WHEAT	194.39	18	18	710010	9	1	80	Carbamidomethylation; Oxidation (M)	37479	Low-molecular-weight glutenin subunit (Fragment) OS=Triticum aestivum OX=4565 GN=LMW-GS PE=4 SV=1
21	31950	tr|R4JFB5|R4JFB5_WHEAT	194.39	18	18	710010	9	1	80	Carbamidomethylation; Oxidation (M)	37448	Low-molecular-weight glutenin subunit (Fragment) OS=Triticum aestivum OX=4565 GN=LMW-GS PE=4 SV=1
21	31952	tr|A0A7D5BJ88|A0A7D5BJ88_WHEAT	194.39	18	18	710010	9	1	80	Carbamidomethylation; Oxidation (M)	37949	Low-molecular-weight glutenin subunit OS=Triticum aestivum OX=4565 GN=LMW-GS PE=4 SV=1
21	31956	tr|Q75ZV8|Q75ZV8_WHEAT	194.39	17	17	710010	9	1	80	Carbamidomethylation; Oxidation (M)	39030	Low molecular weight glutenin subunit OS=Triticum aestivum OX=4565 GN=GLEN42K PE=2 SV=1
21	31955	tr|Q68AN2|Q68AN2_WHEAT	194.39	17	17	710010	9	1	80	Carbamidomethylation; Oxidation (M)	39062	LMW-s KS2 OS=Triticum aestivum OX=4565 GN=KANS2 PE=2 SV=1
21	31954	tr|Q18NR2|Q18NR2_WHEAT	194.39	17	17	710010	9	1	80	Carbamidomethylation; Oxidation (M)	39044	LMW glutenin subunit OS=Triticum aestivum OX=4565 GN=Glu-B3g PE=4 SV=1
21	31958	tr|A0A2U8JCZ2|A0A2U8JCZ2_WHEAT	194.39	17	17	710010	9	1	80	Carbamidomethylation; Oxidation (M)	41010	LMW-B3 OS=Triticum aestivum OX=4565 GN=Glu-3 PE=4 SV=1
21	31959	tr|B2Y2Q1|B2Y2Q1_WHEAT	194.39	17	17	710010	9	1	80	Carbamidomethylation; Oxidation (M)	41138	Low molecular weight glutenin subunit OS=Triticum aestivum OX=4565 GN=GluB3-1 PE=4 SV=1
21	31960	tr|B2Y2Q4|B2Y2Q4_WHEAT	194.39	17	17	710010	9	1	80	Carbamidomethylation; Oxidation (M)	41523	Low molecular weight glutenin subunit OS=Triticum aestivum OX=4565 GN=GluB3-1 PE=4 SV=1
21	31961	tr|B2Y2Q3|B2Y2Q3_WHEAT	194.39	16	16	710010	9	1	80	Carbamidomethylation; Oxidation (M)	41651	Low molecular weight glutenin subunit OS=Triticum aestivum OX=4565 GN=GluB3-1 PE=4 SV=1
21	31962	tr|B2Y2Q2|B2Y2Q2_WHEAT	194.39	16	16	710010	9	1	80	Carbamidomethylation; Oxidation (M)	41779	Low molecular weight glutenin subunit OS=Triticum aestivum OX=4565 GN=GluB3-1 PE=4 SV=1
21	31953	tr|A0A7D4XSI0|A0A7D4XSI0_WHEAT	194.39	18	18	710010	9	1	80	Carbamidomethylation; Oxidation (M)	38398	Low-molecular-weight glutenin subunit OS=Triticum aestivum OX=4565 GN=LMW-GS PE=4 SV=1
21	31944	tr|A0A7D4XNS9|A0A7D4XNS9_WHEAT	194.39	20	20	710010	9	1	80	Carbamidomethylation; Oxidation (M)	34974	Low-molecular-weight glutenin subunit OS=Triticum aestivum OX=4565 GN=LMW-GS PE=4 SV=1
41	31983	tr|B6UKM5|B6UKM5_WHEAT	192.44	22	22	1386100	7	2	22	Carbamidomethylation; Oxidation (M); Oxidation (HW)	34496	Gamma-gliadin OS=Triticum aestivum OX=4565 GN=ll903 PE=4 SV=1
41	116911	tr|B6UKP8|B6UKP8_WHEAT	192.44	26	26	1386100	7	2	22	Carbamidomethylation; Oxidation (M); Oxidation (HW)	28803	Gamma-gliadin OS=Triticum aestivum OX=4565 GN=ll941 PE=4 SV=1
52	11816	tr|A0A3B6SQD7|A0A3B6SQD7_WHEAT	188.99	20	20	76505	9	1	16	Carbamidomethylation; Oxidation (M)	88245	1 4-alpha-glucan branching enzyme OS=Triticum aestivum OX=4565 PE=3 SV=1
52	11818	tr|A0A3B6SLM3|A0A3B6SLM3_WHEAT	188.99	20	20	76505	9	1	16	Carbamidomethylation; Oxidation (M)	90204	1 4-alpha-glucan branching enzyme OS=Triticum aestivum OX=4565 PE=3 SV=1
46	275	tr|A0A3B6LUV8|A0A3B6LUV8_WHEAT	186.94	22	22	2904000	5	4	18		56581	Uncharacterized protein OS=Triticum aestivum OX=4565 PE=4 SV=1
51	11769	tr|A0A3B6DBK7|A0A3B6DBK7_WHEAT	186.17	18	18	3157900	5	1	17	Carbamidomethylation; Oxidation (M)	56102	Beta-amylase OS=Triticum aestivum OX=4565 PE=3 SV=1
51	11770	P93594|AMYB_WHEAT	186.17	18	18	3157900	5	1	17	Carbamidomethylation; Oxidation (M)	56611	Beta-amylase Tri a 17 OS=Triticum aestivum OX=4565 GN=BMY1 PE=1 SV=1
51	669	tr|A0A3B6C4B2|A0A3B6C4B2_WHEAT	186.17	18	18	3157900	5	1	17	Carbamidomethylation; Oxidation (M)	56641	Beta-amylase OS=Triticum aestivum OX=4565 PE=3 SV=1
51	11772	tr|A0A2X0TUH3|A0A2X0TUH3_WHEAT	186.17	18	18	3157900	5	1	17	Carbamidomethylation; Oxidation (M)	57052	Beta-amylase OS=Triticum aestivum OX=4565 GN=CAMPLR22A2D_LOCUS2061 PE=3 SV=1
51	11771	tr|A0A3B6C6N3|A0A3B6C6N3_WHEAT	186.17	18	18	3157900	5	1	17	Carbamidomethylation; Oxidation (M)	57078	Beta-amylase OS=Triticum aestivum OX=4565 PE=3 SV=1
22	116982	tr|R9XVB0|R9XVB0_WHEAT	185.46	13	13	255570	9	2	67	Oxidation (M)	34998	LMW-GS OS=Triticum aestivum OX=4565 GN=glu-3 PE=4 SV=1
55	11774	tr|B2CGM6|B2CGM6_WHEAT	184.27	15	15	308430	5	1	14	Carbamidomethylation	64936	Triticin OS=Triticum aestivum OX=4565 PE=3 SV=1
55	11773	tr|A0A3B5ZP43|A0A3B5ZP43_WHEAT	184.27	15	15	308430	5	1	14	Carbamidomethylation	64926	Uncharacterized protein OS=Triticum aestivum OX=4565 PE=3 SV=1
37	215	tr|Q42451|Q42451_WHEAT	181.92	26	26	9199600	11	11	27	Carbamidomethylation; Oxidation (M)	84637	Glu-B1-1b HMW glutenin subunit OS=Triticum aestivum OX=4565 PE=3 SV=1
37	116860	tr|G4Y3Y0|G4Y3Y0_WHEAT	181.92	26	26	9199600	11	11	27	Carbamidomethylation; Oxidation (M)	85239	High-molecular-weight glutenin subunit Bx7.1 OS=Triticum aestivum OX=4565 GN=Glu-B1br PE=3 SV=1
37	116859	tr|G4Y3Y1|G4Y3Y1_WHEAT	181.92	26	26	9199600	11	11	27	Carbamidomethylation; Oxidation (M)	85243	High-molecular-weight glutenin subunit Bx7.2 OS=Triticum aestivum OX=4565 GN=Glu-B1br PE=3 SV=1
37	216	tr|Q45R38|Q45R38_WHEAT	181.92	26	26	9199600	11	11	27	Carbamidomethylation; Oxidation (M)	85233	HMW glutenin x-type subunit Bx7 OS=Triticum aestivum OX=4565 GN=Glu-B1al PE=2 SV=1
37	116861	tr|G4Y3Y2|G4Y3Y2_WHEAT	181.92	26	26	9199600	11	11	27	Carbamidomethylation; Oxidation (M)	85206	High-molecular-weight glutenin subunit Bx7.3 OS=Triticum aestivum OX=4565 GN=Glu-B1bs PE=3 SV=1
37	220	tr|Q1KL95|Q1KL95_WHEAT	181.92	26	26	9199600	11	11	27	Carbamidomethylation; Oxidation (M)	84677	1Bx high molecular weight glutenin subunit OS=Triticum aestivum OX=4565 PE=3 SV=1
37	116862	tr|Q18MZ6|Q18MZ6_WHEAT	181.92	28	28	9199600	11	11	27	Carbamidomethylation; Oxidation (M)	80069	High-molecular-weight glutenin subunit Bx17 OS=Triticum aestivum OX=4565 GN=Glu-B1 PE=3 SV=1
36	496	tr|A0A3B6QI69|A0A3B6QI69_WHEAT	181.23	13	13	8023400	6	2	31	Carbamidomethylation; Deamidation (NQ); Oxidation (M)	72272	Glyco_transf_5 domain-containing protein OS=Triticum aestivum OX=4565 PE=3 SV=1
70	420	tr|A0A3B6TZD9|A0A3B6TZD9_WHEAT	177.05	30	30	1146700	4	2	10	Carbamidomethylation; Deamidation (NQ)	28401	Chitinase OS=Triticum aestivum OX=4565 PE=4 SV=1
59	11776	tr|A0A3B5XV32|A0A3B5XV32_WHEAT	176.96	15	15	89681	5	1	13	Carbamidomethylation	63867	Uncharacterized protein OS=Triticum aestivum OX=4565 PE=3 SV=1
59	11777	tr|B2CGM5|B2CGM5_WHEAT	176.96	15	15	89681	5	1	13	Carbamidomethylation	64882	Triticin OS=Triticum aestivum OX=4565 PE=2 SV=1
48	116858	tr|Q9FUU8|Q9FUU8_WHEAT	176.15	19	19	30964	9	1	17	Carbamidomethylation; Oxidation (M)	93984	1 4-alpha-glucan branching enzyme OS=Triticum aestivum OX=4565 GN=Sbe1A PE=2 SV=1
48	11801	tr|Q9XGB2|Q9XGB2_WHEAT	176.15	19	19	30964	9	1	17	Carbamidomethylation; Oxidation (M)	97503	1 4-alpha-glucan branching enzyme OS=Triticum aestivum OX=4565 GN=sbe1 PE=3 SV=1
48	11788	tr|A0A3B6RST4|A0A3B6RST4_WHEAT	176.15	21	21	30964	9	1	17	Carbamidomethylation; Oxidation (M)	89872	1 4-alpha-glucan branching enzyme OS=Triticum aestivum OX=4565 PE=3 SV=1
48	11792	tr|Q9XGB3|Q9XGB3_WHEAT	176.15	20	20	30964	9	1	17	Carbamidomethylation; Oxidation (M)	91527	1 4-alpha-glucan branching enzyme OS=Triticum aestivum OX=4565 GN=sbe1 PE=3 SV=1
48	11799	tr|Q9XGB1|Q9XGB1_WHEAT	176.15	19	19	30964	9	1	17	Carbamidomethylation; Oxidation (M)	93988	1 4-alpha-glucan branching enzyme OS=Triticum aestivum OX=4565 GN=sbe1 PE=3 SV=1
48	11800	tr|A0A3B6RT04|A0A3B6RT04_WHEAT	176.15	19	19	30964	9	1	17	Carbamidomethylation; Oxidation (M)	95331	1 4-alpha-glucan branching enzyme OS=Triticum aestivum OX=4565 PE=3 SV=1
57	291	tr|A0A3B6T7X8|A0A3B6T7X8_WHEAT	173.5	23	23	0	4	1	14	Carbamidomethylation; Oxidation (M)	31911	Uncharacterized protein OS=Triticum aestivum OX=4565 PE=4 SV=1
61	11768	tr|H9AXB4|H9AXB4_WHEAT	172.67	35	35		6	0	13	Carbamidomethylation; Oxidation (M)	42553	Serpin-N3.7 OS=Triticum aestivum OX=4565 PE=2 SV=1
60	278	tr|A0A3B6KNF4|A0A3B6KNF4_WHEAT	170.06	22	22	1102500	5	4	13	Oxidation (M)	56242	Uncharacterized protein OS=Triticum aestivum OX=4565 PE=4 SV=1
49	607	tr|B6UKP1|B6UKP1_WHEAT	169.27	20	20		5	0	17	Deamidation (NQ); Methylation(KR)	31952	Gamma-gliadin OS=Triticum aestivum OX=4565 GN=ll930 PE=4 SV=1
56	11851	tr|A0A3B6B1W5|A0A3B6B1W5_WHEAT	169	14	14	200370	4	1	14	Carbamidomethylation; Oxidation (M)	65888	Starch synthase chloroplastic/amyloplastic OS=Triticum aestivum OX=4565 PE=3 SV=1
45	32080	tr|A0A290XZ14|A0A290XZ14_WHEAT	168.92	13	13		5	0	19	Carbamidomethylation; Oxidation (HW)	31780	Gamma-gliadin (Fragment) OS=Triticum aestivum OX=4565 PE=4 SV=1
39	378	tr|Q07810|Q07810_WHEAT	166.99	22	22	1350200	4	1	23	Deamidation (NQ); Oxidation (M)	29613	rRNA N-glycosidase OS=Triticum aestivum OX=4565 GN=trig7 PE=3 SV=1
39	377	tr|A0A3B6LV31|A0A3B6LV31_WHEAT	166.99	22	22	1350200	4	1	23	Deamidation (NQ); Oxidation (M)	29653	rRNA N-glycosidase OS=Triticum aestivum OX=4565 PE=3 SV=1
39	11780	tr|A0A3B6LWE2|A0A3B6LWE2_WHEAT	166.99	22	22	1350200	4	1	23	Deamidation (NQ); Oxidation (M)	30055	rRNA N-glycosidase OS=Triticum aestivum OX=4565 PE=3 SV=1
94	31915	tr|A0A3B6D8Z5|A0A3B6D8Z5_WHEAT	166.67	8	8		3	0	6		94510	Sucrose synthase OS=Triticum aestivum OX=4565 PE=3 SV=1
94	31917	tr|A0A7H4LED9|A0A7H4LED9_WHEAT	166.67	7	7		3	0	6		98890	Sucrose synthase OS=Triticum aestivum OX=4565 GN=CAMPLR22A2D_LOCUS1578 PE=3 SV=1
76	11785	Q9ST58|SPZ1C_WHEAT	166.09	21	21		4	0	9	Oxidation (M)	42882	Serpin-Z1C OS=Triticum aestivum OX=4565 PE=1 SV=1
93	31924	tr|A0A3B6C2G3|A0A3B6C2G3_WHEAT	165.61	8	8	61700	3	1	6		94378	Sucrose synthase OS=Triticum aestivum OX=4565 PE=3 SV=1
84	116888	tr|R9XV74|R9XV74_WHEAT	165.15	33	33	167520	6	1	7	Carbamidomethylation; Oxidation (M)	32585	Gamma-gliadin OS=Triticum aestivum OX=4565 PE=4 SV=1
84	116887	tr|K7WVC4|K7WVC4_WHEAT	165.15	33	33	167520	6	1	7	Carbamidomethylation; Oxidation (M)	32631	Gamma-gliadin OS=Triticum aestivum OX=4565 PE=4 SV=1
84	116886	tr|R9XUB4|R9XUB4_WHEAT	165.15	33	33	167520	6	1	7	Carbamidomethylation; Oxidation (M)	32583	Gamma-gliadin OS=Triticum aestivum OX=4565 PE=4 SV=1
84	116885	tr|R9XUT2|R9XUT2_WHEAT	165.15	33	33	167520	6	1	7	Carbamidomethylation; Oxidation (M)	32582	Gamma-gliadin OS=Triticum aestivum OX=4565 PE=4 SV=1
84	116884	tr|Q94G94|Q94G94_WHEAT	165.15	33	33	167520	6	1	7	Carbamidomethylation; Oxidation (M)	32552	Gamma-gliadin OS=Triticum aestivum OX=4565 PE=1 SV=1
84	116883	tr|R9XV71|R9XV71_WHEAT	165.15	33	33	167520	6	1	7	Carbamidomethylation; Oxidation (M)	32569	Gamma-gliadin OS=Triticum aestivum OX=4565 PE=4 SV=1
84	116882	tr|U5U9Q1|U5U9Q1_WHEAT	165.15	33	33	167520	6	1	7	Carbamidomethylation; Oxidation (M)	32633	Gamma-gliadin OS=Triticum aestivum OX=4565 PE=4 SV=1
84	116881	tr|U5U9Q4|U5U9Q4_WHEAT	165.15	33	33	167520	6	1	7	Carbamidomethylation; Oxidation (M)	32680	Gamma-gliadin OS=Triticum aestivum OX=4565 PE=4 SV=1
84	116880	tr|R9XV82|R9XV82_WHEAT	165.15	33	33	167520	6	1	7	Carbamidomethylation; Oxidation (M)	32597	Gamma-gliadin OS=Triticum aestivum OX=4565 PE=4 SV=1
84	116879	tr|U5U6N8|U5U6N8_WHEAT	165.15	33	33	167520	6	1	7	Carbamidomethylation; Oxidation (M)	32643	Gamma-gliadin OS=Triticum aestivum OX=4565 PE=4 SV=1
84	116878	tr|U5U7C3|U5U7C3_WHEAT	165.15	33	33	167520	6	1	7	Carbamidomethylation; Oxidation (M)	32664	Gamma-gliadin OS=Triticum aestivum OX=4565 PE=4 SV=1
84	116877	tr|R9XT13|R9XT13_WHEAT	165.15	33	33	167520	6	1	7	Carbamidomethylation; Oxidation (M)	32551	Gamma-gliadin OS=Triticum aestivum OX=4565 PE=4 SV=1
84	116876	tr|K7XRJ1|K7XRJ1_WHEAT	165.15	33	33	167520	6	1	7	Carbamidomethylation; Oxidation (M)	32607	Gamma-gliadin OS=Triticum aestivum OX=4565 PE=4 SV=1
84	116875	tr|R9XT08|R9XT08_WHEAT	165.15	33	33	167520	6	1	7	Carbamidomethylation; Oxidation (M)	32599	Gamma-gliadin OS=Triticum aestivum OX=4565 PE=4 SV=1
84	116874	tr|K7XEG8|K7XEG8_WHEAT	165.15	33	33	167520	6	1	7	Carbamidomethylation; Oxidation (M)	32591	Gamma-gliadin OS=Triticum aestivum OX=4565 PE=4 SV=1
84	116873	tr|R9XWA9|R9XWA9_WHEAT	165.15	33	33	167520	6	1	7	Carbamidomethylation; Oxidation (M)	32573	Gamma-gliadin OS=Triticum aestivum OX=4565 PE=4 SV=1
84	597	tr|R9XT17|R9XT17_WHEAT	165.15	33	33	167520	6	1	7	Carbamidomethylation; Oxidation (M)	32630	Gamma-gliadin OS=Triticum aestivum OX=4565 PE=4 SV=1
42	237	tr|A0A2L1K3K4|A0A2L1K3K4_WHEAT	164.38	31	31	2141000	11	9	19	Deamidation (NQ)	67912	High molecular weight glutenin (Fragment) OS=Triticum aestivum OX=4565 GN=Glu-B1 PE=3 SV=1
42	233	tr|A0A165B8S1|A0A165B8S1_WHEAT	164.38	30	30	2141000	11	9	19	Deamidation (NQ)	69689	High molecular weight glutenin subunit Dy10-m328SF OS=Triticum aestivum OX=4565 PE=3 SV=1
42	232	P10387|GLT0_WHEAT	164.38	30	30	2141000	11	9	19	Deamidation (NQ)	69629	Glutenin high molecular weight subunit DY10 OS=Triticum aestivum OX=4565 GN=GLU-D1-2B PE=3 SV=1
42	231	tr|Q0Q5D3|Q0Q5D3_WHEAT	164.38	30	30	2141000	11	9	19	Deamidation (NQ)	69629	Y-type HMW glutenin OS=Triticum aestivum OX=4565 PE=3 SV=1
42	230	tr|A9ZMG8|A9ZMG8_WHEAT	164.38	30	30	2141000	11	9	19	Deamidation (NQ)	69701	High-molecular-weight glutenin subunit y10 OS=Triticum aestivum OX=4565 GN=Glu1Dy10 PE=3 SV=1
42	258	tr|V9TRL3|V9TRL3_WHEAT	164.38	30	30	2141000	11	9	19	Deamidation (NQ)	69562	High molecular weight glutenin subunit 1Dy protein OS=Triticum aestivum OX=4565 GN=Glu-D1-2 PE=3 SV=1
53	11783	tr|A0A1D5ZL98|A0A1D5ZL98_WHEAT	159.72	22	22	1525900	4	2	15	Deamidation (NQ)	30331	rRNA N-glycosidase OS=Triticum aestivum OX=4565 PE=3 SV=1
90	116896	tr|R9XUR0|R9XUR0_WHEAT	159.48	22	22		5	0	6	Carbamidomethylation; Oxidation (M)	33045	Gamma-gliadin OS=Triticum aestivum OX=4565 PE=4 SV=1
90	116895	tr|R9XUR5|R9XUR5_WHEAT	159.48	22	22		5	0	6	Carbamidomethylation; Oxidation (M)	33073	Gamma-gliadin OS=Triticum aestivum OX=4565 PE=4 SV=1
90	116894	tr|R9XUQ5|R9XUQ5_WHEAT	159.48	22	22		5	0	6	Carbamidomethylation; Oxidation (M)	32995	Gamma-gliadin OS=Triticum aestivum OX=4565 PE=4 SV=1
90	116899	tr|U5U7C7|U5U7C7_WHEAT	159.48	22	22		5	0	6	Carbamidomethylation; Oxidation (M)	33028	Gamma-gliadin OS=Triticum aestivum OX=4565 PE=4 SV=1
90	116905	tr|R9XSY2|R9XSY2_WHEAT	159.48	22	22		5	0	6	Carbamidomethylation; Oxidation (M)	33064	Gamma-gliadin OS=Triticum aestivum OX=4565 PE=4 SV=1
44	303	tr|D2KFH2|D2KFH2_WHEAT	159.46	39	39		3	0	19	Carbamidomethylation; Pyro-glu from Q; Carbamidomethylation (DHKE X@N-term)	11325	Gliadin/avenin-like seed protein (Fragment) OS=Triticum aestivum OX=4565 PE=2 SV=1
38	381	tr|A0A3B6KQI7|A0A3B6KQI7_WHEAT	158.42	22	22		4	0	24	Deamidation (NQ); Oxidation (M)	30328	rRNA N-glycosidase OS=Triticum aestivum OX=4565 PE=3 SV=1
38	11782	tr|A0A3B6KPY9|A0A3B6KPY9_WHEAT	158.42	22	22		4	0	24	Deamidation (NQ); Oxidation (M)	29914	rRNA N-glycosidase OS=Triticum aestivum OX=4565 PE=3 SV=1
69	31903	tr|A0A3B6TLW2|A0A3B6TLW2_WHEAT	157.62	33	33	742470	5	5	10	Carbamidomethylation; Oxidation (M)	43417	SERPIN domain-containing protein OS=Triticum aestivum OX=4565 PE=3 SV=1
95	31913	tr|A0A3B6AUT2|A0A3B6AUT2_WHEAT	152.53	8	8	293460	3	1	6		94422	Sucrose synthase OS=Triticum aestivum OX=4565 PE=3 SV=1
75	116889	tr|R9XUN1|R9XUN1_WHEAT	150.95	34	34	18270	6	1	9	Carbamidomethylation; Deamidation (NQ)	33061	Alpha-gliadin OS=Triticum aestivum OX=4565 GN=gli-2 PE=4 SV=1
75	116890	tr|R9XV51|R9XV51_WHEAT	150.95	33	33	18270	6	1	9	Carbamidomethylation; Deamidation (NQ)	33985	Alpha-gliadin OS=Triticum aestivum OX=4565 GN=gli-2 PE=4 SV=1
83	116912	tr|Q4W0V7|Q4W0V7_WHEAT	150.91	38	38	1022900	3	3	8	Carbamidomethylation; Oxidation (M)	12779	Alpha-amylase inhibitor 0.19 (Fragment) OS=Triticum aestivum OX=4565 GN=0.19 PE=2 SV=1
83	116914	tr|Q5UHI0|Q5UHI0_WHEAT	150.91	36	36	1022900	3	3	8	Carbamidomethylation; Oxidation (M)	13265	0.19 dimeric alpha-amylase inhibitor (Fragment) OS=Triticum aestivum OX=4565 PE=3 SV=1
83	116913	tr|Q5UHH7|Q5UHH7_WHEAT	150.91	36	36	1022900	3	3	8	Carbamidomethylation; Oxidation (M)	13337	0.19 dimeric alpha-amylase inhibitor (Fragment) OS=Triticum aestivum OX=4565 PE=3 SV=1
83	75300	P01085|IAA1_WHEAT	150.91	36	36	1022900	3	3	8	Carbamidomethylation; Oxidation (M)	13337	Alpha-amylase inhibitor 0.19 OS=Triticum aestivum OX=4565 PE=1 SV=1
83	304	tr|Q19A44|Q19A44_WHEAT	150.91	36	36	1022900	3	3	8	Carbamidomethylation; Oxidation (M)	13469	Dimeric alpha-amylase inhibitor (Fragment) OS=Triticum aestivum OX=4565 PE=2 SV=1
83	116921	tr|I6PZ03|I6PZ03_WHEAT	150.91	32	32	1022900	3	3	8	Carbamidomethylation; Oxidation (M)	15142	Dimeric alpha-amylase inhibitor OS=Triticum aestivum OX=4565 PE=3 SV=1
83	116920	tr|A0A7H1K1T4|A0A7H1K1T4_WHEAT	150.91	32	32	1022900	3	3	8	Carbamidomethylation; Oxidation (M)	15162	Dimeric alpha-amylase inhibitor OS=Triticum aestivum OX=4565 GN=WDAI PE=3 SV=1
83	116919	tr|A0A7H1K1S6|A0A7H1K1S6_WHEAT	150.91	32	32	1022900	3	3	8	Carbamidomethylation; Oxidation (M)	15192	Dimeric alpha-amylase inhibitor OS=Triticum aestivum OX=4565 GN=WDAI PE=3 SV=1
83	116918	tr|Q4U1A2|Q4U1A2_WHEAT	150.91	32	32	1022900	3	3	8	Carbamidomethylation; Oxidation (M)	15128	Dimeric alpha-amylase inhibitor OS=Triticum aestivum OX=4565 PE=3 SV=1
83	116917	tr|A0A7H1K1T6|A0A7H1K1T6_WHEAT	150.91	32	32	1022900	3	3	8	Carbamidomethylation; Oxidation (M)	15070	Dimeric alpha-amylase inhibitor OS=Triticum aestivum OX=4565 GN=WDAI PE=3 SV=1
83	116916	tr|Q4U196|Q4U196_WHEAT	150.91	32	32	1022900	3	3	8	Carbamidomethylation; Oxidation (M)	15142	Dimeric alpha-amylase inhibitor OS=Triticum aestivum OX=4565 PE=3 SV=1
83	116915	tr|A0A7H1K1T5|A0A7H1K1T5_WHEAT	150.91	32	32	1022900	3	3	8	Carbamidomethylation; Oxidation (M)	15170	Dimeric alpha-amylase inhibitor OS=Triticum aestivum OX=4565 GN=WDAI PE=3 SV=1
83	306	tr|Q4U1A0|Q4U1A0_WHEAT	150.91	32	32	1022900	3	3	8	Carbamidomethylation; Oxidation (M)	15162	Dimeric alpha-amylase inhibitor OS=Triticum aestivum OX=4565 PE=3 SV=1
83	75301	tr|A0A3B6GR96|A0A3B6GR96_WHEAT	150.91	29	29	1022900	3	3	8	Carbamidomethylation; Oxidation (M)	16614	AAI domain-containing protein OS=Triticum aestivum OX=4565 PE=3 SV=1
83	308	tr|A0A3B6GNC7|A0A3B6GNC7_WHEAT	150.91	29	29	1022900	3	3	8	Carbamidomethylation; Oxidation (M)	16624	AAI domain-containing protein OS=Triticum aestivum OX=4565 PE=3 SV=1
54	11852	tr|W5C1H4|W5C1H4_WHEAT	148.79	14	14	0	4	1	14	Carbamidomethylation; Oxidation (M)	66003	Starch synthase chloroplastic/amyloplastic OS=Triticum aestivum OX=4565 GN=CAMPLR22A2D_LOCUS3729 PE=3 SV=1
63	11857	tr|R9XU90|R9XU90_WHEAT	148.73	21	21	3599000	5	3	12	Carbamidomethylation; Deamidation (NQ)	36002	Alpha-gliadin OS=Triticum aestivum OX=4565 GN=gli-2 PE=4 SV=1
63	11855	tr|A0A455QV21|A0A455QV21_WHEAT	148.73	35	35	3599000	5	3	12	Carbamidomethylation; Deamidation (NQ)	21528	Alpha-gliadin (Fragment) OS=Triticum aestivum OX=4565 PE=2 SV=1
63	116987	tr|R9XUP7|R9XUP7_WHEAT	148.73	20	20	3599000	5	3	12	Carbamidomethylation; Deamidation (NQ)	36057	Alpha-gliadin OS=Triticum aestivum OX=4565 GN=gli-2 PE=4 SV=1
82	116922	tr|R9XSW3|R9XSW3_WHEAT	148.33	38	38		5	0	8	Carbamidomethylation	23500	Alpha-gliadin OS=Triticum aestivum OX=4565 GN=gli-2 PE=1 SV=1
62	116868	tr|A0A9E9JM67|A0A9E9JM67_WHEAT	146.56	27	27	0	4	1	12	Deamidation (NQ)	29966	rRNA N-glycosylase OS=Triticum aestivum OX=4565 GN=trig7 PE=2 SV=1
58	11854	tr|Q9SQ58|Q9SQ58_WHEAT	145.58	14	14	95747	4	2	13	Carbamidomethylation; Oxidation (M); Deamidation followed by a methylation	66045	Starch synthase chloroplastic/amyloplastic OS=Triticum aestivum OX=4565 PE=2 SV=1
58	11853	tr|A0A3B6CC81|A0A3B6CC81_WHEAT	145.58	14	14	95747	4	2	13	Carbamidomethylation; Oxidation (M); Deamidation followed by a methylation	66059	Starch synthase chloroplastic/amyloplastic OS=Triticum aestivum OX=4565 PE=3 SV=1
98	421	tr|Q4Z8L7|Q4Z8L7_WHEAT	145.33	20	20	24639	3	1	5	Carbamidomethylation; Deamidation (NQ)	28260	Chitinase OS=Triticum aestivum OX=4565 PE=4 SV=1
78	116867	tr|Q9M4L6|Q9M4L6_WHEAT	143.17	32	32		5	0	8	Carbamidomethylation	33735	Alpha-gliadin OS=Triticum aestivum OX=4565 PE=2 SV=1
67	116869	tr|A0A7H4LBV6|A0A7H4LBV6_WHEAT	141.68	14	14	199420	4	4	11	Oxidation (M)	49296	Elongation factor 1-alpha OS=Triticum aestivum OX=4565 GN=CAMPLR22A2D_LOCUS688 PE=3 SV=1
67	75286	tr|A0A1D5UZW7|A0A1D5UZW7_WHEAT	141.68	14	14	199420	4	4	11	Oxidation (M)	49128	Elongation factor 1-alpha OS=Triticum aestivum OX=4565 PE=3 SV=1
67	75285	tr|A0A3B6ARY9|A0A3B6ARY9_WHEAT	141.68	14	14	199420	4	4	11	Oxidation (M)	49116	Elongation factor 1-alpha OS=Triticum aestivum OX=4565 PE=3 SV=1
86	400	tr|R9XUN7|R9XUN7_WHEAT	135.25	28	28		4	0	7	Carbamidomethylation; Deamidation (NQ)	33222	Alpha-gliadin OS=Triticum aestivum OX=4565 GN=gli-2 PE=4 SV=1
108	714	tr|A0A3B6KRY8|A0A3B6KRY8_WHEAT	134.86	19	19	1028200	3	3	4	Oxidation (M); Acetylation (Protein N-term)	29624	H15 domain-containing protein OS=Triticum aestivum OX=4565 PE=3 SV=1
79	11811	tr|A0A3B6LS85|A0A3B6LS85_WHEAT	134.24	31	31	288500	4	1	8	Oxidation (M)	29313	SERPIN domain-containing protein OS=Triticum aestivum OX=4565 PE=3 SV=1
79	11814	Q41593|SPZ1A_WHEAT	134.24	20	20	288500	4	1	8	Oxidation (M)	43118	Serpin-Z1A OS=Triticum aestivum OX=4565 GN=WZCI PE=1 SV=1
64	318	tr|C0SUC3|C0SUC3_WHEAT	131.67	7	7	3423500	4	4	11		90337	High-molecular-weight glutenin subunit x5 OS=Triticum aestivum OX=4565 GN=Glu1Dx5 PE=3 SV=1
64	317	tr|D0IQ05|D0IQ05_WHEAT	131.67	7	7	3423500	4	4	11		90532	High-molecular-weight glutenin Dx5 OS=Triticum aestivum OX=4565 PE=2 SV=1
64	309	tr|A9YSK4|A9YSK4_WHEAT	131.67	8	8	3423500	4	4	11		89338	High molecular weight glutenin subunit OS=Triticum aestivum OX=4565 GN=Glu-D1-1 PE=3 SV=1
64	316	tr|Q0Q5D2|Q0Q5D2_WHEAT	131.67	7	7	3423500	4	4	11		90293	X-type HMW glutenin OS=Triticum aestivum OX=4565 PE=3 SV=1
64	314	P10388|GLT5_WHEAT	131.67	7	7	3423500	4	4	11		90293	Glutenin high molecular weight subunit DX5 OS=Triticum aestivum OX=4565 GN=GLU-1D-1D PE=3 SV=5
71	117039	tr|A0A1G4P1V2|A0A1G4P1V2_WHEAT	129.91	8	8		4	0	10		76711	HMW glutenin y-type subunit By8 OS=Triticum aestivum OX=4565 GN=Glu-1By PE=3 SV=1
91	31904	tr|H9AXB3|H9AXB3_WHEAT	126.46	25	25	854840	4	4	6	Oxidation (M)	42996	Serpin-N3.2 OS=Triticum aestivum OX=4565 PE=2 SV=1
104	445	P24296|NLTP1_WHEAT	124.25	25	25	931590	2	2	4	Carbamidomethylation	11899	Non-specific lipid-transfer protein (Fragment) OS=Triticum aestivum OX=4565 PE=1 SV=2
104	447	tr|Q5NE27|Q5NE27_WHEAT	124.25	24	24	931590	2	2	4	Carbamidomethylation	12259	Non-specific lipid-transfer protein OS=Triticum aestivum OX=4565 GN=ltp9.1b PE=2 SV=1
104	446	tr|Q8GZB0|Q8GZB0_WHEAT	124.25	24	24	931590	2	2	4	Carbamidomethylation	12257	Non-specific lipid-transfer protein OS=Triticum aestivum OX=4565 GN=LTP1500 PE=3 SV=1
77	56288	tr|F8THZ7|F8THZ7_WHEAT	122.27	13	13	1060300	3	3	9		56400	Protein disulfide-isomerase OS=Triticum aestivum OX=4565 GN=PDI PE=3 SV=1
77	116902	tr|B9A8E4|B9A8E4_WHEAT	122.27	13	13	1060300	3	3	9		56671	Protein disulfide-isomerase OS=Triticum aestivum OX=4565 GN=pdi3 PE=2 SV=1
120	715	tr|Q0Q5E3|Q0Q5E3_WHEAT	120.48	14	14	22585	2	2	3	Pyro-glu from Q	24999	Globulin 1 OS=Triticum aestivum OX=4565 PE=4 SV=1
120	718	tr|Q7XYC3|Q7XYC3_WHEAT	120.48	13	13	22585	2	2	3	Pyro-glu from Q	26192	19 kDa globulin (Fragment) OS=Triticum aestivum OX=4565 PE=2 SV=1
68	501	tr|A0A3B5YUW2|A0A3B5YUW2_WHEAT	120.13	7	7	0	3	1	10	Carbamidomethylation; Deamidation (NQ); Oxidation (M); Carbamidomethylation (DHKE X@N-term)	81653	Starch synthase chloroplastic/amyloplastic OS=Triticum aestivum OX=4565 PE=3 SV=1
68	75287	tr|A0A3B5YUV8|A0A3B5YUV8_WHEAT	120.13	6	6	0	3	1	10	Carbamidomethylation; Deamidation (NQ); Oxidation (M); Carbamidomethylation (DHKE X@N-term)	81910	Starch synthase chloroplastic/amyloplastic OS=Triticum aestivum OX=4565 PE=3 SV=1
68	75288	tr|A0A3B5YW89|A0A3B5YW89_WHEAT	120.13	6	6	0	3	1	10	Carbamidomethylation; Deamidation (NQ); Oxidation (M); Carbamidomethylation (DHKE X@N-term)	82264	Starch synthase chloroplastic/amyloplastic OS=Triticum aestivum OX=4565 PE=3 SV=1
68	116903	tr|A9YWT9|A9YWT9_WHEAT	120.13	6	6	0	3	1	10	Carbamidomethylation; Deamidation (NQ); Oxidation (M); Carbamidomethylation (DHKE X@N-term)	82306	Starch synthase chloroplastic/amyloplastic OS=Triticum aestivum OX=4565 PE=2 SV=1
68	75290	tr|A0A3B5XXC7|A0A3B5XXC7_WHEAT	120.13	6	6	0	3	1	10	Carbamidomethylation; Deamidation (NQ); Oxidation (M); Carbamidomethylation (DHKE X@N-term)	82903	Starch synthase chloroplastic/amyloplastic OS=Triticum aestivum OX=4565 PE=3 SV=1
68	508	tr|A0A3B5ZRM9|A0A3B5ZRM9_WHEAT	120.13	6	6	0	3	1	10	Carbamidomethylation; Deamidation (NQ); Oxidation (M); Carbamidomethylation (DHKE X@N-term)	82671	Starch synthase chloroplastic/amyloplastic OS=Triticum aestivum OX=4565 PE=3 SV=1
68	75291	tr|A0A3B5ZTF3|A0A3B5ZTF3_WHEAT	120.13	6	6	0	3	1	10	Carbamidomethylation; Deamidation (NQ); Oxidation (M); Carbamidomethylation (DHKE X@N-term)	82972	Starch synthase chloroplastic/amyloplastic OS=Triticum aestivum OX=4565 PE=3 SV=1
68	512	tr|A0A3B5XYI8|A0A3B5XYI8_WHEAT	120.13	6	6	0	3	1	10	Carbamidomethylation; Deamidation (NQ); Oxidation (M); Carbamidomethylation (DHKE X@N-term)	83203	Starch synthase chloroplastic/amyloplastic OS=Triticum aestivum OX=4565 PE=3 SV=1
68	511	tr|A0A3B5ZTA1|A0A3B5ZTA1_WHEAT	120.13	6	6	0	3	1	10	Carbamidomethylation; Deamidation (NQ); Oxidation (M); Carbamidomethylation (DHKE X@N-term)	83026	Starch synthase chloroplastic/amyloplastic OS=Triticum aestivum OX=4565 PE=3 SV=1
68	510	tr|A0A3B5XXB5|A0A3B5XXB5_WHEAT	120.13	6	6	0	3	1	10	Carbamidomethylation; Deamidation (NQ); Oxidation (M); Carbamidomethylation (DHKE X@N-term)	83257	Starch synthase chloroplastic/amyloplastic OS=Triticum aestivum OX=4565 PE=3 SV=1
68	75292	tr|A0A3B5XXN0|A0A3B5XXN0_WHEAT	120.13	6	6	0	3	1	10	Carbamidomethylation; Deamidation (NQ); Oxidation (M); Carbamidomethylation (DHKE X@N-term)	83651	Starch synthase chloroplastic/amyloplastic OS=Triticum aestivum OX=4565 PE=3 SV=1
68	515	tr|A0A3B5ZS65|A0A3B5ZS65_WHEAT	120.13	6	6	0	3	1	10	Carbamidomethylation; Deamidation (NQ); Oxidation (M); Carbamidomethylation (DHKE X@N-term)	83392	Starch synthase chloroplastic/amyloplastic OS=Triticum aestivum OX=4565 PE=3 SV=1
80	116907	tr|X2KS61|X2KS61_WHEAT	119.68	26	26	0	5	1	8	Carbamidomethylation; Deamidation (NQ)	34517	Alpha-gliadin protein OS=Triticum aestivum OX=4565 PE=4 SV=1
85	360	tr|M9TE83|M9TE83_WHEAT	114.93	17	17	0	4	1	7		32967	Gamma gliadin-B6 OS=Triticum aestivum OX=4565 GN=Gli-1 PE=2 SV=1
85	116980	tr|B6UKP2|B6UKP2_WHEAT	114.93	19	19	0	4	1	7		29237	Gamma-gliadin OS=Triticum aestivum OX=4565 GN=ll931-2 PE=4 SV=1
111	11867	tr|A0A3B5Z1T0|A0A3B5Z1T0_WHEAT	111.46	4	4	47764	2	2	3	Oxidation (M)	101036	Clp R domain-containing protein OS=Triticum aestivum OX=4565 PE=3 SV=1
111	116981	tr|Q9XEI1|Q9XEI1_WHEAT	111.46	4	4	47764	2	2	3	Oxidation (M)	101123	Heat shock protein 101 OS=Triticum aestivum OX=4565 GN=Hsp101b PE=2 SV=1
111	75328	tr|A0A3B5ZYT4|A0A3B5ZYT4_WHEAT	111.46	4	4	47764	2	2	3	Oxidation (M)	101108	Clp R domain-containing protein OS=Triticum aestivum OX=4565 PE=3 SV=1
111	32084	tr|A0A3B5Y4C0|A0A3B5Y4C0_WHEAT	111.46	4	4	47764	2	2	3	Oxidation (M)	101055	Clp R domain-containing protein OS=Triticum aestivum OX=4565 PE=3 SV=1
111	11871	tr|Q9ZT12|Q9ZT12_WHEAT	111.46	4	4	47764	2	2	3	Oxidation (M)	101116	101 kDa heat shock protein OS=Triticum aestivum OX=4565 GN=HSP101 PE=2 SV=2
97	12062	tr|A0A3B6LV14|A0A3B6LV14_WHEAT	107.56	20	20	232890	2	2	5	Oxidation (M)	26170	H15 domain-containing protein OS=Triticum aestivum OX=4565 PE=3 SV=1
97	12064	tr|A0A3B6LTT9|A0A3B6LTT9_WHEAT	107.56	18	18	232890	2	2	5	Oxidation (M)	28099	H15 domain-containing protein OS=Triticum aestivum OX=4565 PE=3 SV=1
101	31964	tr|A0A3B6JJ84|A0A3B6JJ84_WHEAT	107.55	21	21	494040	2	2	5		22773	GH18 domain-containing protein OS=Triticum aestivum OX=4565 PE=4 SV=1
101	31966	tr|R9UNY9|R9UNY9_WHEAT	107.55	15	15	494040	2	2	5		33275	Xylanase inhibitor protein OS=Triticum aestivum OX=4565 GN=xip PE=2 SV=1
101	31965	Q8L5C6|XIP1_WHEAT	107.55	15	15	494040	2	2	5		33275	Xylanase inhibitor protein 1 OS=Triticum aestivum OX=4565 GN=XIPI PE=1 SV=2
112	11830	tr|A0A3B6PLP7|A0A3B6PLP7_WHEAT	107.29	11	11	60696	2	2	3		34879	Glyceraldehyde-3-phosphate dehydrogenase OS=Triticum aestivum OX=4565 PE=3 SV=1
112	11827	tr|Q7XJJ1|Q7XJJ1_WHEAT	107.29	20	20	60696	2	2	3		18179	Cytosolic glyceraldehyde-3-phosphate dehydrogenase (Fragment) OS=Triticum aestivum OX=4565 PE=3 SV=1
112	11828	tr|A7LI80|A7LI80_WHEAT	107.29	17	17	60696	2	2	3		21146	Glyceraldehyde-3-phosphate dehydrogenase (Fragment) OS=Triticum aestivum OX=4565 GN=GAPDH PE=2 SV=1
112	11829	tr|Q9M4V4|Q9M4V4_WHEAT	107.29	14	14	60696	2	2	3		25293	Cytosolic glyceraldehyde-3-phosphate dehydrogenase GAPDH (Fragment) OS=Triticum aestivum OX=4565 PE=2 SV=1
112	11834	tr|A0A3B6QEY9|A0A3B6QEY9_WHEAT	107.29	10	10	60696	2	2	3		35511	Glyceraldehyde-3-phosphate dehydrogenase OS=Triticum aestivum OX=4565 PE=3 SV=1
112	11842	tr|A0A096UTL2|A0A096UTL2_WHEAT	107.29	10	10	60696	2	2	3		36578	Glyceraldehyde-3-phosphate dehydrogenase OS=Triticum aestivum OX=4565 GN=GAPC3 PE=2 SV=1
112	11841	tr|W5GYX5|W5GYX5_WHEAT	107.29	10	10	60696	2	2	3		36609	Glyceraldehyde-3-phosphate dehydrogenase OS=Triticum aestivum OX=4565 GN=GAPC8 PE=2 SV=1
112	11840	tr|A0A3B6NQQ5|A0A3B6NQQ5_WHEAT	107.29	10	10	60696	2	2	3		36594	Glyceraldehyde-3-phosphate dehydrogenase OS=Triticum aestivum OX=4565 PE=3 SV=1
112	11839	tr|A5YVV3|A5YVV3_WHEAT	107.29	10	10	60696	2	2	3		36649	Glyceraldehyde-3-phosphate dehydrogenase OS=Triticum aestivum OX=4565 GN=GAPC PE=2 SV=1
112	11846	tr|W5GM69|W5GM69_WHEAT	107.29	9	9	60696	2	2	3		38999	Glyceraldehyde-3-phosphate dehydrogenase OS=Triticum aestivum OX=4565 GN=GAPC6 PE=2 SV=1
112	11880	tr|A0A3B6SMQ1|A0A3B6SMQ1_WHEAT	107.29	10	10	60696	2	2	3		37213	Gp_dh_N domain-containing protein OS=Triticum aestivum OX=4565 PE=3 SV=1
89	355	tr|W0C8U3|W0C8U3_WHEAT	105.91	9	9	286570	3	1	6	Deamidation (NQ)	76922	High-molecular-weight glutenin subunit 1By15 OS=Triticum aestivum OX=4565 GN=Glu-B1 PE=3 SV=1
116	12339	tr|A0A3B6KR72|A0A3B6KR72_WHEAT	105.06	17	17	12528	3	3	3	Oxidation (M)	29343	H15 domain-containing protein OS=Triticum aestivum OX=4565 PE=3 SV=1
66	117059	tr|A0A0A7AA82|A0A0A7AA82_WHEAT	103.67	16	16	18098	2	1	11	Oxidation (M); Carbamidomethylation (DHKE X@N-term)	16400	Grain softness protein (Fragment) OS=Triticum aestivum OX=4565 GN=Gsp-1D PE=4 SV=1
66	117062	tr|Q5BLQ3|Q5BLQ3_WHEAT	103.67	15	15	18098	2	1	11	Oxidation (M); Carbamidomethylation (DHKE X@N-term)	17160	Grain softness protein-1D (Fragment) OS=Triticum aestivum OX=4565 GN=GSP-1D PE=4 SV=1
66	117061	tr|Q5BLQ4|Q5BLQ4_WHEAT	103.67	15	15	18098	2	1	11	Oxidation (M); Carbamidomethylation (DHKE X@N-term)	17105	Grain softness protein-1D (Fragment) OS=Triticum aestivum OX=4565 GN=GSP-1D PE=4 SV=1
66	117060	tr|Q43657|Q43657_WHEAT	103.67	15	15	18098	2	1	11	Oxidation (M); Carbamidomethylation (DHKE X@N-term)	17111	15kDa grain softness protein (Fragment) OS=Triticum aestivum OX=4565 GN=GSP-1a PE=2 SV=1
66	117063	tr|Q43658|Q43658_WHEAT	103.67	15	15	18098	2	1	11	Oxidation (M); Carbamidomethylation (DHKE X@N-term)	18281	15kDa grain softness protein OS=Triticum aestivum OX=4565 GN=GSP-1a PE=2 SV=1
66	75350	tr|Q84QI5|Q84QI5_WHEAT	103.67	15	15	18098	2	1	11	Oxidation (M); Carbamidomethylation (DHKE X@N-term)	18196	GSP-1 Grain Softness Protein OS=Triticum aestivum OX=4565 GN=Gsp-1 PE=4 SV=1
65	116992	tr|Q5BLQ7|Q5BLQ7_WHEAT	100.87	17	17	0	2	1	11	Oxidation (M); Carbamidomethylation (DHKE X@N-term)	16011	Grain softness protein-1B2 (Fragment) OS=Triticum aestivum OX=4565 GN=GSP-1B2 PE=4 SV=1
65	736	tr|A0A0A7AAD5|A0A0A7AAD5_WHEAT	100.87	17	17	0	2	1	11	Oxidation (M); Carbamidomethylation (DHKE X@N-term)	16018	Grain softness protein (Fragment) OS=Triticum aestivum OX=4565 GN=Gsp1B PE=4 SV=1
65	739	tr|Q5BLQ9|Q5BLQ9_WHEAT	100.87	15	15	0	2	1	11	Oxidation (M); Carbamidomethylation (DHKE X@N-term)	17322	Grain softness protein-1B1 (Fragment) OS=Triticum aestivum OX=4565 GN=GSP-1B1 PE=4 SV=1
65	117066	tr|A8QRM4|A8QRM4_WHEAT	100.87	15	15	0	2	1	11	Oxidation (M); Carbamidomethylation (DHKE X@N-term)	17691	Grain softness protein (Fragment) OS=Triticum aestivum OX=4565 GN=Gsp1B PE=4 SV=1
65	740	tr|A8QRN9|A8QRN9_WHEAT	100.87	15	15	0	2	1	11	Oxidation (M); Carbamidomethylation (DHKE X@N-term)	17793	Grain softness protein (Fragment) OS=Triticum aestivum OX=4565 GN=Gsp1B PE=4 SV=1
65	117067	tr|A8QRL7|A8QRL7_WHEAT	100.87	15	15	0	2	1	11	Oxidation (M); Carbamidomethylation (DHKE X@N-term)	18100	Grain softness protein (Fragment) OS=Triticum aestivum OX=4565 GN=Gsp1B PE=4 SV=1
65	117068	tr|A8QRP5|A8QRP5_WHEAT	100.87	15	15	0	2	1	11	Oxidation (M); Carbamidomethylation (DHKE X@N-term)	18263	Grain softness protein (Fragment) OS=Triticum aestivum OX=4565 GN=Gsp1B PE=4 SV=1
65	753	tr|Q43659|Q43659_WHEAT	100.87	15	15	0	2	1	11	Oxidation (M); Carbamidomethylation (DHKE X@N-term)	18449	15kDa grain softness protein OS=Triticum aestivum OX=4565 GN=GSP-1b PE=2 SV=1
124	92258	tr|A0A3B6SGS8|A0A3B6SGS8_WHEAT	98.23	9	9	100840	2	2	2	Carbamidomethylation	60589	Pyrophosphate--fructose 6-phosphate 1-phosphotransferase subunit beta OS=Triticum aestivum OX=4565 GN=PFP-BETA PE=3 SV=1
128	768	tr|Q0Q5D4|Q0Q5D4_WHEAT	97.51	13	13	6500.2	2	2	2		24557	Globulin 1 OS=Triticum aestivum OX=4565 PE=4 SV=1
92	1022	tr|A0A3B6ST91|A0A3B6ST91_WHEAT	96.9	19	19	3676300	2	1	6		16953	Histone H2A OS=Triticum aestivum OX=4565 PE=3 SV=1
92	75341	tr|A0A3B6LVG5|A0A3B6LVG5_WHEAT	96.9	20	20	3676300	2	1	6		16195	Histone H2A OS=Triticum aestivum OX=4565 PE=3 SV=1
92	75344	tr|A0A3B6KRI9|A0A3B6KRI9_WHEAT	96.9	20	20	3676300	2	1	6		16224	Histone H2A OS=Triticum aestivum OX=4565 PE=3 SV=1
92	75343	tr|A0A3B6MPM3|A0A3B6MPM3_WHEAT	96.9	20	20	3676300	2	1	6		16296	Histone H2A OS=Triticum aestivum OX=4565 PE=3 SV=1
92	75342	tr|A0A3B6LVJ9|A0A3B6LVJ9_WHEAT	96.9	20	20	3676300	2	1	6		16107	Histone H2A OS=Triticum aestivum OX=4565 PE=3 SV=1
92	75334	tr|A0A3B6H4D4|A0A3B6H4D4_WHEAT	96.9	17	17	3676300	2	1	6		18556	Histone H2A OS=Triticum aestivum OX=4565 PE=3 SV=1
92	75335	tr|A0A3B6ERD4|A0A3B6ERD4_WHEAT	96.9	15	15	3676300	2	1	6		20458	Histone H2A OS=Triticum aestivum OX=4565 PE=3 SV=1
92	75393	tr|A0A3B6LW92|A0A3B6LW92_WHEAT	96.9	20	20	3676300	2	1	6		16197	Histone H2A OS=Triticum aestivum OX=4565 PE=3 SV=1
92	75392	tr|A0A3B6KPW7|A0A3B6KPW7_WHEAT	96.9	20	20	3676300	2	1	6		16176	Histone H2A OS=Triticum aestivum OX=4565 PE=3 SV=1
92	75391	tr|A0A3B6N084|A0A3B6N084_WHEAT	96.9	20	20	3676300	2	1	6		16178	Histone H2A OS=Triticum aestivum OX=4565 PE=3 SV=1
92	75390	tr|A0A3B6MZC1|A0A3B6MZC1_WHEAT	96.9	20	20	3676300	2	1	6		16280	Histone H2A OS=Triticum aestivum OX=4565 PE=3 SV=1
92	1019	tr|A0A3B6KSM3|A0A3B6KSM3_WHEAT	96.9	20	20	3676300	2	1	6		16208	Histone H2A OS=Triticum aestivum OX=4565 PE=3 SV=1
92	1017	tr|A0A3B6LTI7|A0A3B6LTI7_WHEAT	96.9	20	20	3676300	2	1	6		16207	Histone H2A OS=Triticum aestivum OX=4565 PE=3 SV=1
92	1024	tr|A0A3B6TZF9|A0A3B6TZF9_WHEAT	96.9	19	19	3676300	2	1	6		16841	Histone H2A OS=Triticum aestivum OX=4565 PE=3 SV=1
107	75304	tr|A0A3B6TMN0|A0A3B6TMN0_WHEAT	96.03	8	8	293470	3	3	4	Deamidation (NQ); Oxidation (M)	92400	Sucrose synthase OS=Triticum aestivum OX=4565 PE=3 SV=1
107	75303	tr|A0A3B6SD29|A0A3B6SD29_WHEAT	96.03	8	8	293470	3	3	4	Deamidation (NQ); Oxidation (M)	92342	Sucrose synthase OS=Triticum aestivum OX=4565 PE=3 SV=1
107	75302	tr|A0A3B6REV7|A0A3B6REV7_WHEAT	96.03	8	8	293470	3	3	4	Deamidation (NQ); Oxidation (M)	92413	Sucrose synthase OS=Triticum aestivum OX=4565 PE=3 SV=1
107	75306	tr|A0A3B6SER7|A0A3B6SER7_WHEAT	96.03	8	8	293470	3	3	4	Deamidation (NQ); Oxidation (M)	94740	Sucrose synthase OS=Triticum aestivum OX=4565 PE=3 SV=1
107	75305	tr|A0A3B6TB41|A0A3B6TB41_WHEAT	96.03	8	8	293470	3	3	4	Deamidation (NQ); Oxidation (M)	94767	Sucrose synthase OS=Triticum aestivum OX=4565 PE=3 SV=1
99	116959	tr|A0A060MZP1|A0A060MZP1_WHEAT	94.73	6	6	3918400	2	2	5	Carbamidomethylation (DHKE X@N-term)	86382	High molecular weight glutenin subunit (Fragment) OS=Triticum aestivum OX=4565 GN=glu PE=3 SV=1
99	117053	tr|A0A059UHD1|A0A059UHD1_WHEAT	94.73	6	6	3918400	2	2	5	Carbamidomethylation (DHKE X@N-term)	89835	High molecular weight glutenin subunit 1Ax1 OS=Triticum aestivum OX=4565 GN=Glu-1Ax1 PE=3 SV=1
43	364	tr|A0A3B6PEX3|A0A3B6PEX3_WHEAT	94.55	16	16	10825000	2	2	19	Deamidation (NQ); Oxidation (M)	16559	Histone H2B OS=Triticum aestivum OX=4565 PE=3 SV=1
43	75329	tr|A0A3B6QCB8|A0A3B6QCB8_WHEAT	94.55	17	17	10825000	2	2	19	Deamidation (NQ); Oxidation (M)	15098	Histone H2B OS=Triticum aestivum OX=4565 PE=3 SV=1
43	75332	tr|W5GCJ7|W5GCJ7_WHEAT	94.55	18	18	10825000	2	2	19	Deamidation (NQ); Oxidation (M)	14728	Histone H2B OS=Triticum aestivum OX=4565 PE=3 SV=1
43	75331	tr|A0A3B6NLZ3|A0A3B6NLZ3_WHEAT	94.55	18	18	10825000	2	2	19	Deamidation (NQ); Oxidation (M)	14756	Histone H2B OS=Triticum aestivum OX=4565 PE=3 SV=1
43	75366	tr|A0A3B6SJG4|A0A3B6SJG4_WHEAT	94.55	25	25	10825000	2	2	19	Deamidation (NQ); Oxidation (M)	10399	Histone H2B OS=Triticum aestivum OX=4565 PE=3 SV=1
43	75367	tr|A0A3B6SRT8|A0A3B6SRT8_WHEAT	94.55	25	25	10825000	2	2	19	Deamidation (NQ); Oxidation (M)	10397	Histone H2B OS=Triticum aestivum OX=4565 PE=3 SV=1
43	75368	tr|W5CTK4|W5CTK4_WHEAT	94.55	18	18	10825000	2	2	19	Deamidation (NQ); Oxidation (M)	14772	Histone H2B OS=Triticum aestivum OX=4565 GN=TRAES_3BF064800030CFD_c1 PE=3 SV=1
43	75369	tr|A0A3B6Q9K0|A0A3B6Q9K0_WHEAT	94.55	18	18	10825000	2	2	19	Deamidation (NQ); Oxidation (M)	14841	Histone H2B OS=Triticum aestivum OX=4565 PE=3 SV=1
43	565	tr|A0A3B6Q9V8|A0A3B6Q9V8_WHEAT	94.55	18	18	10825000	2	2	19	Deamidation (NQ); Oxidation (M)	14839	Histone H2B OS=Triticum aestivum OX=4565 PE=3 SV=1
43	75373	tr|W5HA06|W5HA06_WHEAT	94.55	17	17	10825000	2	2	19	Deamidation (NQ); Oxidation (M)	15135	Histone H2B OS=Triticum aestivum OX=4565 PE=3 SV=1
43	75372	tr|A0A3B6SMZ7|A0A3B6SMZ7_WHEAT	94.55	17	17	10825000	2	2	19	Deamidation (NQ); Oxidation (M)	15090	Histone H2B OS=Triticum aestivum OX=4565 PE=3 SV=1
43	75371	tr|A0A3B6SMX4|A0A3B6SMX4_WHEAT	94.55	17	17	10825000	2	2	19	Deamidation (NQ); Oxidation (M)	15149	Histone H2B OS=Triticum aestivum OX=4565 PE=3 SV=1
43	75370	tr|A0A3B6RR76|A0A3B6RR76_WHEAT	94.55	17	17	10825000	2	2	19	Deamidation (NQ); Oxidation (M)	15103	Histone H2B OS=Triticum aestivum OX=4565 PE=3 SV=1
43	568	tr|A0A3B6SMX7|A0A3B6SMX7_WHEAT	94.55	17	17	10825000	2	2	19	Deamidation (NQ); Oxidation (M)	15165	Histone H2B OS=Triticum aestivum OX=4565 PE=3 SV=1
43	75375	tr|A0A3B6SJR1|A0A3B6SJR1_WHEAT	94.55	17	17	10825000	2	2	19	Deamidation (NQ); Oxidation (M)	15322	Histone H2B OS=Triticum aestivum OX=4565 PE=3 SV=1
43	75374	tr|A0A3B6TXR6|A0A3B6TXR6_WHEAT	94.55	17	17	10825000	2	2	19	Deamidation (NQ); Oxidation (M)	15135	Histone H2B OS=Triticum aestivum OX=4565 PE=3 SV=1
43	75377	tr|A0A3B6TXJ0|A0A3B6TXJ0_WHEAT	94.55	17	17	10825000	2	2	19	Deamidation (NQ); Oxidation (M)	15488	Histone H2B OS=Triticum aestivum OX=4565 PE=3 SV=1
43	75376	tr|W5HZ15|W5HZ15_WHEAT	94.55	17	17	10825000	2	2	19	Deamidation (NQ); Oxidation (M)	15470	Histone H2B OS=Triticum aestivum OX=4565 PE=3 SV=1
43	75381	tr|A0A3B6PFD8|A0A3B6PFD8_WHEAT	94.55	17	17	10825000	2	2	19	Deamidation (NQ); Oxidation (M)	15533	Histone H2B OS=Triticum aestivum OX=4565 PE=3 SV=1
43	75380	tr|A0A3B6PGV2|A0A3B6PGV2_WHEAT	94.55	17	17	10825000	2	2	19	Deamidation (NQ); Oxidation (M)	15497	Histone H2B OS=Triticum aestivum OX=4565 PE=3 SV=1
43	75379	tr|A0A3B6PGE3|A0A3B6PGE3_WHEAT	94.55	17	17	10825000	2	2	19	Deamidation (NQ); Oxidation (M)	15530	Histone H2B OS=Triticum aestivum OX=4565 PE=3 SV=1
43	75378	tr|A0A3B6PH68|A0A3B6PH68_WHEAT	94.55	17	17	10825000	2	2	19	Deamidation (NQ); Oxidation (M)	15574	Histone H2B OS=Triticum aestivum OX=4565 PE=3 SV=1
43	75384	tr|A0A3B6PDY8|A0A3B6PDY8_WHEAT	94.55	17	17	10825000	2	2	19	Deamidation (NQ); Oxidation (M)	15615	Histone H2B OS=Triticum aestivum OX=4565 PE=3 SV=1
43	75383	tr|A0A3B6QBC0|A0A3B6QBC0_WHEAT	94.55	17	17	10825000	2	2	19	Deamidation (NQ); Oxidation (M)	15530	Histone H2B OS=Triticum aestivum OX=4565 PE=3 SV=1
43	75382	tr|A0A3B6QC63|A0A3B6QC63_WHEAT	94.55	17	17	10825000	2	2	19	Deamidation (NQ); Oxidation (M)	15602	Histone H2B OS=Triticum aestivum OX=4565 PE=3 SV=1
43	32126	tr|A0A3B6IS67|A0A3B6IS67_WHEAT	94.55	16	16	10825000	2	2	19	Deamidation (NQ); Oxidation (M)	16308	Histone H2B OS=Triticum aestivum OX=4565 PE=3 SV=1
43	117009	tr|A0A3B5Y1R1|A0A3B5Y1R1_WHEAT	94.55	16	16	10825000	2	2	19	Deamidation (NQ); Oxidation (M)	16549	Histone H2B OS=Triticum aestivum OX=4565 PE=3 SV=1
43	572	tr|A0A3B6PRX5|A0A3B6PRX5_WHEAT	94.55	16	16	10825000	2	2	19	Deamidation (NQ); Oxidation (M)	16385	Histone H2B OS=Triticum aestivum OX=4565 PE=3 SV=1
43	75385	tr|W5A7K6|W5A7K6_WHEAT	94.55	16	16	10825000	2	2	19	Deamidation (NQ); Oxidation (M)	16511	Histone H2B OS=Triticum aestivum OX=4565 PE=3 SV=1
43	75387	tr|A0A3B6QJF3|A0A3B6QJF3_WHEAT	94.55	16	16	10825000	2	2	19	Deamidation (NQ); Oxidation (M)	16483	Histone H2B OS=Triticum aestivum OX=4565 PE=3 SV=1
43	75386	tr|A0A3B6U0J4|A0A3B6U0J4_WHEAT	94.55	16	16	10825000	2	2	19	Deamidation (NQ); Oxidation (M)	16531	Histone H2B OS=Triticum aestivum OX=4565 PE=3 SV=1
43	117010	tr|A0A3B5ZWS7|A0A3B5ZWS7_WHEAT	94.55	15	15	10825000	2	2	19	Deamidation (NQ); Oxidation (M)	17081	Histone H2B OS=Triticum aestivum OX=4565 PE=3 SV=1
103	11860	tr|A0A3B6SQ52|A0A3B6SQ52_WHEAT	94.17	4	4	166480	2	1	4	Oxidation (M)	71377	Aamy domain-containing protein OS=Triticum aestivum OX=4565 PE=4 SV=1
103	11864	tr|O24393|O24393_WHEAT	94.17	3	3	166480	2	1	4	Oxidation (M)	77104	Starch branching enzyme I OS=Triticum aestivum OX=4565 GN=wSBE I-D2 PE=2 SV=1
103	11972	tr|A0A3B6RSU4|A0A3B6RSU4_WHEAT	94.17	4	4	166480	2	1	4	Oxidation (M)	71927	Aamy domain-containing protein OS=Triticum aestivum OX=4565 PE=4 SV=1
88	12037	tr|Q9SWU3|Q9SWU3_WHEAT	92.16	8	8	1323100	1	1	7	Oxidation (M)	24014	Histone H1 WH1A.1 OS=Triticum aestivum OX=4565 PE=2 SV=1
88	12039	tr|A0A3B6MYB6|A0A3B6MYB6_WHEAT	92.16	8	8	1323100	1	1	7	Oxidation (M)	24125	H15 domain-containing protein OS=Triticum aestivum OX=4565 PE=3 SV=1
88	12041	P27806|H1_WHEAT	92.16	8	8	1323100	1	1	7	Oxidation (M)	24222	Histone H1 OS=Triticum aestivum OX=4565 PE=2 SV=2
88	12036	tr|Q9SWU1|Q9SWU1_WHEAT	92.16	9	9	1323100	1	1	7	Oxidation (M)	23113	Histone H1 WH1A.3 (Fragment) OS=Triticum aestivum OX=4565 PE=2 SV=1
88	12038	tr|Q9SWU2|Q9SWU2_WHEAT	92.16	8	8	1323100	1	1	7	Oxidation (M)	24167	Histone H1 WH1A.2 OS=Triticum aestivum OX=4565 PE=2 SV=1
88	12042	tr|Q9XHL8|Q9XHL8_WHEAT	92.16	8	8	1323100	1	1	7	Oxidation (M)	24213	Histone H1 WH1A.4 OS=Triticum aestivum OX=4565 PE=2 SV=1
88	12040	tr|A0A3B6KRG8|A0A3B6KRG8_WHEAT	92.16	8	8	1323100	1	1	7	Oxidation (M)	24226	H15 domain-containing protein OS=Triticum aestivum OX=4565 PE=3 SV=1
117	457	tr|A0A1S6KXP9|A0A1S6KXP9_WHEAT	92.04	24	24	397050	2	2	3	Carbamidomethylation	14926	Alpha amylase/trypsin inhibitor (Fragment) OS=Triticum aestivum OX=4565 GN=ATI PE=2 SV=1
117	458	tr|A0A7H1K1W9|A0A7H1K1W9_WHEAT	92.04	20	20	397050	2	2	3	Carbamidomethylation	17885	Alpha-amylase tetrameric inhibitor subunit CM3 OS=Triticum aestivum OX=4565 PE=3 SV=1
117	480	tr|A0A7H1K1V1|A0A7H1K1V1_WHEAT	92.04	19	19	397050	2	2	3	Carbamidomethylation	18249	Alpha-amylase tetrameric inhibitor subunit CM3 OS=Triticum aestivum OX=4565 PE=3 SV=1
117	478	tr|A0A7H1K1X4|A0A7H1K1X4_WHEAT	92.04	19	19	397050	2	2	3	Carbamidomethylation	18305	Alpha-amylase tetrameric inhibitor subunit CM3 OS=Triticum aestivum OX=4565 PE=3 SV=1
117	476	tr|A0A7H1K1X3|A0A7H1K1X3_WHEAT	92.04	19	19	397050	2	2	3	Carbamidomethylation	18237	Alpha-amylase tetrameric inhibitor subunit CM3 OS=Triticum aestivum OX=4565 PE=3 SV=1
117	475	tr|A0A7H1K1V2|A0A7H1K1V2_WHEAT	92.04	19	19	397050	2	2	3	Carbamidomethylation	18133	Alpha-amylase tetrameric inhibitor subunit CM3 OS=Triticum aestivum OX=4565 PE=3 SV=1
117	473	tr|A0A7H1K1V3|A0A7H1K1V3_WHEAT	92.04	19	19	397050	2	2	3	Carbamidomethylation	18407	Alpha-amylase tetrameric inhibitor subunit CM3 OS=Triticum aestivum OX=4565 PE=3 SV=1
117	470	P17314|IAAC3_WHEAT	92.04	19	19	397050	2	2	3	Carbamidomethylation	18221	Alpha-amylase/trypsin inhibitor CM3 OS=Triticum aestivum OX=4565 PE=1 SV=1
117	467	tr|A0A7H1K1W8|A0A7H1K1W8_WHEAT	92.04	19	19	397050	2	2	3	Carbamidomethylation	18253	Alpha-amylase tetrameric inhibitor subunit CM3 OS=Triticum aestivum OX=4565 PE=3 SV=1
117	463	tr|A0A7H1K1X0|A0A7H1K1X0_WHEAT	92.04	19	19	397050	2	2	3	Carbamidomethylation	18332	Alpha-amylase tetrameric inhibitor subunit CM3 OS=Triticum aestivum OX=4565 PE=3 SV=1
117	462	tr|A0A7H1K1V4|A0A7H1K1V4_WHEAT	92.04	19	19	397050	2	2	3	Carbamidomethylation	18216	Alpha-amylase tetrameric inhibitor subunit CM3 OS=Triticum aestivum OX=4565 PE=3 SV=1
117	460	tr|Q53YX8|Q53YX8_WHEAT	92.04	19	19	397050	2	2	3	Carbamidomethylation	18221	Alpha amylase inhibitor protein OS=Triticum aestivum OX=4565 GN=ATI PE=2 SV=1
117	461	tr|A0A3B6JR20|A0A3B6JR20_WHEAT	92.04	19	19	397050	2	2	3	Carbamidomethylation	18318	AAI domain-containing protein OS=Triticum aestivum OX=4565 PE=3 SV=1
73	117137	tr|A0A7D5FU20|A0A7D5FU20_WHEAT	91.93	14	14	1180500	1	1	10	Carbamidomethylation	16245	Puroindoline OS=Triticum aestivum OX=4565 GN=Pina PE=4 SV=1
73	117136	tr|V5RJL6|V5RJL6_WHEAT	91.93	14	14	1180500	1	1	10	Carbamidomethylation	16249	Puroindoline OS=Triticum aestivum OX=4565 PE=4 SV=1
73	12136	tr|V5RM09|V5RM09_WHEAT	91.93	14	14	1180500	1	1	10	Carbamidomethylation	16288	Puroindoline OS=Triticum aestivum OX=4565 PE=4 SV=1
73	12152	tr|V5RJY8|V5RJY8_WHEAT	91.93	14	14	1180500	1	1	10	Carbamidomethylation	16303	Puroindoline OS=Triticum aestivum OX=4565 PE=4 SV=1
73	117140	tr|A0A8F5ZRG8|A0A8F5ZRG8_WHEAT	91.93	14	14	1180500	1	1	10	Carbamidomethylation	16256	Puroindoline a OS=Triticum aestivum OX=4565 GN=Pina-D1 PE=4 SV=1
73	117143	tr|A6N860|A6N860_WHEAT	91.93	14	14	1180500	1	1	10	Carbamidomethylation	16377	Puroindoline a OS=Triticum aestivum OX=4565 GN=Pina-D1 PE=4 SV=1
73	117142	tr|V5RJM1|V5RJM1_WHEAT	91.93	14	14	1180500	1	1	10	Carbamidomethylation	16405	Puroindoline OS=Triticum aestivum OX=4565 PE=4 SV=1
73	117141	tr|V5RL87|V5RL87_WHEAT	91.93	14	14	1180500	1	1	10	Carbamidomethylation	16387	Puroindoline OS=Triticum aestivum OX=4565 GN=Pina-D1 PE=4 SV=1
73	75441	P33432|PUIA_WHEAT	91.93	14	14	1180500	1	1	10	Carbamidomethylation	16387	Puroindoline-A OS=Triticum aestivum OX=4565 GN=PINA PE=1 SV=2
109	75395	tr|A0A3B6NKJ0|A0A3B6NKJ0_WHEAT	91.21	19	19	687920	2	1	4		16322	Histone H2A OS=Triticum aestivum OX=4565 PE=3 SV=1
109	75394	tr|A0A3B6QBP3|A0A3B6QBP3_WHEAT	91.21	19	19	687920	2	1	4		16350	Histone H2A OS=Triticum aestivum OX=4565 PE=3 SV=1
109	1021	tr|A0A3B6PK12|A0A3B6PK12_WHEAT	91.21	19	19	687920	2	1	4		16292	Histone H2A OS=Triticum aestivum OX=4565 PE=3 SV=1
96	116906	tr|Q9M4M6|Q9M4M6_WHEAT	90.58	20	20		3	0	5	Carbamidomethylation; Deamidation (NQ)	30653	Alpha-gliadin OS=Triticum aestivum OX=4565 PE=2 SV=1
118	12256	tr|A0A3B5YPZ7|A0A3B5YPZ7_WHEAT	90.38	23	23	32867	3	3	3	Carbamidomethylation	22550	AAI domain-containing protein OS=Triticum aestivum OX=4565 PE=4 SV=1
87	75318	tr|A0A3B5Z121|A0A3B5Z121_WHEAT	89.57	26	26	522620	2	2	7	Deamidation (NQ)	14499	Uncharacterized protein OS=Triticum aestivum OX=4565 PE=4 SV=1
87	75319	tr|A0A3B5Y4D7|A0A3B5Y4D7_WHEAT	89.57	25	25	522620	2	2	7	Deamidation (NQ)	14766	Uncharacterized protein OS=Triticum aestivum OX=4565 PE=4 SV=1
87	330	tr|A0A3B6FKB8|A0A3B6FKB8_WHEAT	89.57	23	23	522620	2	2	7	Deamidation (NQ)	16483	Uncharacterized protein OS=Triticum aestivum OX=4565 PE=4 SV=1
87	338	tr|W5EIR1|W5EIR1_WHEAT	89.57	22	22	522620	2	2	7	Deamidation (NQ)	16818	Calmodulin OS=Triticum aestivum OX=4565 GN=CaM8-4A PE=2 SV=1
87	336	tr|W5A619|W5A619_WHEAT	89.57	22	22	522620	2	2	7	Deamidation (NQ)	16846	Calmodulin OS=Triticum aestivum OX=4565 GN=CaM1-1A PE=2 SV=1
87	335	tr|Q7DMG9|Q7DMG9_WHEAT	89.57	22	22	522620	2	2	7	Deamidation (NQ)	16832	Calmodulin OS=Triticum aestivum OX=4565 GN=CaM3-2B PE=2 SV=1
87	75320	tr|A0A3B6EIH6|A0A3B6EIH6_WHEAT	89.57	20	20	522620	2	2	7	Deamidation (NQ)	18504	Uncharacterized protein OS=Triticum aestivum OX=4565 PE=4 SV=1
87	75321	tr|A0A3B6GRI6|A0A3B6GRI6_WHEAT	89.57	20	20	522620	2	2	7	Deamidation (NQ)	19111	Uncharacterized protein OS=Triticum aestivum OX=4565 PE=4 SV=1
87	75322	tr|A0A3B6C2G7|A0A3B6C2G7_WHEAT	89.57	19	19	522620	2	2	7	Deamidation (NQ)	19780	Uncharacterized protein OS=Triticum aestivum OX=4565 PE=4 SV=1
113	117065	tr|A0A1K0IT85|A0A1K0IT85_WHEAT	85.52	15	15	0	3	1	3	Carbamidomethylation; Deamidation (NQ)	36616	Alpha-gliadin OS=Triticum aestivum OX=4565 GN=Gli-B2-5 PE=4 SV=1
105	116947	tr|Q9M6P7|Q9M6P7_WHEAT	83.36	9	9		2	0	4		35198	Gamma-gliadin (Fragment) OS=Triticum aestivum OX=4565 PE=4 SV=1
105	116948	tr|Q6EEW9|Q6EEW9_WHEAT	83.36	9	9		2	0	4		35679	Gamma gliadin OS=Triticum aestivum OX=4565 PE=2 SV=1
105	116957	tr|R9XUB9|R9XUB9_WHEAT	83.36	8	8		2	0	4		37156	Gamma-gliadin OS=Triticum aestivum OX=4565 PE=4 SV=1
105	116956	tr|R9XSY7|R9XSY7_WHEAT	83.36	8	8		2	0	4		37192	Gamma-gliadin OS=Triticum aestivum OX=4565 PE=4 SV=1
105	116955	tr|R9XW98|R9XW98_WHEAT	83.36	8	8		2	0	4		37246	Gamma-gliadin OS=Triticum aestivum OX=4565 PE=4 SV=1
105	116954	tr|R9XV87|R9XV87_WHEAT	83.36	8	8		2	0	4		37241	Gamma-gliadin OS=Triticum aestivum OX=4565 PE=4 SV=1
105	116953	tr|R9XU95|R9XU95_WHEAT	83.36	8	8		2	0	4		37146	Gamma-gliadin OS=Triticum aestivum OX=4565 PE=4 SV=1
105	116952	tr|K7X1S8|K7X1S8_WHEAT	83.36	8	8		2	0	4		37202	Gamma-gliadin OS=Triticum aestivum OX=4565 PE=4 SV=1
105	116951	tr|R9XUT4|R9XUT4_WHEAT	83.36	8	8		2	0	4		37225	Gamma-gliadin OS=Triticum aestivum OX=4565 PE=4 SV=1
105	116950	tr|R9XUB0|R9XUB0_WHEAT	83.36	8	8		2	0	4		37156	Gamma-gliadin OS=Triticum aestivum OX=4565 PE=4 SV=1
105	116949	tr|R9XWD0|R9XWD0_WHEAT	83.36	8	8		2	0	4		37230	Gamma-gliadin OS=Triticum aestivum OX=4565 PE=4 SV=1
105	524	tr|M9TGF7|M9TGF7_WHEAT	83.36	8	8		2	0	4		37158	Gamma gliadin-D2 OS=Triticum aestivum OX=4565 GN=Gli-1 PE=2 SV=1
105	522	tr|Q94G91|Q94G91_WHEAT	83.36	8	8		2	0	4		37168	Gamma-gliadin OS=Triticum aestivum OX=4565 GN=Gli-Yn1 PE=2 SV=1
105	521	tr|U5UA54|U5UA54_WHEAT	83.36	8	8		2	0	4		37231	Gamma-gliadin OS=Triticum aestivum OX=4565 PE=4 SV=1
105	117056	tr|R9XWB3|R9XWB3_WHEAT	83.36	8	8		2	0	4		37247	Gamma-gliadin OS=Triticum aestivum OX=4565 PE=4 SV=1
127	12047	tr|A0A3B6JJ15|A0A3B6JJ15_WHEAT	83.23	14	14	0	1	1	2		18173	40S ribosomal protein S7 OS=Triticum aestivum OX=4565 PE=3 SV=1
127	12058	tr|A0A3B5ZRM3|A0A3B5ZRM3_WHEAT	83.23	11	11	0	1	1	2		22209	40S ribosomal protein S7 OS=Triticum aestivum OX=4565 PE=3 SV=1
127	12056	tr|A0A3B5XXA2|A0A3B5XXA2_WHEAT	83.23	11	11	0	1	1	2		22175	40S ribosomal protein S7 OS=Triticum aestivum OX=4565 PE=3 SV=1
127	12054	tr|Q5I7K2|Q5I7K2_WHEAT	83.23	11	11	0	1	1	2		22256	40S ribosomal protein S7 OS=Triticum aestivum OX=4565 PE=1 SV=1
127	12052	tr|A0A3B5YUU2|A0A3B5YUU2_WHEAT	83.23	11	11	0	1	1	2		22145	40S ribosomal protein S7 OS=Triticum aestivum OX=4565 PE=3 SV=1
125	12206	tr|A0A3B5XY18|A0A3B5XY18_WHEAT	82.98	11	11	365440	2	2	2	Oxidation (M)	35074	Malate dehydrogenase OS=Triticum aestivum OX=4565 PE=3 SV=1
125	12211	tr|A3KLL4|A3KLL4_WHEAT	82.98	11	11	365440	2	2	2	Oxidation (M)	35486	Malate dehydrogenase OS=Triticum aestivum OX=4565 PE=2 SV=1
125	12210	tr|A0A3B5ZSR0|A0A3B5ZSR0_WHEAT	82.98	11	11	365440	2	2	2	Oxidation (M)	35476	Malate dehydrogenase OS=Triticum aestivum OX=4565 PE=3 SV=1
125	12208	tr|C3VNF1|C3VNF1_WHEAT	82.98	11	11	365440	2	2	2	Oxidation (M)	35512	Malate dehydrogenase OS=Triticum aestivum OX=4565 PE=2 SV=1
150	32086	Q9ST57|SPZ2A_WHEAT	82.04	6	6	29897	1	1	1		43311	Serpin-Z2A OS=Triticum aestivum OX=4565 PE=1 SV=1
149	75443	tr|A0A3B6KGV7|A0A3B6KGV7_WHEAT	81.65	10	10	18667	1	1	1		24742	ATP synthase subunit alpha mitochondrial OS=Triticum aestivum OX=4565 PE=3 SV=1
149	75442	tr|A0A3B6U9A5|A0A3B6U9A5_WHEAT	81.65	10	10	18667	1	1	1		24760	ATP synthase subunit alpha mitochondrial OS=Triticum aestivum OX=4565 PE=3 SV=1
149	117144	tr|A0A7H4LC33|A0A7H4LC33_WHEAT	81.65	5	5	18667	1	1	1		52152	ATP synthase subunit alpha OS=Triticum aestivum OX=4565 GN=CAMPLR22A2D_LOCUS765 PE=3 SV=1
149	75444	tr|A0A3B6D6H2|A0A3B6D6H2_WHEAT	81.65	5	5	18667	1	1	1		52053	ATP synthase subunit alpha OS=Triticum aestivum OX=4565 PE=3 SV=1
149	75404	tr|A0A3B6SL57|A0A3B6SL57_WHEAT	81.65	4	4	18667	1	1	1		55313	ATP synthase subunit alpha OS=Triticum aestivum OX=4565 PE=3 SV=1
149	75448	tr|A0A3B6RD12|A0A3B6RD12_WHEAT	81.65	4	4	18667	1	1	1		55363	ATP synthase subunit alpha OS=Triticum aestivum OX=4565 PE=3 SV=1
149	75447	tr|A0A3B6K9K7|A0A3B6K9K7_WHEAT	81.65	4	4	18667	1	1	1		55333	ATP synthase subunit alpha OS=Triticum aestivum OX=4565 PE=3 SV=1
149	75446	tr|A0A3B6NPL2|A0A3B6NPL2_WHEAT	81.65	4	4	18667	1	1	1		55383	ATP synthase subunit alpha OS=Triticum aestivum OX=4565 PE=3 SV=1
149	75445	tr|A0A3B6B8G2|A0A3B6B8G2_WHEAT	81.65	4	4	18667	1	1	1		55453	ATP synthase subunit alpha OS=Triticum aestivum OX=4565 PE=3 SV=1
149	32072	tr|Q332R4|Q332R4_WHEAT	81.65	4	4	18667	1	1	1		55306	ATP synthase subunit alpha OS=Triticum aestivum OX=4565 GN=atp1-1 PE=3 SV=1
115	92075	tr|A0A3B6LX08|A0A3B6LX08_WHEAT	80.29	8	8	13704	3	3	3	Carbamidomethylation; Oxidation (M)	93944	Tr-type G domain-containing protein OS=Triticum aestivum OX=4565 PE=3 SV=1
115	75299	tr|A0A3B6TWP7|A0A3B6TWP7_WHEAT	80.29	8	8	13704	3	3	3	Carbamidomethylation; Oxidation (M)	93805	Tr-type G domain-containing protein OS=Triticum aestivum OX=4565 PE=3 SV=1
122	116969	tr|G9I0U4|G9I0U4_WHEAT	79.18	11	11	45843	1	1	2	Carbamidomethylation	32408	Avenin-like protein OS=Triticum aestivum OX=4565 PE=4 SV=1
122	116968	tr|G9I0T4|G9I0T4_WHEAT	79.18	11	11	45843	1	1	2	Carbamidomethylation	32408	Avenin-like protein OS=Triticum aestivum OX=4565 PE=4 SV=1
122	116967	tr|G9I0S9|G9I0S9_WHEAT	79.18	11	11	45843	1	1	2	Carbamidomethylation	32352	Avenin-like protein OS=Triticum aestivum OX=4565 PE=4 SV=1
122	116966	tr|G9I0S8|G9I0S8_WHEAT	79.18	11	11	45843	1	1	2	Carbamidomethylation	32396	Avenin-like protein OS=Triticum aestivum OX=4565 PE=4 SV=1
122	116965	tr|G9I0T7|G9I0T7_WHEAT	79.18	11	11	45843	1	1	2	Carbamidomethylation	32410	Avenin-like protein OS=Triticum aestivum OX=4565 PE=4 SV=1
122	116964	tr|V5M0Z7|V5M0Z7_WHEAT	79.18	11	11	45843	1	1	2	Carbamidomethylation	32414	Avenin-like protein OS=Triticum aestivum OX=4565 PE=4 SV=1
122	116963	tr|V5M127|V5M127_WHEAT	79.18	11	11	45843	1	1	2	Carbamidomethylation	32309	Avenin-like protein OS=Triticum aestivum OX=4565 PE=4 SV=1
122	116962	tr|G9I0U1|G9I0U1_WHEAT	79.18	11	11	45843	1	1	2	Carbamidomethylation	32410	Avenin-like protein OS=Triticum aestivum OX=4565 PE=4 SV=1
122	116961	tr|V5M3L6|V5M3L6_WHEAT	79.18	11	11	45843	1	1	2	Carbamidomethylation	32408	Avenin-like protein OS=Triticum aestivum OX=4565 PE=4 SV=1
122	12235	tr|G9I0T9|G9I0T9_WHEAT	79.18	11	11	45843	1	1	2	Carbamidomethylation	32449	Avenin-like protein OS=Triticum aestivum OX=4565 PE=4 SV=1
122	614	tr|G9I0U3|G9I0U3_WHEAT	79.18	11	11	45843	1	1	2	Carbamidomethylation	32380	Avenin-like protein OS=Triticum aestivum OX=4565 GN=AL-3 PE=4 SV=1
122	613	tr|G9I0U5|G9I0U5_WHEAT	79.18	11	11	45843	1	1	2	Carbamidomethylation	32366	Avenin-like protein OS=Triticum aestivum OX=4565 PE=4 SV=1
122	117092	tr|V5M0W9|V5M0W9_WHEAT	79.18	11	11	45843	1	1	2	Carbamidomethylation	32408	Avenin-like protein OS=Triticum aestivum OX=4565 PE=4 SV=1
72	75407	Q43213|H2A5_WHEAT	77.53	16	16	8090800	1	1	10	Deamidation (NQ)	15388	Protein H2A.5 OS=Triticum aestivum OX=4565 GN=H2A-2 PE=2 SV=3
72	75418	tr|A0A3B6PHU3|A0A3B6PHU3_WHEAT	77.53	16	16	8090800	1	1	10	Deamidation (NQ)	15574	Histone H2A OS=Triticum aestivum OX=4565 PE=3 SV=1
72	75417	tr|A0A3B6KS31|A0A3B6KS31_WHEAT	77.53	16	16	8090800	1	1	10	Deamidation (NQ)	15544	Histone H2A OS=Triticum aestivum OX=4565 PE=3 SV=1
72	75416	tr|A0A3B6Q9F5|A0A3B6Q9F5_WHEAT	77.53	16	16	8090800	1	1	10	Deamidation (NQ)	15646	Histone H2A OS=Triticum aestivum OX=4565 PE=3 SV=1
72	75415	tr|A0A3B6PFE4|A0A3B6PFE4_WHEAT	77.53	16	16	8090800	1	1	10	Deamidation (NQ)	15600	Histone H2A OS=Triticum aestivum OX=4565 PE=3 SV=1
72	75414	tr|A0A3B6LVY4|A0A3B6LVY4_WHEAT	77.53	16	16	8090800	1	1	10	Deamidation (NQ)	15486	Histone H2A OS=Triticum aestivum OX=4565 PE=3 SV=1
72	75413	tr|A0A3B6PEU0|A0A3B6PEU0_WHEAT	77.53	16	16	8090800	1	1	10	Deamidation (NQ)	15556	Histone H2A OS=Triticum aestivum OX=4565 PE=3 SV=1
72	75412	P02275|H2A1_WHEAT	77.53	16	16	8090800	1	1	10	Deamidation (NQ)	15586	Histone H2A.1 OS=Triticum aestivum OX=4565 GN=H2A-9 PE=1 SV=2
72	75411	tr|A0A3B6NJJ7|A0A3B6NJJ7_WHEAT	77.53	16	16	8090800	1	1	10	Deamidation (NQ)	15570	Histone H2A OS=Triticum aestivum OX=4565 PE=3 SV=1
72	75410	tr|A0A3B6PDZ2|A0A3B6PDZ2_WHEAT	77.53	16	16	8090800	1	1	10	Deamidation (NQ)	15586	Histone H2A OS=Triticum aestivum OX=4565 PE=3 SV=1
72	75409	tr|A0A3B6QC27|A0A3B6QC27_WHEAT	77.53	16	16	8090800	1	1	10	Deamidation (NQ)	15570	Histone H2A OS=Triticum aestivum OX=4565 PE=3 SV=1
72	75408	tr|A0A3B6NJB2|A0A3B6NJB2_WHEAT	77.53	16	16	8090800	1	1	10	Deamidation (NQ)	15630	Histone H2A OS=Triticum aestivum OX=4565 PE=3 SV=1
72	12109	tr|A0A3B6MZ32|A0A3B6MZ32_WHEAT	77.53	16	16	8090800	1	1	10	Deamidation (NQ)	15516	Histone H2A OS=Triticum aestivum OX=4565 PE=3 SV=1
72	75426	tr|A0A3B6EFC8|A0A3B6EFC8_WHEAT	77.53	16	16	8090800	1	1	10	Deamidation (NQ)	15643	Histone H2A OS=Triticum aestivum OX=4565 PE=3 SV=1
72	75425	tr|A0A3B6PFD2|A0A3B6PFD2_WHEAT	77.53	16	16	8090800	1	1	10	Deamidation (NQ)	15703	Histone H2A OS=Triticum aestivum OX=4565 PE=3 SV=1
72	75424	tr|A0A3B6PI45|A0A3B6PI45_WHEAT	77.53	16	16	8090800	1	1	10	Deamidation (NQ)	15627	Histone H2A OS=Triticum aestivum OX=4565 PE=3 SV=1
72	75423	tr|A0A3B5Z2B2|A0A3B5Z2B2_WHEAT	77.53	16	16	8090800	1	1	10	Deamidation (NQ)	15702	Histone H2A OS=Triticum aestivum OX=4565 PE=3 SV=1
72	75422	tr|A0A3B6NK66|A0A3B6NK66_WHEAT	77.53	16	16	8090800	1	1	10	Deamidation (NQ)	15615	Histone H2A OS=Triticum aestivum OX=4565 PE=3 SV=1
72	75421	tr|A0A1D6AWG3|A0A1D6AWG3_WHEAT	77.53	16	16	8090800	1	1	10	Deamidation (NQ)	15689	Histone H2A OS=Triticum aestivum OX=4565 PE=3 SV=1
72	75420	tr|A0A3B6PGC0|A0A3B6PGC0_WHEAT	77.53	16	16	8090800	1	1	10	Deamidation (NQ)	15663	Histone H2A OS=Triticum aestivum OX=4565 PE=3 SV=1
72	75419	tr|A0A3B6QBC5|A0A3B6QBC5_WHEAT	77.53	16	16	8090800	1	1	10	Deamidation (NQ)	15645	Histone H2A OS=Triticum aestivum OX=4565 PE=3 SV=1
72	12119	tr|A0A3B6NKD7|A0A3B6NKD7_WHEAT	77.53	16	16	8090800	1	1	10	Deamidation (NQ)	15675	Histone H2A OS=Triticum aestivum OX=4565 PE=3 SV=1
72	12113	tr|A0A3B6NL75|A0A3B6NL75_WHEAT	77.53	16	16	8090800	1	1	10	Deamidation (NQ)	15687	Histone H2A OS=Triticum aestivum OX=4565 PE=3 SV=1
72	680	tr|A0A3B6PH64|A0A3B6PH64_WHEAT	77.53	16	16	8090800	1	1	10	Deamidation (NQ)	15671	Histone H2A OS=Triticum aestivum OX=4565 PE=3 SV=1
72	678	tr|A0A3B6NJA7|A0A3B6NJA7_WHEAT	77.53	16	16	8090800	1	1	10	Deamidation (NQ)	15743	Histone H2A OS=Triticum aestivum OX=4565 PE=3 SV=1
72	75428	tr|A0A3B6QCS0|A0A3B6QCS0_WHEAT	77.53	16	16	8090800	1	1	10	Deamidation (NQ)	15719	Histone H2A OS=Triticum aestivum OX=4565 PE=3 SV=1
72	75427	Q43214|H2A6_WHEAT	77.53	16	16	8090800	1	1	10	Deamidation (NQ)	15633	Protein H2A.6 OS=Triticum aestivum OX=4565 GN=H2A-3 PE=2 SV=3
72	75389	tr|A0A3B6NL63|A0A3B6NL63_WHEAT	77.53	16	16	8090800	1	1	10	Deamidation (NQ)	15775	Histone H2A OS=Triticum aestivum OX=4565 PE=3 SV=1
81	75354	tr|A0A3B6DLJ6|A0A3B6DLJ6_WHEAT	75.12	24	24	772270	2	2	8	Oxidation (M)	9280	Histone H4 OS=Triticum aestivum OX=4565 PE=3 SV=1
81	75355	tr|A0A3B6DNA1|A0A3B6DNA1_WHEAT	75.12	20	20	772270	2	2	8	Oxidation (M)	10984	Histone H4 OS=Triticum aestivum OX=4565 PE=3 SV=1
81	117057	tr|A0A077RYQ1|A0A077RYQ1_WHEAT	75.12	19	19	772270	2	2	8	Oxidation (M)	11409	Histone H4 OS=Triticum aestivum OX=4565 GN=CAMPLR22A2D_LOCUS3927 PE=3 SV=1
81	75360	P62786|H42_WHEAT	75.12	19	19	772270	2	2	8	Oxidation (M)	11467	Histone H4 variant TH091 OS=Triticum aestivum OX=4565 PE=3 SV=2
81	75359	tr|A0A3B6RPJ9|A0A3B6RPJ9_WHEAT	75.12	19	19	772270	2	2	8	Oxidation (M)	11444	Histone H4 OS=Triticum aestivum OX=4565 PE=3 SV=1
81	75358	P62785|H41_WHEAT	75.12	19	19	772270	2	2	8	Oxidation (M)	11409	Histone H4 variant TH011 OS=Triticum aestivum OX=4565 PE=3 SV=2
81	75357	tr|A0A3B6CBA0|A0A3B6CBA0_WHEAT	75.12	19	19	772270	2	2	8	Oxidation (M)	11366	Histone H4 OS=Triticum aestivum OX=4565 PE=3 SV=1
81	75356	tr|A0A3B6KIR7|A0A3B6KIR7_WHEAT	75.12	19	19	772270	2	2	8	Oxidation (M)	11451	Histone H4 OS=Triticum aestivum OX=4565 PE=3 SV=1
81	541	tr|A0A3B6DID8|A0A3B6DID8_WHEAT	75.12	19	19	772270	2	2	8	Oxidation (M)	11523	Histone H4 OS=Triticum aestivum OX=4565 PE=3 SV=1
81	538	tr|A0A3B6B3H4|A0A3B6B3H4_WHEAT	75.12	19	19	772270	2	2	8	Oxidation (M)	11439	Histone H4 OS=Triticum aestivum OX=4565 PE=3 SV=1
81	75361	tr|A0A3B6CBE7|A0A3B6CBE7_WHEAT	75.12	19	19	772270	2	2	8	Oxidation (M)	11546	Histone H4 OS=Triticum aestivum OX=4565 PE=3 SV=1
81	117058	tr|A0A7H4LLP7|A0A7H4LLP7_WHEAT	75.12	19	19	772270	2	2	8	Oxidation (M)	11931	Histone H4 OS=Triticum aestivum OX=4565 GN=CAMPLR22A2D_LOCUS4153 PE=3 SV=1
114	92223	tr|A0A3B6HSA4|A0A3B6HSA4_WHEAT	75.05	4	4	423300	1	1	3	Oxidation (M)	76938	Uncharacterized protein OS=Triticum aestivum OX=4565 PE=4 SV=1
145	32107	tr|A0A7H4LM68|A0A7H4LM68_WHEAT	74.76	9	9	0	1	1	1	Carbamidomethylation	28093	Genome assembly chromosome: II OS=Triticum aestivum OX=4565 GN=CAMPLR22A2D_LOCUS4330 PE=3 SV=1
145	32105	tr|A0A3B6B424|A0A3B6B424_WHEAT	74.76	9	9	0	1	1	1	Carbamidomethylation	28101	Uncharacterized protein OS=Triticum aestivum OX=4565 PE=3 SV=1
145	32104	tr|A0A3B6CED7|A0A3B6CED7_WHEAT	74.76	9	9	0	1	1	1	Carbamidomethylation	28102	Uncharacterized protein OS=Triticum aestivum OX=4565 PE=3 SV=1
145	32103	tr|A0A3B6DM38|A0A3B6DM38_WHEAT	74.76	9	9	0	1	1	1	Carbamidomethylation	28107	Uncharacterized protein OS=Triticum aestivum OX=4565 PE=3 SV=1
145	32102	tr|W5FEV1|W5FEV1_WHEAT	74.76	9	9	0	1	1	1	Carbamidomethylation	28259	Uncharacterized protein OS=Triticum aestivum OX=4565 PE=3 SV=1
145	32101	tr|Q5I7K6|Q5I7K6_WHEAT	74.76	9	9	0	1	1	1	Carbamidomethylation	28121	Ribosomal protein L7 OS=Triticum aestivum OX=4565 PE=1 SV=1
145	32098	tr|A0A3B6MZQ3|A0A3B6MZQ3_WHEAT	74.76	9	9	0	1	1	1	Carbamidomethylation	28305	Uncharacterized protein OS=Triticum aestivum OX=4565 PE=3 SV=1
131	839	tr|Q0Q5D9|Q0Q5D9_WHEAT	73.95	13	13	17638	1	1	2		24550	Globulin 1 OS=Triticum aestivum OX=4565 PE=4 SV=1
151	12185	tr|Q5MQK8|Q5MQK8_WHEAT	70.33	12	12	30982	1	1	1		14254	ADP-glucose pyrophosphorylase (Fragment) OS=Triticum aestivum OX=4565 PE=3 SV=1
151	12184	tr|Q5MQK5|Q5MQK5_WHEAT	70.33	12	12	30982	1	1	1		14252	ADP-glucose pyrophosphorylase (Fragment) OS=Triticum aestivum OX=4565 PE=3 SV=1
151	12183	tr|Q5MQK7|Q5MQK7_WHEAT	70.33	12	12	30982	1	1	1		14224	ADP-glucose pyrophosphorylase (Fragment) OS=Triticum aestivum OX=4565 PE=3 SV=1
151	12182	tr|Q5MQK6|Q5MQK6_WHEAT	70.33	12	12	30982	1	1	1		14212	ADP-glucose pyrophosphorylase (Fragment) OS=Triticum aestivum OX=4565 PE=3 SV=1
151	11976	P12300|GLGL3_WHEAT	70.33	3	3	30982	1	1	1		55560	Glucose-1-phosphate adenylyltransferase large subunit chloroplastic/amyloplastic (Fragment) OS=Triticum aestivum OX=4565 GN=AGA.7 PE=2 SV=1
151	117158	tr|Q7XJA9|Q7XJA9_WHEAT	70.33	3	3	30982	1	1	1		57707	glucose-1-phosphate adenylyltransferase OS=Triticum aestivum OX=4565 GN=agp2 PE=3 SV=1
151	75401	P12299|GLGL2_WHEAT	70.33	3	3	30982	1	1	1		57809	Glucose-1-phosphate adenylyltransferase large subunit chloroplastic/amyloplastic OS=Triticum aestivum OX=4565 GN=AGP-L PE=2 SV=2
151	75400	tr|A0A3B5Z6A6|A0A3B5Z6A6_WHEAT	70.33	3	3	30982	1	1	1		57797	Glucose-1-phosphate adenylyltransferase OS=Triticum aestivum OX=4565 PE=3 SV=1
151	11984	tr|Q0PG36|Q0PG36_WHEAT	70.33	3	3	30982	1	1	1		57809	Glucose-1-phosphate adenylyltransferase OS=Triticum aestivum OX=4565 GN=agpl PE=2 SV=1
151	11982	tr|A0A3B5Y7B2|A0A3B5Y7B2_WHEAT	70.33	3	3	30982	1	1	1		57767	Glucose-1-phosphate adenylyltransferase OS=Triticum aestivum OX=4565 PE=3 SV=1
151	11992	tr|A0A3B5Z5B4|A0A3B5Z5B4_WHEAT	70.33	3	3	30982	1	1	1		58527	Glucose-1-phosphate adenylyltransferase OS=Triticum aestivum OX=4565 PE=3 SV=1
151	11996	tr|A0A3B5Y860|A0A3B5Y860_WHEAT	70.33	3	3	30982	1	1	1		59912	Glucose-1-phosphate adenylyltransferase OS=Triticum aestivum OX=4565 PE=3 SV=1
151	11995	tr|A0A3B6A3C9|A0A3B6A3C9_WHEAT	70.33	3	3	30982	1	1	1		59889	Glucose-1-phosphate adenylyltransferase OS=Triticum aestivum OX=4565 PE=3 SV=1
129	12321	tr|A0A3B6LV22|A0A3B6LV22_WHEAT	70.26	13	13	15330	2	2	2	Oxidation (M)	29415	H15 domain-containing protein OS=Triticum aestivum OX=4565 PE=3 SV=1
123	32182	tr|A0A3B5Y7Y1|A0A3B5Y7Y1_WHEAT	69.87	6	6	69170	2	2	2	Carboxylation (DKW)	62720	Ketol-acid reductoisomerase OS=Triticum aestivum OX=4565 PE=3 SV=1
123	32183	tr|A0A3B6A2T6|A0A3B6A2T6_WHEAT	69.87	6	6	69170	2	2	2	Carboxylation (DKW)	64225	Ketol-acid reductoisomerase OS=Triticum aestivum OX=4565 PE=3 SV=1
123	32184	tr|A0A3B5Z5S1|A0A3B5Z5S1_WHEAT	69.87	6	6	69170	2	2	2	Carboxylation (DKW)	64444	Ketol-acid reductoisomerase OS=Triticum aestivum OX=4565 PE=3 SV=1
123	32185	tr|A0A3B6A1F1|A0A3B6A1F1_WHEAT	69.87	6	6	69170	2	2	2	Carboxylation (DKW)	67381	Acetohydroxy-acid reductoisomerase OS=Triticum aestivum OX=4565 PE=3 SV=1
106	12192	tr|A0A3B6QNG6|A0A3B6QNG6_WHEAT	69.34	3	3	256330	1	1	4		53881	Uncharacterized protein OS=Triticum aestivum OX=4565 PE=3 SV=1
106	12196	tr|A0A3B6PUE5|A0A3B6PUE5_WHEAT	69.34	3	3	256330	1	1	4		54517	Uncharacterized protein OS=Triticum aestivum OX=4565 PE=3 SV=1
106	12198	tr|A0A3B6QML0|A0A3B6QML0_WHEAT	69.34	3	3	256330	1	1	4		54791	Uncharacterized protein OS=Triticum aestivum OX=4565 PE=3 SV=1
106	12194	tr|A0A3B6NX30|A0A3B6NX30_WHEAT	69.34	3	3	256330	1	1	4		54815	Uncharacterized protein OS=Triticum aestivum OX=4565 PE=3 SV=1
121	32039	tr|A0A3B6IQY2|A0A3B6IQY2_WHEAT	69.21	3	3	96927	1	1	2		56119	Uncharacterized protein OS=Triticum aestivum OX=4565 PE=4 SV=1
121	32141	tr|A0A3B6JHB6|A0A3B6JHB6_WHEAT	69.21	4	4	96927	1	1	2		55353	Uncharacterized protein OS=Triticum aestivum OX=4565 PE=4 SV=1
121	32143	tr|A0A3B6HVT4|A0A3B6HVT4_WHEAT	69.21	4	4	96927	1	1	2		55470	Uncharacterized protein OS=Triticum aestivum OX=4565 PE=4 SV=1
74	117034	tr|R9XUW0|R9XUW0_WHEAT	69.19	6	6	14115	2	1	9	Oxidation (M)	39968	LMW-GS OS=Triticum aestivum OX=4565 GN=glu-3 PE=4 SV=1
74	12017	tr|Q8W3W0|Q8W3W0_WHEAT	69.19	6	6	14115	2	1	9	Oxidation (M)	36370	LMW glutenin subunit group 5 type II OS=Triticum aestivum OX=4565 GN=lmw-gs PE=2 SV=1
74	117075	tr|V9P7D8|V9P7D8_WHEAT	69.19	6	6	14115	2	1	9	Oxidation (M)	36980	LMW-m glutenin subunit 43 (Fragment) OS=Triticum aestivum OX=4565 GN=LMW-m PE=4 SV=1
74	117076	tr|R9YSZ0|R9YSZ0_WHEAT	69.19	6	6	14115	2	1	9	Oxidation (M)	39560	Low-molecular-weight glutenin subunit Glu-B3 (Fragment) OS=Triticum aestivum OX=4565 PE=4 SV=1
74	32032	tr|R9XWH3|R9XWH3_WHEAT	69.19	6	6	14115	2	1	9	Oxidation (M)	39678	LMW-GS OS=Triticum aestivum OX=4565 GN=glu-3 PE=4 SV=1
74	12018	tr|R9XVC3|R9XVC3_WHEAT	69.19	6	6	14115	2	1	9	Oxidation (M)	39684	LMW-GS OS=Triticum aestivum OX=4565 GN=glu-3 PE=4 SV=1
74	117079	tr|R9YU07|R9YU07_WHEAT	69.19	6	6	14115	2	1	9	Oxidation (M)	39816	Low-molecular-weight glutenin subunit Glu-B3 (Fragment) OS=Triticum aestivum OX=4565 PE=4 SV=1
74	117078	tr|R9XUX4|R9XUX4_WHEAT	69.19	6	6	14115	2	1	9	Oxidation (M)	39720	LMW-GS OS=Triticum aestivum OX=4565 GN=glu-3 PE=4 SV=1
74	117077	tr|V9P6P6|V9P6P6_WHEAT	69.19	6	6	14115	2	1	9	Oxidation (M)	39828	LMW-m glutenin subunit 21 OS=Triticum aestivum OX=4565 GN=LMW-m PE=4 SV=1
74	32034	tr|V9P767|V9P767_WHEAT	69.19	6	6	14115	2	1	9	Oxidation (M)	39882	LMW-m glutenin subunit 8 OS=Triticum aestivum OX=4565 GN=Glu-3 PE=4 SV=1
74	12317	tr|X2JFZ5|X2JFZ5_WHEAT	69.19	6	6	14115	2	1	9	Oxidation (M)	39754	Low-molecular-weight glutenin subunit Glu-B3 (Fragment) OS=Triticum aestivum OX=4565 PE=4 SV=1
74	12020	tr|R9XUG8|R9XUG8_WHEAT	69.19	6	6	14115	2	1	9	Oxidation (M)	39778	LMW-GS OS=Triticum aestivum OX=4565 GN=glu-3 PE=4 SV=1
74	12019	tr|R9XVD4|R9XVD4_WHEAT	69.19	6	6	14115	2	1	9	Oxidation (M)	39752	LMW-GS OS=Triticum aestivum OX=4565 GN=glu-3 PE=4 SV=1
74	117082	tr|V9P6D0|V9P6D0_WHEAT	69.19	6	6	14115	2	1	9	Oxidation (M)	39984	LMW-m glutenin subunit 15 (Fragment) OS=Triticum aestivum OX=4565 GN=Glu-3 PE=4 SV=1
74	117081	tr|X2JC81|X2JC81_WHEAT	69.19	6	6	14115	2	1	9	Oxidation (M)	39982	Low-molecular-weight glutenin subunit Glu-B3 (Fragment) OS=Triticum aestivum OX=4565 PE=4 SV=1
74	117080	tr|D0EVP0|D0EVP0_WHEAT	69.19	6	6	14115	2	1	9	Oxidation (M)	39954	LMW-m glutenin subunit OS=Triticum aestivum OX=4565 PE=4 SV=1
74	117086	tr|V9P6N8|V9P6N8_WHEAT	69.19	6	6	14115	2	1	9	Oxidation (M)	39983	LMW-m glutenin subunit 11 (Fragment) OS=Triticum aestivum OX=4565 GN=Glu-3 PE=4 SV=1
74	117085	tr|V9P6C5|V9P6C5_WHEAT	69.19	6	6	14115	2	1	9	Oxidation (M)	40110	LMW-m glutenin subunit 5 (Fragment) OS=Triticum aestivum OX=4565 GN=LMW-m PE=4 SV=1
74	117084	tr|V9P741|V9P741_WHEAT	69.19	6	6	14115	2	1	9	Oxidation (M)	40011	LMW-m glutenin subunit 14 (Fragment) OS=Triticum aestivum OX=4565 GN=Glu-3 PE=4 SV=1
74	117083	tr|V9P760|V9P760_WHEAT	69.19	6	6	14115	2	1	9	Oxidation (M)	39980	LMW-m glutenin subunit 45 (Fragment) OS=Triticum aestivum OX=4565 GN=LMW-m PE=4 SV=1
74	117114	tr|V9P7D3|V9P7D3_WHEAT	69.19	7	7	14115	2	1	9	Oxidation (M)	32359	LMW-m glutenin subunit 17 (Fragment) OS=Triticum aestivum OX=4565 GN=Glu-3 PE=4 SV=1
74	32030	tr|V9P6N2|V9P6N2_WHEAT	69.19	6	6	14115	2	1	9	Oxidation (M)	38377	LMW-i glutenin subunit 1 OS=Triticum aestivum OX=4565 GN=Glu-3 PE=4 SV=1
74	117115	tr|Q8W3W1|Q8W3W1_WHEAT	69.19	6	6	14115	2	1	9	Oxidation (M)	39543	Low-molecular-weight glutenin subunit group 5 type III OS=Triticum aestivum OX=4565 GN=lmw-gs PE=4 SV=1
74	117117	tr|R9XT35|R9XT35_WHEAT	69.19	6	6	14115	2	1	9	Oxidation (M)	39786	LMW-GS OS=Triticum aestivum OX=4565 GN=glu-3 PE=4 SV=1
74	117116	tr|Q8W3W2|Q8W3W2_WHEAT	69.19	6	6	14115	2	1	9	Oxidation (M)	39828	Low-molecular-weight glutenin subunit group 5 type III OS=Triticum aestivum OX=4565 GN=lmw-gs PE=4 SV=1
74	117118	tr|R9XT62|R9XT62_WHEAT	69.19	6	6	14115	2	1	9	Oxidation (M)	40021	LMW-GS OS=Triticum aestivum OX=4565 GN=glu-3 PE=4 SV=1
74	117134	tr|R9XT30|R9XT30_WHEAT	69.19	6	6	14115	2	1	9	Oxidation (M)	39840	LMW-GS OS=Triticum aestivum OX=4565 GN=glu-3 PE=4 SV=1
74	117133	tr|R9XUX7|R9XUX7_WHEAT	69.19	6	6	14115	2	1	9	Oxidation (M)	39814	LMW-GS OS=Triticum aestivum OX=4565 GN=glu-3 PE=4 SV=1
74	117135	tr|R9XUE5|R9XUE5_WHEAT	69.19	6	6	14115	2	1	9	Oxidation (M)	39924	LMW-GS OS=Triticum aestivum OX=4565 GN=glu-3 PE=4 SV=1
74	117176	tr|R9XUH5|R9XUH5_WHEAT	69.19	6	6	14115	2	1	9	Oxidation (M)	39682	LMW-GS OS=Triticum aestivum OX=4565 GN=glu-3 PE=4 SV=1
100	116997	tr|A0A3B5YR45|A0A3B5YR45_WHEAT	68.58	19	19	1273600	2	1	5		16504	Histone H2A OS=Triticum aestivum OX=4565 PE=3 SV=1
102	116934	tr|R4JBK0|R4JBK0_WHEAT	67.19	26	26	0	3	2	4	Carbamidomethylation; Oxidation (M)	41722	Low-molecular-weight glutenin subunit OS=Triticum aestivum OX=4565 GN=LMW-GS PE=4 SV=1
152	32145	P80602|BAS1_WHEAT	65.81	11	11	0	1	1	1		23327	2-Cys peroxiredoxin BAS1 chloroplastic (Fragment) OS=Triticum aestivum OX=4565 GN=TSA PE=1 SV=2
152	32149	tr|A0A3B6DER7|A0A3B6DER7_WHEAT	65.81	10	10	0	1	1	1		26054	Thioredoxin-dependent peroxiredoxin OS=Triticum aestivum OX=4565 PE=4 SV=1
152	32153	tr|A0A0C4BJ55|A0A0C4BJ55_WHEAT	65.81	9	9	0	1	1	1		27956	Thioredoxin-dependent peroxiredoxin OS=Triticum aestivum OX=4565 GN=CAMPLR22A2D_LOCUS2968 PE=4 SV=1
152	32152	tr|A0A3B6B0I4|A0A3B6B0I4_WHEAT	65.81	9	9	0	1	1	1		27928	Thioredoxin-dependent peroxiredoxin OS=Triticum aestivum OX=4565 PE=4 SV=1
152	32154	tr|A0A3B6C702|A0A3B6C702_WHEAT	65.81	9	9	0	1	1	1		28286	Thioredoxin-dependent peroxiredoxin OS=Triticum aestivum OX=4565 PE=4 SV=1
130	93813	tr|A0A3B6C0Q7|A0A3B6C0Q7_WHEAT	65.55	6	6	33233	2	2	2	Oxidation (M)	66666	Nop domain-containing protein OS=Triticum aestivum OX=4565 PE=3 SV=1
153	117159	tr|A0A2R3SYF2|A0A2R3SYF2_WHEAT	61.76	64	64	14101	1	1	1		3091	Beta-tubulin (Fragment) OS=Triticum aestivum OX=4565 GN=TUB PE=4 SV=1
153	12225	tr|A0A3B6PKU4|A0A3B6PKU4_WHEAT	61.76	4	4	14101	1	1	1		47145	Tubulin beta chain OS=Triticum aestivum OX=4565 PE=3 SV=1
153	75463	tr|A0A3B6QCD2|A0A3B6QCD2_WHEAT	61.76	4	4	14101	1	1	1		47230	Tubulin beta chain OS=Triticum aestivum OX=4565 PE=3 SV=1
153	12226	tr|A0A3B6KNM8|A0A3B6KNM8_WHEAT	61.76	4	4	14101	1	1	1		47451	Tubulin beta chain OS=Triticum aestivum OX=4565 PE=3 SV=1
153	117160	tr|Q9ZRA7|Q9ZRA7_WHEAT	61.76	4	4	14101	1	1	1		49286	Tubulin beta chain (Fragment) OS=Triticum aestivum OX=4565 GN=Tubb6 PE=2 SV=1
153	75465	tr|A0A3B6KQJ1|A0A3B6KQJ1_WHEAT	61.76	4	4	14101	1	1	1		49842	Tubulin beta chain OS=Triticum aestivum OX=4565 PE=3 SV=1
153	75464	tr|A0A3B6PKU0|A0A3B6PKU0_WHEAT	61.76	4	4	14101	1	1	1		49875	Tubulin beta chain OS=Triticum aestivum OX=4565 PE=3 SV=1
153	75469	tr|A0A3B6I0T8|A0A3B6I0T8_WHEAT	61.76	4	4	14101	1	1	1		49732	Tubulin beta chain OS=Triticum aestivum OX=4565 PE=3 SV=1
153	75468	tr|W5FJT8|W5FJT8_WHEAT	61.76	4	4	14101	1	1	1		49971	Tubulin beta chain OS=Triticum aestivum OX=4565 PE=3 SV=1
153	75467	tr|W5AET6|W5AET6_WHEAT	61.76	4	4	14101	1	1	1		50151	Tubulin beta chain OS=Triticum aestivum OX=4565 PE=3 SV=1
153	75466	tr|A0A3B6IJ72|A0A3B6IJ72_WHEAT	61.76	4	4	14101	1	1	1		49758	Tubulin beta chain OS=Triticum aestivum OX=4565 PE=3 SV=1
153	12229	tr|A0A3B6JBY4|A0A3B6JBY4_WHEAT	61.76	4	4	14101	1	1	1		49760	Tubulin beta chain OS=Triticum aestivum OX=4565 PE=3 SV=1
153	75471	tr|A0A3B6KUR6|A0A3B6KUR6_WHEAT	61.76	4	4	14101	1	1	1		50100	Tubulin beta chain OS=Triticum aestivum OX=4565 PE=3 SV=1
153	12230	tr|W5D048|W5D048_WHEAT	61.76	4	4	14101	1	1	1		50208	Tubulin beta chain OS=Triticum aestivum OX=4565 GN=TRAES_3BF136200030CFD_c1 PE=3 SV=1
153	75472	tr|A0A3B6UBD1|A0A3B6UBD1_WHEAT	61.76	4	4	14101	1	1	1		50214	Tubulin beta chain OS=Triticum aestivum OX=4565 PE=3 SV=1
153	75473	tr|A0A3B6IW75|A0A3B6IW75_WHEAT	61.76	4	4	14101	1	1	1		50244	Tubulin beta chain OS=Triticum aestivum OX=4565 PE=3 SV=1
153	75474	tr|A0A3B6EP82|A0A3B6EP82_WHEAT	61.76	4	4	14101	1	1	1		50678	Tubulin beta chain OS=Triticum aestivum OX=4565 PE=3 SV=1
153	75475	tr|A0A3B6GX40|A0A3B6GX40_WHEAT	61.76	4	4	14101	1	1	1		55807	Tubulin beta chain OS=Triticum aestivum OX=4565 PE=3 SV=1
154	813	tr|C1KDG4|C1KDG4_WHEAT	59.14	15	15	61425	1	1	1		14588	Putative omega secalin OS=Triticum aestivum OX=4565 PE=2 SV=1
154	812	tr|C1KDG5|C1KDG5_WHEAT	59.14	15	15	61425	1	1	1		14551	Putative omega secalin OS=Triticum aestivum OX=4565 PE=2 SV=1
154	814	tr|C1KDG1|C1KDG1_WHEAT	59.14	11	11	61425	1	1	1		19424	Putative omega secalin OS=Triticum aestivum OX=4565 PE=2 SV=1
154	117162	tr|C1KDG0|C1KDG0_WHEAT	59.14	11	11	61425	1	1	1		20016	Putative omega secalin OS=Triticum aestivum OX=4565 PE=2 SV=1
154	117163	tr|C1KDF9|C1KDF9_WHEAT	59.14	11	11	61425	1	1	1		20317	Putative omega secalin OS=Triticum aestivum OX=4565 PE=2 SV=1
154	816	tr|C1KDF7|C1KDF7_WHEAT	59.14	11	11	61425	1	1	1		20391	Putative omega secalin OS=Triticum aestivum OX=4565 PE=2 SV=1
154	815	tr|C1KDF6|C1KDF6_WHEAT	59.14	11	11	61425	1	1	1		20382	Putative omega secalin OS=Triticum aestivum OX=4565 PE=2 SV=1
154	817	tr|C1KDF5|C1KDF5_WHEAT	59.14	11	11	61425	1	1	1		20820	Putative omega secalin OS=Triticum aestivum OX=4565 PE=2 SV=1
154	818	tr|C1KDF4|C1KDF4_WHEAT	59.14	10	10	61425	1	1	1		20953	Putative omega secalin OS=Triticum aestivum OX=4565 PE=2 SV=1
154	819	tr|C1KDF3|C1KDF3_WHEAT	59.14	10	10	61425	1	1	1		21890	Putative omega secalin OS=Triticum aestivum OX=4565 PE=2 SV=1
154	117164	tr|C1KDF2|C1KDF2_WHEAT	59.14	10	10	61425	1	1	1		22579	Putative omega secalin OS=Triticum aestivum OX=4565 PE=2 SV=1
154	820	tr|C1KDF1|C1KDF1_WHEAT	59.14	10	10	61425	1	1	1		22799	Putative omega secalin OS=Triticum aestivum OX=4565 PE=2 SV=1
154	821	tr|C1KFY3|C1KFY3_WHEAT	59.14	8	8	61425	1	1	1		26076	Putative omega secalin OS=Triticum aestivum OX=4565 PE=2 SV=1
154	117165	tr|C1KFY4|C1KFY4_WHEAT	59.14	8	8	61425	1	1	1		26724	Putative omega secalin OS=Triticum aestivum OX=4565 PE=2 SV=1
154	822	tr|C1KFY0|C1KFY0_WHEAT	59.14	8	8	61425	1	1	1		27710	Putative omega secalin OS=Triticum aestivum OX=4565 PE=2 SV=1
154	823	tr|C1KFY1|C1KFY1_WHEAT	59.14	8	8	61425	1	1	1		27837	Putative omega secalin OS=Triticum aestivum OX=4565 PE=2 SV=1
154	828	tr|A0A159KI90|A0A159KI90_WHEAT	59.14	5	5	61425	1	1	1		40636	Omega-secalin OS=Triticum aestivum OX=4565 PE=4 SV=1
154	829	tr|A0A159KI88|A0A159KI88_WHEAT	59.14	5	5	61425	1	1	1		41471	Omega-secalin OS=Triticum aestivum OX=4565 PE=4 SV=1
154	830	tr|C4NFP7|C4NFP7_WHEAT	59.14	5	5	61425	1	1	1		41503	Omega secalin OS=Triticum aestivum OX=4565 PE=4 SV=1
154	117168	tr|A0A159KI89|A0A159KI89_WHEAT	59.14	5	5	61425	1	1	1		41580	Omega-secalin OS=Triticum aestivum OX=4565 PE=4 SV=1
154	117167	tr|C4NFQ0|C4NFQ0_WHEAT	59.14	5	5	61425	1	1	1		41536	Omega secalin OS=Triticum aestivum OX=4565 PE=4 SV=1
154	117166	tr|C1KFY6|C1KFY6_WHEAT	59.14	5	5	61425	1	1	1		41515	Putative omega secalin OS=Triticum aestivum OX=4565 PE=2 SV=1
154	835	tr|C4NFP8|C4NFP8_WHEAT	59.14	5	5	61425	1	1	1		41607	Omega secalin OS=Triticum aestivum OX=4565 PE=4 SV=1
154	834	tr|C4NFQ1|C4NFQ1_WHEAT	59.14	5	5	61425	1	1	1		41582	Omega secalin OS=Triticum aestivum OX=4565 PE=4 SV=1
154	832	tr|A0A159KIA7|A0A159KIA7_WHEAT	59.14	5	5	61425	1	1	1		41579	Omega-secalin OS=Triticum aestivum OX=4565 PE=4 SV=1
154	831	tr|C4NFQ3|C4NFQ3_WHEAT	59.14	5	5	61425	1	1	1		41548	Omega secalin OS=Triticum aestivum OX=4565 PE=4 SV=1
154	838	tr|A0A163QAW4|A0A163QAW4_WHEAT	59.14	5	5	61425	1	1	1		42246	Omega-secalin OS=Triticum aestivum OX=4565 PE=4 SV=1
119	1119	tr|O65794|O65794_WHEAT	54.74	7	7	670290	1	1	3	Oxidation (M)	29159	Histone H1 OS=Triticum aestivum OX=4565 PE=3 SV=1
119	1118	tr|A0A3B6N111|A0A3B6N111_WHEAT	54.74	7	7	670290	1	1	3	Oxidation (M)	29048	H15 domain-containing protein OS=Triticum aestivum OX=4565 PE=3 SV=1
110	844	tr|A8R0D1|A8R0D1_WHEAT	50.86	7	7	742620	1	1	4		14428	Puroindolin b OS=Triticum aestivum OX=4565 GN=Pinb-D1ab PE=4 SV=1
110	843	tr|A9JPD1|A9JPD1_WHEAT	50.86	7	7	742620	1	1	4		14488	Puroindolin b OS=Triticum aestivum OX=4565 GN=Pinb-D1 PE=4 SV=1
110	117174	tr|A0A9E8AEZ0|A0A9E8AEZ0_WHEAT	50.86	6	6	742620	1	1	4		16892	Puroindoline b OS=Triticum aestivum OX=4565 GN=Pinb-D1ba PE=2 SV=1
110	117173	tr|A0A9E8AD78|A0A9E8AD78_WHEAT	50.86	6	6	742620	1	1	4		16703	Puroindoline b OS=Triticum aestivum OX=4565 GN=Pinb-D1bb PE=2 SV=1
110	861	tr|A0A0A7AAG7|A0A0A7AAG7_WHEAT	50.86	6	6	742620	1	1	4		16776	Puroindoline b OS=Triticum aestivum OX=4565 GN=Pinb-D1 PE=4 SV=1
110	860	tr|B6Z278|B6Z278_WHEAT	50.86	6	6	742620	1	1	4		16792	Puroindoline b OS=Triticum aestivum OX=4565 GN=Pinb-D1 PE=4 SV=1
110	858	tr|A6N862|A6N862_WHEAT	50.86	6	6	742620	1	1	4		16719	Puroindoline b OS=Triticum aestivum OX=4565 GN=Pinb-D1 PE=4 SV=1
110	855	Q10464|PUIB_WHEAT	50.86	6	6	742620	1	1	4		16792	Puroindoline-B OS=Triticum aestivum OX=4565 GN=PINB PE=1 SV=1
110	854	tr|H2DLU3|H2DLU3_WHEAT	50.86	6	6	742620	1	1	4		16822	Puroindoline OS=Triticum aestivum OX=4565 GN=Pinb-D1 PE=4 SV=1
110	853	tr|A6N863|A6N863_WHEAT	50.86	6	6	742620	1	1	4		16892	Puroindoline b OS=Triticum aestivum OX=4565 GN=Pinb-D1 PE=4 SV=1
110	852	tr|A0A140H134|A0A140H134_WHEAT	50.86	6	6	742620	1	1	4		16762	Puroindoline b protein OS=Triticum aestivum OX=4565 GN=Pinb-D1 PE=4 SV=1

## Sheet: Raw flour F1
Protein identification in Raw Flour fraction F1
PEAKS Xpro
Database: Triticum aestivum
5 ppm parent mass error tolerance
0.25 Da fragment mass error tolerance
1 max missed cleavage
Trypsin, semispecific digest mode
Fixed modification: Carbamidomethylation (C)
Variable modifications: oxidation (M), deamidation (N.Q.)
Mode: PEAKS PTM
Maximum variable PTMs: 3
Filters: 1% FDR (peptides); -10lgP ≥50.0 (proteins); minimum of two peptides
Protein Group	Protein ID	Accession	-10lgP	Coverage (%)	Coverage (%) Raw flour Fraction1	Area Raw flour Fraction1	#Peptides	#Unique	#Spec Raw flour Fraction1	PTM	Avg. Mass	Description
4	6	tr|A0A3B6KSH4|A0A3B6KSH4_WHEAT	394.91	93	93	45007000	105	14	683	Carbamidomethylation; Deamidation (NQ); Oxidation (M); Acetylation (Protein N-term); Acetylation (N-term); 25 more	58864	Beta-amylase OS=Triticum aestivum OX=4565 PE=3 SV=1
2	8	tr|A0A3B6IYD4|A0A3B6IYD4_WHEAT	394.15	93	93	1797000000	100	19	732	Carbamidomethylation; Deamidation (NQ); Oxidation (M); Acetylation (Protein N-term); Acetylation (N-term); 24 more	58728	Beta-amylase OS=Triticum aestivum OX=4565 PE=3 SV=1
2	19	tr|A0A3B6J0P1|A0A3B6J0P1_WHEAT	394.15	89	89	1797000000	100	19	732	Carbamidomethylation; Deamidation (NQ); Oxidation (M); Acetylation (Protein N-term); Acetylation (N-term); 24 more	61421	Beta-amylase OS=Triticum aestivum OX=4565 PE=3 SV=1
1	3	tr|A0A3B6U9P0|A0A3B6U9P0_WHEAT	392.83	87	87	3795600000	108	25	767	Carbamidomethylation; Deamidation (NQ); Oxidation (M); Acetylation (K); Acetylation (Protein N-term); 26 more	58926	Beta-amylase OS=Triticum aestivum OX=4565 PE=3 SV=1
1	2	tr|A0A3B6TZ67|A0A3B6TZ67_WHEAT	392.83	85	85	3795600000	108	25	767	Carbamidomethylation; Deamidation (NQ); Oxidation (M); Acetylation (K); Acetylation (Protein N-term); 26 more	59957	Beta-amylase OS=Triticum aestivum OX=4565 PE=3 SV=1
1	1	tr|A0A3B6UA75|A0A3B6UA75_WHEAT	392.83	83	83	3795600000	108	25	767	Carbamidomethylation; Deamidation (NQ); Oxidation (M); Acetylation (K); Acetylation (Protein N-term); 26 more	61114	Beta-amylase OS=Triticum aestivum OX=4565 PE=3 SV=1
27	202	tr|A0A3B6TZD9|A0A3B6TZD9_WHEAT	329.65	79	79	124490000	36	8	155	Carbamidomethylation; Deamidation (NQ); Oxidation (M)	28401	Chitinase OS=Triticum aestivum OX=4565 PE=4 SV=1
25	277	tr|Q4Z8L8|Q4Z8L8_WHEAT	325.29	77	77	72682000	31	5	161	Carbamidomethylation; Deamidation (NQ); Oxidation (M)	28218	Chitinase OS=Triticum aestivum OX=4565 PE=4 SV=1
6	36	tr|A0A3B6JCJ8|A0A3B6JCJ8_WHEAT	325.04	48	48	353690000	49	8	403	Carbamidomethylation; Deamidation (NQ); Oxidation (M)	66060	Uncharacterized protein OS=Triticum aestivum OX=4565 PE=4 SV=1
6	37	tr|A0A3B6JER7|A0A3B6JER7_WHEAT	325.04	45	45	353690000	49	8	403	Carbamidomethylation; Deamidation (NQ); Oxidation (M)	70618	Uncharacterized protein OS=Triticum aestivum OX=4565 PE=4 SV=1
13	23	tr|A0A3B6KNF4|A0A3B6KNF4_WHEAT	320.33	57	57	1067500000	60	38	241	Carbamidomethylation; Deamidation (NQ); Oxidation (M)	56242	Uncharacterized protein OS=Triticum aestivum OX=4565 PE=4 SV=1
48	50	tr|A0A3B6HPZ5|A0A3B6HPZ5_WHEAT	320.3	47	47	134380000	35	9	102	Carbamidomethylation; Deamidation (NQ); Oxidation (M)	71847	Uncharacterized protein OS=Triticum aestivum OX=4565 PE=3 SV=1
48	48	tr|A0A3B6ISB1|A0A3B6ISB1_WHEAT	320.3	47	47	134380000	35	9	102	Carbamidomethylation; Deamidation (NQ); Oxidation (M)	71888	Uncharacterized protein OS=Triticum aestivum OX=4565 PE=3 SV=1
42	64	tr|A0A3B5Y2Z8|A0A3B5Y2Z8_WHEAT	319.44	46	46	15281000	35	1	107	Carbamidomethylation; Deamidation (NQ); Oxidation (M); Acetylation (N-term); Dehydration; 4 more	67234	Uncharacterized protein OS=Triticum aestivum OX=4565 PE=3 SV=1
42	67	tr|A0A3B5Y3L5|A0A3B5Y3L5_WHEAT	319.44	44	44	15281000	35	1	107	Carbamidomethylation; Deamidation (NQ); Oxidation (M); Acetylation (N-term); Dehydration; 4 more	71045	Uncharacterized protein OS=Triticum aestivum OX=4565 PE=3 SV=1
42	68	tr|A0A3B5ZWW6|A0A3B5ZWW6_WHEAT	319.44	46	46	15281000	35	1	107	Carbamidomethylation; Deamidation (NQ); Oxidation (M); Acetylation (N-term); Dehydration; 4 more	67220	HSP70 OS=Triticum aestivum OX=4565 PE=3 SV=1
42	70	tr|Q9SAU8|Q9SAU8_WHEAT	319.44	44	44	15281000	35	1	107	Carbamidomethylation; Deamidation (NQ); Oxidation (M); Acetylation (N-term); Dehydration; 4 more	71031	HSP70 OS=Triticum aestivum OX=4565 GN=TaHSP70d PE=2 SV=1
3	44	tr|I6QQ39|I6QQ39_WHEAT	310.79	51	51	4587600	55	12	710	Carbamidomethylation; Deamidation (NQ); Oxidation (M); Dehydration; Formylation; 16 more	66325	Globulin-3A OS=Triticum aestivum OX=4565 GN=Glo-3A PE=2 SV=1
34	546	tr|A0A3B6SU01|A0A3B6SU01_WHEAT	310.15	63	63	33616000	26	3	137	Carbamidomethylation; Deamidation (NQ); Oxidation (M)	28258	Chitinase OS=Triticum aestivum OX=4565 PE=4 SV=1
45	78	tr|A0A3B5Z104|A0A3B5Z104_WHEAT	309.23	44	44	8227700	35	1	105	Carbamidomethylation; Deamidation (NQ); Oxidation (M); Acetylation (N-term); Dehydration; 4 more	71017	Uncharacterized protein OS=Triticum aestivum OX=4565 PE=3 SV=1
17	33	tr|A0A3B6LUV8|A0A3B6LUV8_WHEAT	306.58	53	53	10442000	54	11	211	Carbamidomethylation; Deamidation (NQ); Oxidation (M)	56581	Uncharacterized protein OS=Triticum aestivum OX=4565 PE=4 SV=1
10	874	tr|A0A7H1K1T6|A0A7H1K1T6_WHEAT	305.21	87	87	146840000	41	1	265	Carbamidomethylation; Deamidation (NQ); Oxidation (M); Carbamylation; Dehydration; 11 more	15070	Dimeric alpha-amylase inhibitor OS=Triticum aestivum OX=4565 GN=WDAI PE=3 SV=1
18	53	tr|A0A3B6MYZ0|A0A3B6MYZ0_WHEAT	303.57	57	57	47931000	52	10	211	Carbamidomethylation; Deamidation (NQ); Oxidation (M)	55101	Uncharacterized protein OS=Triticum aestivum OX=4565 PE=4 SV=1
12	717	P01085|IAA1_WHEAT	302.82	96	96	4076700	41	1	260	Carbamidomethylation; Deamidation (NQ); Oxidation (M); Carbamylation; Dehydration; 11 more	13337	Alpha-amylase inhibitor 0.19 OS=Triticum aestivum OX=4565 PE=1 SV=1
12	716	tr|Q5UHH7|Q5UHH7_WHEAT	302.82	96	96	4076700	41	1	260	Carbamidomethylation; Deamidation (NQ); Oxidation (M); Carbamylation; Dehydration; 11 more	13337	0.19 dimeric alpha-amylase inhibitor (Fragment) OS=Triticum aestivum OX=4565 PE=3 SV=1
12	718	tr|Q19A44|Q19A44_WHEAT	302.82	95	95	4076700	41	1	260	Carbamidomethylation; Deamidation (NQ); Oxidation (M); Carbamylation; Dehydration; 11 more	13469	Dimeric alpha-amylase inhibitor (Fragment) OS=Triticum aestivum OX=4565 PE=2 SV=1
11	955	tr|A0A7H1K1T4|A0A7H1K1T4_WHEAT	301.39	70	70		41	0	261	Carbamidomethylation; Deamidation (NQ); Oxidation (M); Carbamylation; Dehydration; 11 more	15162	Dimeric alpha-amylase inhibitor OS=Triticum aestivum OX=4565 GN=WDAI PE=3 SV=1
22	303	tr|A0A3B6LV31|A0A3B6LV31_WHEAT	300.67	70	70	771730000	29	10	170	Deamidation (NQ); Oxidation (M)	29653	rRNA N-glycosidase OS=Triticum aestivum OX=4565 PE=3 SV=1
22	301	tr|Q07810|Q07810_WHEAT	300.67	70	70	771730000	29	10	170	Deamidation (NQ); Oxidation (M)	29613	rRNA N-glycosidase OS=Triticum aestivum OX=4565 GN=trig7 PE=3 SV=1
22	304	tr|A0A3B6LWE2|A0A3B6LWE2_WHEAT	300.67	69	69	771730000	29	10	170	Deamidation (NQ); Oxidation (M)	30055	rRNA N-glycosidase OS=Triticum aestivum OX=4565 PE=3 SV=1
47	41	tr|Q93XQ8|Q93XQ8_WHEAT	300.23	58	58		28	0	102	Carbamidomethylation; Oxidation (HW); Pyro-glu from E; Pyro-glu from Q; Carbamidomethylation (DHKE X@N-term)	56441	Protein disulfide-isomerase OS=Triticum aestivum OX=4565 GN=PDI2 PE=2 SV=1
47	40	tr|A0A024FRN3|A0A024FRN3_WHEAT	300.23	58	58		28	0	102	Carbamidomethylation; Oxidation (HW); Pyro-glu from E; Pyro-glu from Q; Carbamidomethylation (DHKE X@N-term)	56425	Protein disulfide-isomerase OS=Triticum aestivum OX=4565 GN=TaPDIL1-2 PE=2 SV=1
47	38	tr|B9A8E3|B9A8E3_WHEAT	300.23	58	58		28	0	102	Carbamidomethylation; Oxidation (HW); Pyro-glu from E; Pyro-glu from Q; Carbamidomethylation (DHKE X@N-term)	56413	Protein disulfide-isomerase OS=Triticum aestivum OX=4565 GN=pdi2 PE=2 SV=1
51	25	tr|Q93XQ7|Q93XQ7_WHEAT	299.47	55	55		28	0	96	Carbamidomethylation; Oxidation (HW); Pyro-glu from Q; Carbamidomethylation (DHKE X@N-term)	56629	Protein disulfide-isomerase OS=Triticum aestivum OX=4565 GN=PDI3 PE=2 SV=1
28	229	tr|Q7X9M2|Q7X9M2_WHEAT	297.71	72	72	14782	35	1	152	Carbamidomethylation; Deamidation (NQ); Oxidation (M); Oxidation (HW); Sodium adduct; 4 more	30931	Beta-amylase (Fragment) OS=Triticum aestivum OX=4565 PE=2 SV=1
20	555	P93594|AMYB_WHEAT	296.69	24	24	0	30	1	177	Carbamidomethylation; Deamidation (NQ); Oxidation (M); Acetylation (N-term); Carbamylation; 17 more	56611	Beta-amylase Tri a 17 OS=Triticum aestivum OX=4565 GN=BMY1 PE=1 SV=1
20	556	tr|A0A2X0TUH3|A0A2X0TUH3_WHEAT	296.69	24	24	0	30	1	177	Carbamidomethylation; Deamidation (NQ); Oxidation (M); Acetylation (N-term); Carbamylation; 17 more	57052	Beta-amylase OS=Triticum aestivum OX=4565 GN=CAMPLR22A2D_LOCUS2061 PE=3 SV=1
8	32	tr|A0A3B6ILV9|A0A3B6ILV9_WHEAT	294.11	45	45	82943000	42	8	320	Carbamidomethylation; Deamidation (NQ); Oxidation (M)	68907	Uncharacterized protein OS=Triticum aestivum OX=4565 PE=4 SV=1
5	73	tr|A0A3B6JDG3|A0A3B6JDG3_WHEAT	293.11	46	46	212290	44	4	442	Carbamidomethylation; Deamidation (NQ); Oxidation (M)	66236	Uncharacterized protein OS=Triticum aestivum OX=4565 PE=4 SV=1
5	75	tr|A0A3B6JBZ2|A0A3B6JBZ2_WHEAT	293.11	44	44	212290	44	4	442	Carbamidomethylation; Deamidation (NQ); Oxidation (M)	68332	Uncharacterized protein OS=Triticum aestivum OX=4565 PE=4 SV=1
46	172	tr|A0A3B6C2G3|A0A3B6C2G3_WHEAT	292.86	28	28	1061400	22	1	104	Carbamidomethylation; Oxidation (M); Oxidation (HW); Pyro-glu from Q; Ubiquitin; 2 more	94378	Sucrose synthase OS=Triticum aestivum OX=4565 PE=3 SV=1
53	85	tr|Q7FYS2|Q7FYS2_WHEAT	292.52	45	45		26	0	95	Carbamidomethylation; Oxidation (HW); Pyro-glu from E; Pyro-glu from Q; Carbamidomethylation (DHKE X@N-term)	56579	Protein disulfide-isomerase OS=Triticum aestivum OX=4565 GN=PDI1 PE=2 SV=1
53	83	tr|Q4W247|Q4W247_WHEAT	292.52	45	45		26	0	95	Carbamidomethylation; Oxidation (HW); Pyro-glu from E; Pyro-glu from Q; Carbamidomethylation (DHKE X@N-term)	56595	Protein disulfide-isomerase OS=Triticum aestivum OX=4565 GN=PDI PE=2 SV=1
38	332	tr|A0A3B6RP58|A0A3B6RP58_WHEAT	292.39	56	56	17723	28	1	119	Carbamidomethylation; Deamidation (NQ); Oxidation (M)	33451	Chitinase OS=Triticum aestivum OX=4565 PE=4 SV=1
41	174	tr|A0A3B6D8Z5|A0A3B6D8Z5_WHEAT	290.26	28	28	2288700	23	2	110	Carbamidomethylation; Oxidation (M); Oxidation (HW); Pyro-glu from Q; Ubiquitin; 2 more	94510	Sucrose synthase OS=Triticum aestivum OX=4565 PE=3 SV=1
41	175	tr|A0A7H4LED9|A0A7H4LED9_WHEAT	290.26	27	27	2288700	23	2	110	Carbamidomethylation; Oxidation (M); Oxidation (HW); Pyro-glu from Q; Ubiquitin; 2 more	98890	Sucrose synthase OS=Triticum aestivum OX=4565 GN=CAMPLR22A2D_LOCUS1578 PE=3 SV=1
9	30	tr|A0A3B6IJ76|A0A3B6IJ76_WHEAT	289.89	48	48	36498000	43	2	290	Carbamidomethylation; Deamidation (NQ); Oxidation (M)	69450	Uncharacterized protein OS=Triticum aestivum OX=4565 PE=4 SV=1
14	51851	tr|A0A7H1K1V0|A0A7H1K1V0_WHEAT	289.49	71	71	2191900	32	1	240	Carbamidomethylation; Deamidation (NQ); Oxidation (M); Carbamylation; Dehydration; 10 more	14981	Dimeric alpha-amylase inhibitor OS=Triticum aestivum OX=4565 GN=WDAI PE=3 SV=1
15	778	tr|Q5MD68|Q5MD68_WHEAT	289.1	100	100		33	0	236	Carbamidomethylation; Deamidation (NQ); Oxidation (M); Carbamylation; Dehydration; 10 more	13191	0.19 dimeric alpha-amylase inhibitor (Fragment) OS=Triticum aestivum OX=4565 PE=3 SV=1
15	784	tr|Q4U1A4|Q4U1A4_WHEAT	289.1	88	88		33	0	236	Carbamidomethylation; Deamidation (NQ); Oxidation (M); Carbamylation; Dehydration; 10 more	15046	Dimeric alpha-amylase inhibitor OS=Triticum aestivum OX=4565 PE=3 SV=1
15	790	tr|A0A077RSX3|A0A077RSX3_WHEAT	289.1	82	82		33	0	236	Carbamidomethylation; Deamidation (NQ); Oxidation (M); Carbamylation; Dehydration; 10 more	16294	Dimeric alpha amylase inhibitor OS=Triticum aestivum OX=4565 GN=WDAI PE=2 SV=1
23	823	tr|A0A7H1K1S7|A0A7H1K1S7_WHEAT	287.51	78	78		34	0	168	Carbamidomethylation; Deamidation (NQ); Oxidation (M); Dehydration; Pyro-glu from E; 7 more	15069	Dimeric alpha-amylase inhibitor OS=Triticum aestivum OX=4565 GN=WDAI PE=3 SV=1
24	887	tr|C8CAI4|C8CAI4_WHEAT	285.85	73	73		32	0	164	Carbamidomethylation; Deamidation (NQ); Oxidation (M); Dehydration; Pyro-glu from E; 7 more	15106	Dimeric alpha-amylase inhibitor OS=Triticum aestivum OX=4565 PE=3 SV=1
26	392	P17314|IAAC3_WHEAT	284.44	81	81	22412000	29	5	160	Carbamidomethylation; Deamidation (NQ); Oxidation (M); Acetylation (N-term); Sulphone; 5 more	18221	Alpha-amylase/trypsin inhibitor CM3 OS=Triticum aestivum OX=4565 PE=1 SV=1
26	387	tr|Q53YX8|Q53YX8_WHEAT	284.44	81	81	22412000	29	5	160	Carbamidomethylation; Deamidation (NQ); Oxidation (M); Acetylation (N-term); Sulphone; 5 more	18221	Alpha amylase inhibitor protein OS=Triticum aestivum OX=4565 GN=ATI PE=2 SV=1
85	1232	tr|A0A3B6AYW9|A0A3B6AYW9_WHEAT	283.38	39	39	22859000	20	3	58	Carbamidomethylation	33691	Uncharacterized protein OS=Triticum aestivum OX=4565 PE=4 SV=1
19	993	tr|I6Q083|I6Q083_WHEAT	282.83	86	86		34	0	178	Carbamidomethylation; Deamidation (NQ); Oxidation (M); Carbamylation; Dehydration; 11 more	14397	Dimeric alpha-amylase inhibitor (Fragment) OS=Triticum aestivum OX=4565 GN=WDAI PE=3 SV=1
43	158	tr|A0A3B6AUT2|A0A3B6AUT2_WHEAT	282.18	28	28	14348000	22	1	107	Carbamidomethylation; Oxidation (M); Oxidation (HW); Pyro-glu from Q; Ubiquitin; 2 more	94422	Sucrose synthase OS=Triticum aestivum OX=4565 PE=3 SV=1
21	976	tr|L7P0X6|L7P0X6_WHEAT	281.77	76	76		33	0	175	Carbamidomethylation; Deamidation (NQ); Oxidation (M); Carbamylation; Dehydration; 11 more	13798	Dimeric alpha-amylase inhibitor (Fragment) OS=Triticum aestivum OX=4565 GN=AAI PE=3 SV=1
65	59	tr|F8THZ6|F8THZ6_WHEAT	280.34	55	55		26	0	76	Carbamidomethylation; Oxidation (HW); Pyro-glu from Q; Carbamidomethylation (DHKE X@N-term)	56647	Protein disulfide-isomerase OS=Triticum aestivum OX=4565 GN=PDI PE=3 SV=1
16	788	tr|Q4U198|Q4U198_WHEAT	280.32	88	88	958960	30	1	216	Carbamidomethylation; Deamidation (NQ); Oxidation (M); Dehydration; Pyro-glu from E; 9 more	15018	Dimeric alpha-amylase inhibitor OS=Triticum aestivum OX=4565 PE=3 SV=1
66	1233	tr|A0A1D5UU14|A0A1D5UU14_WHEAT	277.8	48	48	4800500	19	2	76	Carbamidomethylation; Methylation(KR); Sodium adduct; Carbamidomethylation (DHKE X@N-term); Carboxymethyl (KW X@N-term)	33693	Genome assembly chromosome: II OS=Triticum aestivum OX=4565 GN=CAMPLR22A2D_LOCUS2891 PE=4 SV=1
30	707	tr|A0A7H1K1V4|A0A7H1K1V4_WHEAT	276.28	66	66		24	0	146	Carbamidomethylation; Deamidation (NQ); Oxidation (M); Acetylation (N-term); Sulphone; 5 more	18216	Alpha-amylase tetrameric inhibitor subunit CM3 OS=Triticum aestivum OX=4565 PE=3 SV=1
67	70437	tr|A0A3B6JGW2|A0A3B6JGW2_WHEAT	274.55	27	27	2728900	25	2	75	Carbamidomethylation; Deamidation (NQ); Oxidation (M); Acetylation (N-term); Dehydration; 6 more	71114	Uncharacterized protein OS=Triticum aestivum OX=4565 PE=3 SV=1
67	101709	tr|A0A3B6IRG6|A0A3B6IRG6_WHEAT	274.55	27	27	2728900	25	2	75	Carbamidomethylation; Deamidation (NQ); Oxidation (M); Acetylation (N-term); Dehydration; 6 more	71115	Uncharacterized protein OS=Triticum aestivum OX=4565 PE=3 SV=1
67	101710	tr|A0A3B6IN96|A0A3B6IN96_WHEAT	274.55	26	26	2728900	25	2	75	Carbamidomethylation; Deamidation (NQ); Oxidation (M); Acetylation (N-term); Dehydration; 6 more	73629	Uncharacterized protein OS=Triticum aestivum OX=4565 PE=3 SV=1
31	813	tr|Q5UHH6|Q5UHH6_WHEAT	272.08	90	90		25	0	143	Carbamidomethylation; Deamidation (NQ); Oxidation (M); Dehydration; Pyro-glu from E; 5 more	13195	0.19 dimeric alpha-amylase inhibitor (Fragment) OS=Triticum aestivum OX=4565 PE=3 SV=1
31	819	tr|Q4U195|Q4U195_WHEAT	272.08	79	79		25	0	143	Carbamidomethylation; Deamidation (NQ); Oxidation (M); Dehydration; Pyro-glu from E; 5 more	15071	Dimeric alpha-amylase inhibitor OS=Triticum aestivum OX=4565 PE=3 SV=1
31	818	tr|Q4U1A1|Q4U1A1_WHEAT	272.08	79	79		25	0	143	Carbamidomethylation; Deamidation (NQ); Oxidation (M); Dehydration; Pyro-glu from E; 5 more	15028	Dimeric alpha-amylase inhibitor OS=Triticum aestivum OX=4565 PE=3 SV=1
7	183	tr|Q7DMU0|Q7DMU0_WHEAT	271.36	30	30	0	34	1	371	Carbamidomethylation; Deamidation (NQ); Oxidation (M); Acetylation (N-term); Amidation; 8 more	72253	Storage protein OS=Triticum aestivum OX=4565 GN=Gbl1 PE=4 SV=1
40	354	tr|A0A3B6SQ43|A0A3B6SQ43_WHEAT	270.23	57	57	8114000	25	1	112	Carbamidomethylation; Deamidation (NQ); Oxidation (M)	33505	Chitinase OS=Triticum aestivum OX=4565 PE=4 SV=1
32	51840	tr|Q5UHH8|Q5UHH8_WHEAT	266.35	90	90		24	0	139	Carbamidomethylation; Deamidation (NQ); Oxidation (M); Dehydration; Pyro-glu from E; 5 more	13253	0.19 dimeric alpha-amylase inhibitor (Fragment) OS=Triticum aestivum OX=4565 PE=3 SV=1
60	549	tr|A0A7H1K1W9|A0A7H1K1W9_WHEAT	263.34	73	73	312990	21	1	79	Carbamidomethylation; Deamidation (NQ); Oxidation (M); Ubiquitin; Carbamidomethylation (DHKE X@N-term); Oxidation or Hydroxylation	17885	Alpha-amylase tetrameric inhibitor subunit CM3 OS=Triticum aestivum OX=4565 PE=3 SV=1
60	553	tr|A0A7H1K1X4|A0A7H1K1X4_WHEAT	263.34	71	71	312990	21	1	79	Carbamidomethylation; Deamidation (NQ); Oxidation (M); Ubiquitin; Carbamidomethylation (DHKE X@N-term); Oxidation or Hydroxylation	18305	Alpha-amylase tetrameric inhibitor subunit CM3 OS=Triticum aestivum OX=4565 PE=3 SV=1
60	552	tr|A0A7H1K1V3|A0A7H1K1V3_WHEAT	263.34	71	71	312990	21	1	79	Carbamidomethylation; Deamidation (NQ); Oxidation (M); Ubiquitin; Carbamidomethylation (DHKE X@N-term); Oxidation or Hydroxylation	18407	Alpha-amylase tetrameric inhibitor subunit CM3 OS=Triticum aestivum OX=4565 PE=3 SV=1
58	554	tr|A0A7H1K1X0|A0A7H1K1X0_WHEAT	262.94	71	71		21	0	80	Carbamidomethylation; Deamidation (NQ); Oxidation (M); Ubiquitin; Carbamidomethylation (DHKE X@N-term); Oxidation or Hydroxylation	18332	Alpha-amylase tetrameric inhibitor subunit CM3 OS=Triticum aestivum OX=4565 PE=3 SV=1
91	692	tr|A0A3B6IQY2|A0A3B6IQY2_WHEAT	261.74	27	27	1819700	15	3	52	Carbamidomethylation; Oxidation (M)	56119	Uncharacterized protein OS=Triticum aestivum OX=4565 PE=4 SV=1
80	632	tr|A0A3B6NV28|A0A3B6NV28_WHEAT	261.16	29	29	0	21	1	69	Carbamidomethylation; Deamidation (NQ); Oxidation (M); Acetylation (N-term); Dehydration; 5 more	67199	Uncharacterized protein OS=Triticum aestivum OX=4565 PE=3 SV=1
80	634	tr|A0A3B6NVM6|A0A3B6NVM6_WHEAT	261.16	29	29	0	21	1	69	Carbamidomethylation; Deamidation (NQ); Oxidation (M); Acetylation (N-term); Dehydration; 5 more	67327	Uncharacterized protein OS=Triticum aestivum OX=4565 PE=3 SV=1
72	101720	tr|A0A3B6LHE6|A0A3B6LHE6_WHEAT	260.52	27	27	0	21	1	73	Carbamidomethylation; Deamidation (NQ); Oxidation (M); Acetylation (K); Acetylation (N-term); 5 more	71080	Uncharacterized protein OS=Triticum aestivum OX=4565 PE=3 SV=1
78	70580	tr|A0A3B6IUS6|A0A3B6IUS6_WHEAT	260.17	24	24	0	20	1	65	Carbamidomethylation; Deamidation (NQ); Oxidation (M); Acetylation (N-term); Dehydration; 4 more	71288	Uncharacterized protein OS=Triticum aestivum OX=4565 PE=3 SV=1
88	422	tr|Q8LK23|Q8LK23_WHEAT	257.54	58	58	67231000	25	9	54	Carbamidomethylation; Oxidation (M); Carbamidomethylation (DHKE X@N-term)	38823	Peroxidase OS=Triticum aestivum OX=4565 GN=WSP1 PE=2 SV=1
64	204	tr|A0A3B6LEZ6|A0A3B6LEZ6_WHEAT	256.73	48	48	4409500	14	2	77	Carbamidomethylation; Deamidation (NQ); Oxidation (M)	48087	Phosphopyruvate hydratase OS=Triticum aestivum OX=4565 PE=3 SV=1
36	1453	tr|C7C4X0|C7C4X0_WHEAT	254.03	81	81	146680000	22	19	132	Carbamidomethylation; Deamidation (NQ); Oxidation (M); Dehydration; Carbamidomethylation (DHKE X@N-term); Oxidation or Hydroxylation	13096	Alpha amylase inhibitor CM1 (Fragment) OS=Triticum aestivum OX=4565 GN=wtai-CM1 PE=2 SV=1
36	1455	tr|A0A4P8DL35|A0A4P8DL35_WHEAT	254.03	67	67	146680000	22	19	132	Carbamidomethylation; Deamidation (NQ); Oxidation (M); Dehydration; Carbamidomethylation (DHKE X@N-term); Oxidation or Hydroxylation	15511	Alpha amylase-trypsin inhibitor OS=Triticum aestivum OX=4565 GN=ATI PE=2 SV=1
44	320	tr|A0A3B6KPY9|A0A3B6KPY9_WHEAT	253.81	65	65	4415600	23	2	107	Deamidation (NQ); Oxidation (M)	29914	rRNA N-glycosidase OS=Triticum aestivum OX=4565 PE=3 SV=1
33	295	tr|A0A3B6QEY9|A0A3B6QEY9_WHEAT	253.78	58	58	2791300	21	1	137	Carbamidomethylation; Deamidation (NQ); Oxidation (M); Sodium adduct; Carbamidomethylation (DHKE X@N-term)	35511	Glyceraldehyde-3-phosphate dehydrogenase OS=Triticum aestivum OX=4565 PE=3 SV=1
33	300	tr|W5GYX5|W5GYX5_WHEAT	253.78	57	57	2791300	21	1	137	Carbamidomethylation; Deamidation (NQ); Oxidation (M); Sodium adduct; Carbamidomethylation (DHKE X@N-term)	36609	Glyceraldehyde-3-phosphate dehydrogenase OS=Triticum aestivum OX=4565 GN=GAPC8 PE=2 SV=1
33	299	tr|A0A3B6NQQ5|A0A3B6NQQ5_WHEAT	253.78	57	57	2791300	21	1	137	Carbamidomethylation; Deamidation (NQ); Oxidation (M); Sodium adduct; Carbamidomethylation (DHKE X@N-term)	36594	Glyceraldehyde-3-phosphate dehydrogenase OS=Triticum aestivum OX=4565 PE=3 SV=1
33	305	tr|W5GM69|W5GM69_WHEAT	253.78	53	53	2791300	21	1	137	Carbamidomethylation; Deamidation (NQ); Oxidation (M); Sodium adduct; Carbamidomethylation (DHKE X@N-term)	38999	Glyceraldehyde-3-phosphate dehydrogenase OS=Triticum aestivum OX=4565 GN=GAPC6 PE=2 SV=1
29	133	tr|A0A3B6RKE1|A0A3B6RKE1_WHEAT	253.51	67	67	186890000	21	11	147	Carbamidomethylation; Deamidation (NQ); Oxidation (M); Sodium adduct; Carbamidomethylation (DHKE X@N-term)	36214	Glyceraldehyde-3-phosphate dehydrogenase OS=Triticum aestivum OX=4565 PE=3 SV=1
29	135	tr|A0A1B1V4R0|A0A1B1V4R0_WHEAT	253.51	67	67	186890000	21	11	147	Carbamidomethylation; Deamidation (NQ); Oxidation (M); Sodium adduct; Carbamidomethylation (DHKE X@N-term)	36268	Glyceraldehyde-3-phosphate dehydrogenase (Fragment) OS=Triticum aestivum OX=4565 GN=GAPC1 PE=2 SV=1
29	137	tr|C7C4X1|C7C4X1_WHEAT	253.51	66	66	186890000	21	11	147	Carbamidomethylation; Deamidation (NQ); Oxidation (M); Sodium adduct; Carbamidomethylation (DHKE X@N-term)	36528	Glyceraldehyde-3-phosphate dehydrogenase OS=Triticum aestivum OX=4565 GN=ga3pd PE=2 SV=1
29	141	tr|A0A3B6RKE8|A0A3B6RKE8_WHEAT	253.51	65	65	186890000	21	11	147	Carbamidomethylation; Deamidation (NQ); Oxidation (M); Sodium adduct; Carbamidomethylation (DHKE X@N-term)	37369	Glyceraldehyde-3-phosphate dehydrogenase OS=Triticum aestivum OX=4565 PE=3 SV=1
50	150	tr|A0A1D5V0T8|A0A1D5V0T8_WHEAT	253.15	44	44		25	0	97	Carbamidomethylation; Deamidation (NQ); Oxidation (M); Carbamidomethylation (DHKE X@N-term); Dihydroxy	57098	4-hydroxy-7-methoxy-3-oxo-3 4-dihydro-2H-1 4-benzoxazin-2-yl glucosidebeta-D-glucosidase OS=Triticum aestivum OX=4565 GN=CAMPLR22A2D_LOCUS1202 PE=3 SV=1
71	266	tr|A0A3B6LF92|A0A3B6LF92_WHEAT	252.71	42	42		14	0	74	Carbamidomethylation; Deamidation (NQ); Oxidation (M)	48033	Phosphopyruvate hydratase OS=Triticum aestivum OX=4565 PE=3 SV=1
69	267	tr|A0A3B6KAJ3|A0A3B6KAJ3_WHEAT	252.41	42	42		14	0	75	Carbamidomethylation; Deamidation (NQ); Oxidation (M)	48020	Phosphopyruvate hydratase OS=Triticum aestivum OX=4565 PE=3 SV=1
69	265	tr|A0A3B6MJW6|A0A3B6MJW6_WHEAT	252.41	42	42		14	0	75	Carbamidomethylation; Deamidation (NQ); Oxidation (M)	48004	Phosphopyruvate hydratase OS=Triticum aestivum OX=4565 PE=3 SV=1
69	264	tr|M4QAZ4|M4QAZ4_WHEAT	252.41	42	42		14	0	75	Carbamidomethylation; Deamidation (NQ); Oxidation (M)	48048	Phosphopyruvate hydratase OS=Triticum aestivum OX=4565 PE=2 SV=1
56	121	tr|A0A3B6ASR5|A0A3B6ASR5_WHEAT	251.92	50	50	13222000	27	6	90	Carbamidomethylation; Deamidation (NQ); Oxidation (M); Carbamidomethylation (DHKE X@N-term); Dihydroxy	57251	4-hydroxy-7-methoxy-3-oxo-3 4-dihydro-2H-1 4-benzoxazin-2-yl glucosidebeta-D-glucosidase OS=Triticum aestivum OX=4565 PE=3 SV=1
54	1229	tr|A0A7H1K1T1|A0A7H1K1T1_WHEAT	251.84	60	60		28	0	103	Carbamidomethylation; Deamidation (NQ); Oxidation (M); Carbamylation; Methylation(KR); 4 more	15308	Dimeric alpha-amylase inhibitor OS=Triticum aestivum OX=4565 GN=WDAI PE=3 SV=1
35	328	tr|A5YVV3|A5YVV3_WHEAT	251.39	57	57		21	0	136	Carbamidomethylation; Deamidation (NQ); Oxidation (M); Sodium adduct; Carbamidomethylation (DHKE X@N-term)	36649	Glyceraldehyde-3-phosphate dehydrogenase OS=Triticum aestivum OX=4565 GN=GAPC PE=2 SV=1
74	283	tr|A0A3B6MII9|A0A3B6MII9_WHEAT	250.49	42	42	222010	14	1	71	Carbamidomethylation; Deamidation (NQ); Oxidation (M)	48063	Phosphopyruvate hydratase OS=Triticum aestivum OX=4565 PE=3 SV=1
74	282	tr|M4Q9V0|M4Q9V0_WHEAT	250.49	42	42	222010	14	1	71	Carbamidomethylation; Deamidation (NQ); Oxidation (M)	48091	Phosphopyruvate hydratase OS=Triticum aestivum OX=4565 PE=2 SV=1
70	149	tr|J3RHG6|J3RHG6_WHEAT	250.47	45	45		23	0	74	Carbamidomethylation; Deamidation (NQ); Oxidation (M); Carbamidomethylation (DHKE X@N-term)	56539	4-hydroxy-7-methoxy-3-oxo-3 4-dihydro-2H-1 4-benzoxazin-2-yl glucosidebeta-D-glucosidase (Fragment) OS=Triticum aestivum OX=4565 GN=GLU4 PE=2 SV=1
96	1097	tr|A0A3B6JHB6|A0A3B6JHB6_WHEAT	249.93	23	23	0	13	1	48	Carbamidomethylation; Oxidation (M)	55353	Uncharacterized protein OS=Triticum aestivum OX=4565 PE=4 SV=1
77	1878	tr|A0A3B6JL06|A0A3B6JL06_WHEAT	248.82	36	36	4651700	15	1	67	Carbamidomethylation; Deamidation (NQ); Oxidation (M)	25153	Uncharacterized protein OS=Triticum aestivum OX=4565 PE=3 SV=1
99	144	tr|A0A3B6NX30|A0A3B6NX30_WHEAT	247.79	42	42	37008000	20	2	47	Carbamidomethylation; Oxidation (M)	54815	Uncharacterized protein OS=Triticum aestivum OX=4565 PE=3 SV=1
76	200	tr|A0A3B6C1C0|A0A3B6C1C0_WHEAT	247.61	47	47	31770000	23	3	70	Carbamidomethylation; Deamidation (NQ); Oxidation (M); Carbamidomethylation (DHKE X@N-term)	57315	4-hydroxy-7-methoxy-3-oxo-3 4-dihydro-2H-1 4-benzoxazin-2-yl glucosidebeta-D-glucosidase OS=Triticum aestivum OX=4565 PE=3 SV=1
87	222	tr|A0A3B6GWQ9|A0A3B6GWQ9_WHEAT	247.12	33	33	1477200	28	1	56	Carbamidomethylation; Deamidation (NQ); Oxidation (M); Acetylation (K); Carbamidomethylation (DHKE X@N-term)	66833	Uncharacterized protein OS=Triticum aestivum OX=4565 PE=3 SV=1
87	101705	tr|A0A3B6H170|A0A3B6H170_WHEAT	247.12	31	31	1477200	28	1	56	Carbamidomethylation; Deamidation (NQ); Oxidation (M); Acetylation (K); Carbamidomethylation (DHKE X@N-term)	70668	Uncharacterized protein OS=Triticum aestivum OX=4565 PE=3 SV=1
87	227	tr|A0A3B6GWQ4|A0A3B6GWQ4_WHEAT	247.12	31	31	1477200	28	1	56	Carbamidomethylation; Deamidation (NQ); Oxidation (M); Acetylation (K); Carbamidomethylation (DHKE X@N-term)	71085	Uncharacterized protein OS=Triticum aestivum OX=4565 PE=3 SV=1
37	51848	tr|A0A077RQ83|A0A077RQ83_WHEAT	245.97	54	54	53332000	22	1	132	Carbamidomethylation; Deamidation (NQ); Oxidation (M)	16324	AAI domain-containing protein OS=Triticum aestivum OX=4565 GN=TRAES_3BF068600030CFD_c1 PE=3 SV=1
90	321	tr|A0A3B6FT43|A0A3B6FT43_WHEAT	245.32	30	30	0	27	1	54	Carbamidomethylation; Deamidation (NQ); Oxidation (M); Carbamylation; Carbamidomethylation (DHKE X@N-term)	67393	Uncharacterized protein OS=Triticum aestivum OX=4565 PE=3 SV=1
128	313	tr|A0A3B6QEZ5|A0A3B6QEZ5_WHEAT	244.98	50	50	121390000	14	14	36	Carbamidomethylation; Deamidation (NQ); Oxidation (M); Carbamidomethylation (DHKE X@N-term)	42123	Phosphoglycerate kinase OS=Triticum aestivum OX=4565 PE=3 SV=1
128	312	P12783|PGKY_WHEAT	244.98	50	50	121390000	14	14	36	Carbamidomethylation; Deamidation (NQ); Oxidation (M); Carbamidomethylation (DHKE X@N-term)	42122	Phosphoglycerate kinase cytosolic OS=Triticum aestivum OX=4565 PE=2 SV=1
128	309	tr|A0A3B6NNE0|A0A3B6NNE0_WHEAT	244.98	50	50	121390000	14	14	36	Carbamidomethylation; Deamidation (NQ); Oxidation (M); Carbamidomethylation (DHKE X@N-term)	42174	Phosphoglycerate kinase OS=Triticum aestivum OX=4565 PE=3 SV=1
118	453	tr|A0A3B6EEA7|A0A3B6EEA7_WHEAT	244.91	70	70		16	0	41	Carbamidomethylation; Deamidation (NQ); Oxidation (M)	26775	Uncharacterized protein OS=Triticum aestivum OX=4565 PE=3 SV=1
102	25306	tr|A0A3B6REV7|A0A3B6REV7_WHEAT	244.8	24	24	70312	17	1	46	Oxidation (M); Carbamidomethylation (DHKE X@N-term)	92413	Sucrose synthase OS=Triticum aestivum OX=4565 PE=3 SV=1
102	208	tr|A0A3B6TMN0|A0A3B6TMN0_WHEAT	244.8	24	24	70312	17	1	46	Oxidation (M); Carbamidomethylation (DHKE X@N-term)	92400	Sucrose synthase OS=Triticum aestivum OX=4565 PE=3 SV=1
102	212	tr|A0A3B6TB41|A0A3B6TB41_WHEAT	244.8	23	23	70312	17	1	46	Oxidation (M); Carbamidomethylation (DHKE X@N-term)	94767	Sucrose synthase OS=Triticum aestivum OX=4565 PE=3 SV=1
103	25307	tr|A0A3B6SD29|A0A3B6SD29_WHEAT	244.58	24	24	441750	17	1	46	Oxidation (M); Carbamidomethylation (DHKE X@N-term)	92342	Sucrose synthase OS=Triticum aestivum OX=4565 PE=3 SV=1
103	213	tr|A0A3B6SER7|A0A3B6SER7_WHEAT	244.58	23	23	441750	17	1	46	Oxidation (M); Carbamidomethylation (DHKE X@N-term)	94740	Sucrose synthase OS=Triticum aestivum OX=4565 PE=3 SV=1
86	1811	tr|A0A3B6HU03|A0A3B6HU03_WHEAT	241.51	40	40	20967000	15	4	56	Carbamidomethylation; Deamidation (NQ); Oxidation (M)	25102	Uncharacterized protein OS=Triticum aestivum OX=4565 PE=3 SV=1
86	1813	tr|A0A3B6HQF0|A0A3B6HQF0_WHEAT	241.51	39	39	20967000	15	4	56	Carbamidomethylation; Deamidation (NQ); Oxidation (M)	25730	Uncharacterized protein OS=Triticum aestivum OX=4565 PE=3 SV=1
86	1815	tr|A0A3B6HSI5|A0A3B6HSI5_WHEAT	241.51	36	36	20967000	15	4	56	Carbamidomethylation; Deamidation (NQ); Oxidation (M)	27636	Uncharacterized protein OS=Triticum aestivum OX=4565 PE=3 SV=1
108	1411	P16851|IAAC2_WHEAT	241.4	67	67	133190000	13	10	44	Carbamidomethylation; Deamidation (NQ); Oxidation (M); Dehydration; Sodium adduct; 2 more	15460	Alpha-amylase/trypsin inhibitor CM2 OS=Triticum aestivum OX=4565 PE=1 SV=2
108	1410	tr|A0A4P8DL25|A0A4P8DL25_WHEAT	241.4	67	67	133190000	13	10	44	Carbamidomethylation; Deamidation (NQ); Oxidation (M); Dehydration; Sodium adduct; 2 more	15460	Alpha amylase-trypsin inhibitor OS=Triticum aestivum OX=4565 GN=ATI PE=2 SV=1
119	576	tr|A0A3B6GQZ6|A0A3B6GQZ6_WHEAT	241.15	64	64	110660000	15	2	41	Carbamidomethylation; Deamidation (NQ); Oxidation (M)	26833	Uncharacterized protein OS=Triticum aestivum OX=4565 PE=3 SV=1
124	498	tr|A0A077RSI3|A0A077RSI3_WHEAT	241	65	65	54706	15	1	38	Carbamidomethylation; Deamidation (NQ); Oxidation (M)	26819	Uncharacterized protein OS=Triticum aestivum OX=4565 GN=TRAES_3BF079100070CFD_c1 PE=3 SV=1
114	369	tr|A0A3B6TWP7|A0A3B6TWP7_WHEAT	240.12	26	26	1555900	15	2	42	Carbamidomethylation; Oxidation (M); Carbamidomethylation (DHKE X@N-term)	93805	Tr-type G domain-containing protein OS=Triticum aestivum OX=4565 PE=3 SV=1
55	1974	tr|A0A4P8DKQ0|A0A4P8DKQ0_WHEAT	239.21	52	52	155650	15	1	97	Carbamidomethylation; Deamidation (NQ); Oxidation (M); Pyro-glu from E; Carbamidomethylation (DHKE X@N-term); Propionamide (K X@N-term)	14900	Dimeric alpha amylase inhibitor OS=Triticum aestivum OX=4565 GN=WDAI PE=2 SV=1
62	168847	tr|A0A9E9JM67|A0A9E9JM67_WHEAT	239.18	57	57	26736000	18	3	77	Deamidation (NQ); Oxidation (M); Oxidation (HW); Ubiquitin; Carbamidomethylation (DHKE X@N-term); 3 more	29966	rRNA N-glycosylase OS=Triticum aestivum OX=4565 GN=trig7 PE=2 SV=1
113	101708	tr|A0A3B6RQD1|A0A3B6RQD1_WHEAT	237.85	26	26	2950600	15	2	42	Carbamidomethylation; Oxidation (M); Carbamidomethylation (DHKE X@N-term)	93819	Tr-type G domain-containing protein OS=Triticum aestivum OX=4565 PE=3 SV=1
113	101707	tr|A0A3B6I318|A0A3B6I318_WHEAT	237.85	26	26	2950600	15	2	42	Carbamidomethylation; Oxidation (M); Carbamidomethylation (DHKE X@N-term)	93958	Tr-type G domain-containing protein OS=Triticum aestivum OX=4565 PE=3 SV=1
113	101706	tr|A0A3B6LX08|A0A3B6LX08_WHEAT	237.85	26	26	2950600	15	2	42	Carbamidomethylation; Oxidation (M); Carbamidomethylation (DHKE X@N-term)	93944	Tr-type G domain-containing protein OS=Triticum aestivum OX=4565 PE=3 SV=1
115	113	tr|A0A3B5Y5K9|A0A3B5Y5K9_WHEAT	235.54	41	41	21368000	14	3	41	Carbamidomethylation; Deamidation (NQ); Oxidation (M); Carbamidomethylation (DHKE X@N-term)	59163	ATP synthase subunit beta OS=Triticum aestivum OX=4565 PE=3 SV=1
115	108	tr|Q41534|Q41534_WHEAT	235.54	41	41	21368000	14	3	41	Carbamidomethylation; Deamidation (NQ); Oxidation (M); Carbamidomethylation (DHKE X@N-term)	59249	ATP synthase subunit beta OS=Triticum aestivum OX=4565 GN=atp2 PE=2 SV=1
95	167	tr|A0A3B5Y4C0|A0A3B5Y4C0_WHEAT	235.2	24	24	31950000	15	15	48	Carbamidomethylation; Oxidation (M); Carbamidomethylation (DHKE X@N-term)	101055	Clp R domain-containing protein OS=Triticum aestivum OX=4565 PE=3 SV=1
95	164	tr|Q9ZT12|Q9ZT12_WHEAT	235.2	24	24	31950000	15	15	48	Carbamidomethylation; Oxidation (M); Carbamidomethylation (DHKE X@N-term)	101116	101 kDa heat shock protein OS=Triticum aestivum OX=4565 GN=HSP101 PE=2 SV=2
95	163	tr|A0A3B5Z1T0|A0A3B5Z1T0_WHEAT	235.2	24	24	31950000	15	15	48	Carbamidomethylation; Oxidation (M); Carbamidomethylation (DHKE X@N-term)	101036	Clp R domain-containing protein OS=Triticum aestivum OX=4565 PE=3 SV=1
95	166	tr|A0A3B5ZYT4|A0A3B5ZYT4_WHEAT	235.2	24	24	31950000	15	15	48	Carbamidomethylation; Oxidation (M); Carbamidomethylation (DHKE X@N-term)	101108	Clp R domain-containing protein OS=Triticum aestivum OX=4565 PE=3 SV=1
95	165	tr|Q9XEI1|Q9XEI1_WHEAT	235.2	24	24	31950000	15	15	48	Carbamidomethylation; Oxidation (M); Carbamidomethylation (DHKE X@N-term)	101123	Heat shock protein 101 OS=Triticum aestivum OX=4565 GN=Hsp101b PE=2 SV=1
94	530	P16347|IAAS_WHEAT	234.3	62	62	188450000	18	18	49	Carbamidomethylation; Oxidation (M); Oxidation (HW); Carbamidomethylation (DHKE X@N-term); Oxidation or Hydroxylation; Dihydroxy	19633	Endogenous alpha-amylase/subtilisin inhibitor OS=Triticum aestivum OX=4565 PE=1 SV=1
111	117	tr|A0A1D5VE13|A0A1D5VE13_WHEAT	233.05	66	66	1504900	19	3	43	Carbamidomethylation; Deamidation (NQ); Oxidation (M); Carbamidomethylation (DHKE X@N-term)	38810	Fructose-bisphosphate aldolase OS=Triticum aestivum OX=4565 GN=FBA10 PE=3 SV=1
121	371	tr|A0A3B6N2V5|A0A3B6N2V5_WHEAT	231.86	26	26	1179900	14	1	40	Carbamidomethylation; Oxidation (M); Carbamidomethylation (DHKE X@N-term)	91894	Tr-type G domain-containing protein OS=Triticum aestivum OX=4565 PE=3 SV=1
121	378	tr|A0A3B6N1J5|A0A3B6N1J5_WHEAT	231.86	26	26	1179900	14	1	40	Carbamidomethylation; Oxidation (M); Carbamidomethylation (DHKE X@N-term)	93794	Tr-type G domain-containing protein OS=Triticum aestivum OX=4565 PE=3 SV=1
121	377	tr|A0A3B6I3X0|A0A3B6I3X0_WHEAT	231.86	26	26	1179900	14	1	40	Carbamidomethylation; Oxidation (M); Carbamidomethylation (DHKE X@N-term)	93778	Tr-type G domain-containing protein OS=Triticum aestivum OX=4565 PE=3 SV=1
121	375	tr|A0A3B6LX58|A0A3B6LX58_WHEAT	231.86	26	26	1179900	14	1	40	Carbamidomethylation; Oxidation (M); Carbamidomethylation (DHKE X@N-term)	93792	Tr-type G domain-containing protein OS=Triticum aestivum OX=4565 PE=3 SV=1
121	374	tr|A0A3B6LXC1|A0A3B6LXC1_WHEAT	231.86	26	26	1179900	14	1	40	Carbamidomethylation; Oxidation (M); Carbamidomethylation (DHKE X@N-term)	93778	Tr-type G domain-containing protein OS=Triticum aestivum OX=4565 PE=3 SV=1
154	348	tr|A0A3B6JNJ9|A0A3B6JNJ9_WHEAT	231.84	34	34	22393000	16	6	28	Carbamidomethylation; Oxidation (M)	77093	Uncharacterized protein OS=Triticum aestivum OX=4565 PE=4 SV=1
152	450	tr|A0A3B6KPK9|A0A3B6KPK9_WHEAT	231.05	32	32	1887700	11	2	28	Carbamidomethylation; Oxidation (M)	67379	Uncharacterized protein OS=Triticum aestivum OX=4565 PE=3 SV=1
107	478	tr|A0A3B6R8P8|A0A3B6R8P8_WHEAT	230.77	55	55	36147000	21	5	44	Carbamidomethylation; Oxidation (M); Carbamidomethylation (DHKE X@N-term)	38929	Peroxidase OS=Triticum aestivum OX=4565 PE=3 SV=1
105	111	tr|A0A1D5VD11|A0A1D5VD11_WHEAT	230.46	66	66	112990	19	1	45	Carbamidomethylation; Deamidation (NQ); Oxidation (M); Carbamidomethylation (DHKE X@N-term)	38908	Fructose-bisphosphate aldolase OS=Triticum aestivum OX=4565 GN=FBA11 PE=3 SV=1
117	699	tr|Q9FS79|Q9FS79_WHEAT	230.06	51	51		13	0	41	Carbamidomethylation; Deamidation (NQ); Oxidation (M); Carbamidomethylation (DHKE X@N-term)	26803	Triosephosphat-isomerase OS=Triticum aestivum OX=4565 GN=tpis PE=2 SV=1
97	2529	tr|A0A3B5YPZ7|A0A3B5YPZ7_WHEAT	229.49	41	41	10415000	17	6	47	Carbamidomethylation; Deamidation (NQ); Oxidation (M)	22550	AAI domain-containing protein OS=Triticum aestivum OX=4565 PE=4 SV=1
109	346	tr|C0LF33|C0LF33_WHEAT	229.47	55	55	15540000	15	1	44	Carbamidomethylation; Deamidation (NQ); Oxidation (M); Acetylation (Protein N-term); Carbamidomethylation (DHKE X@N-term)	43501	Serpin 4 OS=Triticum aestivum OX=4565 GN=SER4 PE=2 SV=1
109	345	tr|C0LF31|C0LF31_WHEAT	229.47	55	55	15540000	15	1	44	Carbamidomethylation; Deamidation (NQ); Oxidation (M); Acetylation (Protein N-term); Carbamidomethylation (DHKE X@N-term)	43431	Serpin 2 OS=Triticum aestivum OX=4565 GN=SER2 PE=2 SV=1
146	194	tr|A0A3B6EIN4|A0A3B6EIN4_WHEAT	229.16	38	38	0	13	1	31	Carbamidomethylation; Oxidation (M); Carbamidomethylation (DHKE X@N-term)	58931	ATP synthase subunit beta OS=Triticum aestivum OX=4565 PE=3 SV=1
146	195	tr|A0A3B6GYF7|A0A3B6GYF7_WHEAT	229.16	38	38	0	13	1	31	Carbamidomethylation; Oxidation (M); Carbamidomethylation (DHKE X@N-term)	59027	ATP synthase subunit beta OS=Triticum aestivum OX=4565 PE=3 SV=1
89	101729	Q03033|EF1A_WHEAT	229.14	27	27	93537000	15	15	54	Carbamidomethylation; Oxidation (M); Amidation; Dimethylation(KR); Carbamidomethylation (DHKE X@N-term)	49169	Elongation factor 1-alpha OS=Triticum aestivum OX=4565 GN=TEF1 PE=2 SV=1
89	895	tr|A0A1D5XDB6|A0A1D5XDB6_WHEAT	229.14	27	27	93537000	15	15	54	Carbamidomethylation; Oxidation (M); Amidation; Dimethylation(KR); Carbamidomethylation (DHKE X@N-term)	49141	Elongation factor 1-alpha OS=Triticum aestivum OX=4565 PE=3 SV=1
89	101730	tr|A0A3B6IRY7|A0A3B6IRY7_WHEAT	229.14	25	25	93537000	15	15	54	Carbamidomethylation; Oxidation (M); Amidation; Dimethylation(KR); Carbamidomethylation (DHKE X@N-term)	53467	Elongation factor 1-alpha OS=Triticum aestivum OX=4565 PE=3 SV=1
112	254	tr|A0A3B6TLW2|A0A3B6TLW2_WHEAT	228.78	59	59	8569600	15	1	42	Carbamidomethylation; Deamidation (NQ); Oxidation (M)	43417	SERPIN domain-containing protein OS=Triticum aestivum OX=4565 PE=3 SV=1
79	437	tr|A0A1D5ZL98|A0A1D5ZL98_WHEAT	228.6	52	52	43676000	17	4	65	Deamidation (NQ); Oxidation (M)	30331	rRNA N-glycosidase OS=Triticum aestivum OX=4565 PE=3 SV=1
93	573	tr|A0A3B5YTY7|A0A3B5YTY7_WHEAT	228.38	48	48	40165	20	1	50	Carbamidomethylation; Deamidation (NQ); Oxidation (M); Carbamidomethylation (DHKE X@N-term)	37746	Uncharacterized protein OS=Triticum aestivum OX=4565 PE=4 SV=1
104	126	tr|W5D0E3|W5D0E3_WHEAT	228.18	66	66	292040	19	1	45	Carbamidomethylation; Deamidation (NQ); Oxidation (M); Carbamidomethylation (DHKE X@N-term)	38895	Fructose-bisphosphate aldolase OS=Triticum aestivum OX=4565 GN=FBA13 PE=3 SV=1
120	334	tr|A0A3B6NM79|A0A3B6NM79_WHEAT	227.98	47	47	5051600	17	3	40	Carbamidomethylation; Deamidation (NQ); Oxidation (M); Carbamidomethylation (DHKE X@N-term)	54110	Endoglucanase OS=Triticum aestivum OX=4565 PE=3 SV=1
49	462	tr|A0A1D6CB88|A0A1D6CB88_WHEAT	227.69	50	50	55896000	14	12	97	Oxidation (M)	32568	Glyoxalase I OS=Triticum aestivum OX=4565 PE=3 SV=1
49	461	tr|A0A3B6RMH1|A0A3B6RMH1_WHEAT	227.69	50	50	55896000	14	12	97	Oxidation (M)	32582	Glyoxalase I OS=Triticum aestivum OX=4565 PE=3 SV=1
134	746	tr|A0A3B5Z0D1|A0A3B5Z0D1_WHEAT	227.25	37	37	127410	14	1	34	Carbamidomethylation; Oxidation (M)	35944	Aldo_ket_red domain-containing protein OS=Triticum aestivum OX=4565 PE=3 SV=1
132	231	tr|A0A3B6PUE5|A0A3B6PUE5_WHEAT	227.07	39	39	1711000	17	2	34	Carbamidomethylation; Oxidation (M)	54517	Uncharacterized protein OS=Triticum aestivum OX=4565 PE=3 SV=1
145	256	tr|A0A3B6FP86|A0A3B6FP86_WHEAT	226.39	38	38	0	13	1	31	Carbamidomethylation; Oxidation (M); Carbamidomethylation (DHKE X@N-term); ISD (z+2)-series	58945	ATP synthase subunit beta OS=Triticum aestivum OX=4565 PE=3 SV=1
135	814	tr|A0A3B5ZYX1|A0A3B5ZYX1_WHEAT	226.35	37	37	0	14	1	34	Carbamidomethylation; Oxidation (M)	35884	Aldo_ket_red domain-containing protein OS=Triticum aestivum OX=4565 PE=3 SV=1
137	325	tr|A0A3B6LRZ6|A0A3B6LRZ6_WHEAT	225.73	34	34	9407700	12	3	33	Carbamidomethylation; Deamidation (NQ); Oxidation (M)	67273	Uncharacterized protein OS=Triticum aestivum OX=4565 PE=3 SV=1
139	508	tr|A0A3B6FQY4|A0A3B6FQY4_WHEAT	225.64	45	45	53469000	20	7	33	Carbamidomethylation; Oxidation (M); Acetylation (N-term); Carbamidomethylation (DHKE X@N-term)	49204	Aspartate aminotransferase OS=Triticum aestivum OX=4565 PE=3 SV=1
139	509	tr|A0A077S3V2|A0A077S3V2_WHEAT	225.64	45	45	53469000	20	7	33	Carbamidomethylation; Oxidation (M); Acetylation (N-term); Carbamidomethylation (DHKE X@N-term)	49519	Aspartate aminotransferase OS=Triticum aestivum OX=4565 GN=TRAES_3BF023000050CFD_c1 PE=3 SV=1
82	401	tr|B7U6L5|B7U6L5_WHEAT	224.23	29	29	5360400	20	4	61	Carbamidomethylation; Deamidation (NQ); Oxidation (M); Pyro-glu from Q; Ubiquitin; Carbamidomethylation (DHKE X@N-term)	56931	Globulin 3B OS=Triticum aestivum OX=4565 GN=glo-3B PE=4 SV=1
177	1363	tr|A0A3B6LT59|A0A3B6LT59_WHEAT	224.04	47	47		8	0	23	Oxidation (M)	27101	Uncharacterized protein OS=Triticum aestivum OX=4565 PE=3 SV=1
39	905	tr|M1MQ51|M1MQ51_WHEAT	223.83	89	89	65494000	18	5	117	Carbamidomethylation; Deamidation (NQ); Oxidation (M)	15361	Beta-amylase (Fragment) OS=Triticum aestivum OX=4565 GN=BMY1 PE=2 SV=1
181	199	tr|A0A3B5Y5E3|A0A3B5Y5E3_WHEAT	223.72	28	28	13505000	14	2	22	Oxidation (M)	72937	Uncharacterized protein OS=Triticum aestivum OX=4565 PE=4 SV=1
173	248	tr|A0A3B6KHJ0|A0A3B6KHJ0_WHEAT	222.15	20	20	27811000	13	11	24	Carbamidomethylation; Oxidation (M)	110221	Phosphoenolpyruvate carboxylase OS=Triticum aestivum OX=4565 PE=3 SV=1
173	247	tr|A0A3B6LL76|A0A3B6LL76_WHEAT	222.15	20	20	27811000	13	11	24	Carbamidomethylation; Oxidation (M)	110186	Phosphoenolpyruvate carboxylase OS=Triticum aestivum OX=4565 PE=3 SV=1
173	246	tr|A0A3B6MR18|A0A3B6MR18_WHEAT	222.15	20	20	27811000	13	11	24	Carbamidomethylation; Oxidation (M)	110186	Phosphoenolpyruvate carboxylase OS=Triticum aestivum OX=4565 PE=3 SV=1
173	245	tr|O82072|O82072_WHEAT	222.15	20	20	27811000	13	11	24	Carbamidomethylation; Oxidation (M)	110152	Phosphoenolpyruvate carboxylase OS=Triticum aestivum OX=4565 GN=PEPC PE=3 SV=1
137	458	tr|Q8RWR5|Q8RWR5_WHEAT	221.93	32	32	8598200	11	2	32	Carbamidomethylation; Deamidation (NQ); Oxidation (M); Carbamidomethylation (DHKE X@N-term)	67301	Beta-D-glucan exohydrolase OS=Triticum aestivum OX=4565 PE=2 SV=1
204	1384	tr|A0A3B6KMM5|A0A3B6KMM5_WHEAT	219.89	47	47	234160	8	2	20	Oxidation (M)	27030	Uncharacterized protein OS=Triticum aestivum OX=4565 PE=3 SV=1
129	1729	tr|A0A3B6IS82|A0A3B6IS82_WHEAT	216.83	56	56	0	11	1	36	Carbamidomethylation; Deamidation (NQ); Carbamidomethylation (DHKE X@N-term)	15339	VOC domain-containing protein OS=Triticum aestivum OX=4565 PE=4 SV=1
144	1714	tr|A0A3B6JIQ3|A0A3B6JIQ3_WHEAT	216.06	58	58	7011100	10	2	32	Carbamidomethylation; Deamidation (NQ); Carbamidomethylation (DHKE X@N-term)	15279	VOC domain-containing protein OS=Triticum aestivum OX=4565 PE=4 SV=1
130	101887	Q43213|H2A5_WHEAT	215.83	36	36	179550000	10	3	35	Deamidation (NQ); Amidation; Carbamidomethylation (DHKE X@N-term)	15388	Protein H2A.5 OS=Triticum aestivum OX=4565 GN=H2A-2 PE=2 SV=3
130	101899	tr|A0A3B6PHU3|A0A3B6PHU3_WHEAT	215.83	36	36	179550000	10	3	35	Deamidation (NQ); Amidation; Carbamidomethylation (DHKE X@N-term)	15574	Histone H2A OS=Triticum aestivum OX=4565 PE=3 SV=1
130	101898	tr|A0A3B6KS31|A0A3B6KS31_WHEAT	215.83	36	36	179550000	10	3	35	Deamidation (NQ); Amidation; Carbamidomethylation (DHKE X@N-term)	15544	Histone H2A OS=Triticum aestivum OX=4565 PE=3 SV=1
130	101897	tr|A0A3B6Q9F5|A0A3B6Q9F5_WHEAT	215.83	36	36	179550000	10	3	35	Deamidation (NQ); Amidation; Carbamidomethylation (DHKE X@N-term)	15646	Histone H2A OS=Triticum aestivum OX=4565 PE=3 SV=1
130	101896	tr|A0A3B6PFE4|A0A3B6PFE4_WHEAT	215.83	36	36	179550000	10	3	35	Deamidation (NQ); Amidation; Carbamidomethylation (DHKE X@N-term)	15600	Histone H2A OS=Triticum aestivum OX=4565 PE=3 SV=1
130	101895	tr|A0A3B6LVY4|A0A3B6LVY4_WHEAT	215.83	36	36	179550000	10	3	35	Deamidation (NQ); Amidation; Carbamidomethylation (DHKE X@N-term)	15486	Histone H2A OS=Triticum aestivum OX=4565 PE=3 SV=1
130	101894	tr|A0A3B6PEU0|A0A3B6PEU0_WHEAT	215.83	36	36	179550000	10	3	35	Deamidation (NQ); Amidation; Carbamidomethylation (DHKE X@N-term)	15556	Histone H2A OS=Triticum aestivum OX=4565 PE=3 SV=1
130	101893	P02275|H2A1_WHEAT	215.83	36	36	179550000	10	3	35	Deamidation (NQ); Amidation; Carbamidomethylation (DHKE X@N-term)	15586	Histone H2A.1 OS=Triticum aestivum OX=4565 GN=H2A-9 PE=1 SV=2
130	101892	tr|A0A3B6NJJ7|A0A3B6NJJ7_WHEAT	215.83	36	36	179550000	10	3	35	Deamidation (NQ); Amidation; Carbamidomethylation (DHKE X@N-term)	15570	Histone H2A OS=Triticum aestivum OX=4565 PE=3 SV=1
130	101891	tr|A0A3B6PDZ2|A0A3B6PDZ2_WHEAT	215.83	36	36	179550000	10	3	35	Deamidation (NQ); Amidation; Carbamidomethylation (DHKE X@N-term)	15586	Histone H2A OS=Triticum aestivum OX=4565 PE=3 SV=1
130	101890	tr|A0A3B6QC27|A0A3B6QC27_WHEAT	215.83	36	36	179550000	10	3	35	Deamidation (NQ); Amidation; Carbamidomethylation (DHKE X@N-term)	15570	Histone H2A OS=Triticum aestivum OX=4565 PE=3 SV=1
130	101889	tr|A0A3B6NJB2|A0A3B6NJB2_WHEAT	215.83	36	36	179550000	10	3	35	Deamidation (NQ); Amidation; Carbamidomethylation (DHKE X@N-term)	15630	Histone H2A OS=Triticum aestivum OX=4565 PE=3 SV=1
130	3866	tr|A0A3B6MZ32|A0A3B6MZ32_WHEAT	215.83	36	36	179550000	10	3	35	Deamidation (NQ); Amidation; Carbamidomethylation (DHKE X@N-term)	15516	Histone H2A OS=Triticum aestivum OX=4565 PE=3 SV=1
130	101908	tr|A0A3B6PH64|A0A3B6PH64_WHEAT	215.83	35	35	179550000	10	3	35	Deamidation (NQ); Amidation; Carbamidomethylation (DHKE X@N-term)	15671	Histone H2A OS=Triticum aestivum OX=4565 PE=3 SV=1
130	101906	tr|A0A3B6PFD2|A0A3B6PFD2_WHEAT	215.83	35	35	179550000	10	3	35	Deamidation (NQ); Amidation; Carbamidomethylation (DHKE X@N-term)	15703	Histone H2A OS=Triticum aestivum OX=4565 PE=3 SV=1
130	101905	tr|A0A3B6PI45|A0A3B6PI45_WHEAT	215.83	35	35	179550000	10	3	35	Deamidation (NQ); Amidation; Carbamidomethylation (DHKE X@N-term)	15627	Histone H2A OS=Triticum aestivum OX=4565 PE=3 SV=1
130	101904	tr|A0A3B5Z2B2|A0A3B5Z2B2_WHEAT	215.83	35	35	179550000	10	3	35	Deamidation (NQ); Amidation; Carbamidomethylation (DHKE X@N-term)	15702	Histone H2A OS=Triticum aestivum OX=4565 PE=3 SV=1
130	101902	tr|A0A1D6AWG3|A0A1D6AWG3_WHEAT	215.83	35	35	179550000	10	3	35	Deamidation (NQ); Amidation; Carbamidomethylation (DHKE X@N-term)	15689	Histone H2A OS=Triticum aestivum OX=4565 PE=3 SV=1
130	101901	tr|A0A3B6PGC0|A0A3B6PGC0_WHEAT	215.83	35	35	179550000	10	3	35	Deamidation (NQ); Amidation; Carbamidomethylation (DHKE X@N-term)	15663	Histone H2A OS=Triticum aestivum OX=4565 PE=3 SV=1
130	3873	tr|A0A3B6NL75|A0A3B6NL75_WHEAT	215.83	35	35	179550000	10	3	35	Deamidation (NQ); Amidation; Carbamidomethylation (DHKE X@N-term)	15687	Histone H2A OS=Triticum aestivum OX=4565 PE=3 SV=1
130	101910	tr|A0A3B6NL63|A0A3B6NL63_WHEAT	215.83	35	35	179550000	10	3	35	Deamidation (NQ); Amidation; Carbamidomethylation (DHKE X@N-term)	15775	Histone H2A OS=Triticum aestivum OX=4565 PE=3 SV=1
130	101909	tr|A0A3B6QCS0|A0A3B6QCS0_WHEAT	215.83	35	35	179550000	10	3	35	Deamidation (NQ); Amidation; Carbamidomethylation (DHKE X@N-term)	15719	Histone H2A OS=Triticum aestivum OX=4565 PE=3 SV=1
130	101907	tr|A0A3B6EFC8|A0A3B6EFC8_WHEAT	215.83	35	35	179550000	10	3	35	Deamidation (NQ); Amidation; Carbamidomethylation (DHKE X@N-term)	15643	Histone H2A OS=Triticum aestivum OX=4565 PE=3 SV=1
130	101903	tr|A0A3B6NK66|A0A3B6NK66_WHEAT	215.83	35	35	179550000	10	3	35	Deamidation (NQ); Amidation; Carbamidomethylation (DHKE X@N-term)	15615	Histone H2A OS=Triticum aestivum OX=4565 PE=3 SV=1
130	101900	tr|A0A3B6QBC5|A0A3B6QBC5_WHEAT	215.83	35	35	179550000	10	3	35	Deamidation (NQ); Amidation; Carbamidomethylation (DHKE X@N-term)	15645	Histone H2A OS=Triticum aestivum OX=4565 PE=3 SV=1
130	3878	tr|A0A3B6NKD7|A0A3B6NKD7_WHEAT	215.83	35	35	179550000	10	3	35	Deamidation (NQ); Amidation; Carbamidomethylation (DHKE X@N-term)	15675	Histone H2A OS=Triticum aestivum OX=4565 PE=3 SV=1
130	3872	tr|A0A3B6NJA7|A0A3B6NJA7_WHEAT	215.83	35	35	179550000	10	3	35	Deamidation (NQ); Amidation; Carbamidomethylation (DHKE X@N-term)	15743	Histone H2A OS=Triticum aestivum OX=4565 PE=3 SV=1
81	792	tr|A0A3B6LWK6|A0A3B6LWK6_WHEAT	215.48	33	33		14	0	65	Oxidation (M)	30674	rRNA N-glycosidase OS=Triticum aestivum OX=4565 PE=3 SV=1
57	2282	P24296|NLTP1_WHEAT	215.32	54	54	1062700000	13	12	87	Carbamidomethylation; Deamidation (NQ); Carbamidomethylation (DHKE X@N-term); Oxidation or Hydroxylation; Ammonia-loss (N)	11899	Non-specific lipid-transfer protein (Fragment) OS=Triticum aestivum OX=4565 PE=1 SV=2
57	2283	tr|Q8GZB0|Q8GZB0_WHEAT	215.32	53	53	1062700000	13	12	87	Carbamidomethylation; Deamidation (NQ); Carbamidomethylation (DHKE X@N-term); Oxidation or Hydroxylation; Ammonia-loss (N)	12257	Non-specific lipid-transfer protein OS=Triticum aestivum OX=4565 GN=LTP1500 PE=3 SV=1
57	2284	tr|Q5NE27|Q5NE27_WHEAT	215.32	53	53	1062700000	13	12	87	Carbamidomethylation; Deamidation (NQ); Carbamidomethylation (DHKE X@N-term); Oxidation or Hydroxylation; Ammonia-loss (N)	12259	Non-specific lipid-transfer protein OS=Triticum aestivum OX=4565 GN=ltp9.1b PE=2 SV=1
172	570	tr|A0A3B6TJU4|A0A3B6TJU4_WHEAT	214.89	37	37	15488000	10	8	24	Carbamidomethylation; Oxidation (M); Carbamidomethylation (DHKE X@N-term)	52093	Glucose-1-phosphate adenylyltransferase OS=Triticum aestivum OX=4565 PE=3 SV=1
172	566	tr|Q9M4Z1|Q9M4Z1_WHEAT	214.89	37	37	15488000	10	8	24	Carbamidomethylation; Oxidation (M); Carbamidomethylation (DHKE X@N-term)	52061	Glucose-1-phosphate adenylyltransferase OS=Triticum aestivum OX=4565 GN=AGP-S PE=2 SV=1
172	564	tr|A0A1D6BV11|A0A1D6BV11_WHEAT	214.89	37	37	15488000	10	8	24	Carbamidomethylation; Oxidation (M); Carbamidomethylation (DHKE X@N-term)	52077	Glucose-1-phosphate adenylyltransferase OS=Triticum aestivum OX=4565 GN=Agp1 PE=2 SV=1
92	2591	tr|D2KFG9|D2KFG9_WHEAT	214.17	32	32	54394000	16	5	50	Carbamidomethylation; Deamidation (NQ); Oxidation (M); Methylation(KR); Oxidation (HW); 2 more	22371	Gliadin/avenin-like seed protein OS=Triticum aestivum OX=4565 PE=2 SV=1
143	697	tr|A0A3B5ZRA1|A0A3B5ZRA1_WHEAT	213.81	36	36	31925	17	2	32	Carbamidomethylation; Oxidation (M); Carbamidomethylation (DHKE X@N-term)	37500	Uncharacterized protein OS=Triticum aestivum OX=4565 PE=4 SV=1
133	242	tr|A0A3B6JJ96|A0A3B6JJ96_WHEAT	213.76	64	64	12781000	17	1	34	Carbamidomethylation; Oxidation (M); Acetylation (Protein N-term)	41469	UDP-arabinopyranose mutase OS=Triticum aestivum OX=4565 PE=3 SV=1
133	239	tr|A0A3B6HSJ4|A0A3B6HSJ4_WHEAT	213.76	64	64	12781000	17	1	34	Carbamidomethylation; Oxidation (M); Acetylation (Protein N-term)	41502	UDP-arabinopyranose mutase OS=Triticum aestivum OX=4565 PE=3 SV=1
136	1721	tr|A0A3B6HTI0|A0A3B6HTI0_WHEAT	213.71	55	55	2687400	10	1	34	Carbamidomethylation; Deamidation (NQ); Carbamidomethylation (DHKE X@N-term)	15397	VOC domain-containing protein OS=Triticum aestivum OX=4565 PE=4 SV=1
73	2076	tr|D2TE73|D2TE73_WHEAT	211.57	39	39	22506000	13	5	73	Carbamidomethylation; Carbamidomethylation (DHKE X@N-term); Persulfide; Dihydroxy	22716	Tri a Bd 27K (Fragment) OS=Triticum aestivum OX=4565 GN=bd27k PE=2 SV=1
73	2077	tr|Q7Y1Z2|Q7Y1Z2_WHEAT	211.57	38	38	22506000	13	5	73	Carbamidomethylation; Carbamidomethylation (DHKE X@N-term); Persulfide; Dihydroxy	22773	27K protein (Fragment) OS=Triticum aestivum OX=4565 GN=Tria27 PE=2 SV=1
73	2078	tr|D3KVP5|D3KVP5_WHEAT	211.57	36	36	22506000	13	5	73	Carbamidomethylation; Carbamidomethylation (DHKE X@N-term); Persulfide; Dihydroxy	23901	27k protein (Fragment) OS=Triticum aestivum OX=4565 PE=2 SV=1
155	3781	tr|A0A3B6NKE6|A0A3B6NKE6_WHEAT	211.19	35	35		8	0	28	Deamidation (NQ); Amidation; Carbamidomethylation (DHKE X@N-term)	15749	Histone H2A OS=Triticum aestivum OX=4565 PE=3 SV=1
155	101911	tr|A0A3B6PFM8|A0A3B6PFM8_WHEAT	211.19	35	35		8	0	28	Deamidation (NQ); Amidation; Carbamidomethylation (DHKE X@N-term)	15724	Histone H2A OS=Triticum aestivum OX=4565 PE=3 SV=1
155	101912	P02277|H2A3_WHEAT	211.19	34	34		8	0	28	Deamidation (NQ); Amidation; Carbamidomethylation (DHKE X@N-term)	16070	Histone H2A.2.2 OS=Triticum aestivum OX=4565 PE=1 SV=1
155	101913	tr|A0A3B6H4D4|A0A3B6H4D4_WHEAT	211.19	30	30		8	0	28	Deamidation (NQ); Amidation; Carbamidomethylation (DHKE X@N-term)	18556	Histone H2A OS=Triticum aestivum OX=4565 PE=3 SV=1
155	101914	tr|A0A3B6ERD4|A0A3B6ERD4_WHEAT	211.19	27	27		8	0	28	Deamidation (NQ); Amidation; Carbamidomethylation (DHKE X@N-term)	20458	Histone H2A OS=Triticum aestivum OX=4565 PE=3 SV=1
234	626	tr|A0A3B6HSA4|A0A3B6HSA4_WHEAT	209.25	27	27	20657000	13	4	17	Carbamidomethylation	76938	Uncharacterized protein OS=Triticum aestivum OX=4565 PE=4 SV=1
131	676	tr|A0A3B6T7X8|A0A3B6T7X8_WHEAT	208.32	52	52	19908000	21	13	34	Carbamidomethylation; Deamidation (NQ); Oxidation (M)	31911	Uncharacterized protein OS=Triticum aestivum OX=4565 PE=4 SV=1
110	653	tr|A0A3B5XVL2|A0A3B5XVL2_WHEAT	207.93	48	48	1734700	17	2	43	Carbamidomethylation; Deamidation (NQ); Oxidation (M); Carbamidomethylation (DHKE X@N-term)	37659	Uncharacterized protein OS=Triticum aestivum OX=4565 PE=4 SV=1
170	132	tr|A0A3B5Z3G6|A0A3B5Z3G6_WHEAT	207.11	30	30	455160	19	4	24	Oxidation (M)	74276	Uncharacterized protein OS=Triticum aestivum OX=4565 PE=4 SV=1
227	1300	tr|A0A3B6MXI6|A0A3B6MXI6_WHEAT	206.67	47	47	3661100	7	1	18	Oxidation (M)	27028	Uncharacterized protein OS=Triticum aestivum OX=4565 PE=3 SV=1
150	280	tr|A0A3B6ISB7|A0A3B6ISB7_WHEAT	206.43	64	64	174300	17	1	29	Carbamidomethylation; Oxidation (M); Acetylation (Protein N-term)	41509	UDP-arabinopyranose mutase OS=Triticum aestivum OX=4565 PE=3 SV=1
149	1964	tr|A0A3B5ZWM4|A0A3B5ZWM4_WHEAT	206.17	79	79	389890	9	1	29	Oxidation (M); Carbamidomethylation (DHKE X@N-term)	11363	Uncharacterized protein OS=Triticum aestivum OX=4565 PE=3 SV=1
148	1959	tr|A0A3B5YZL3|A0A3B5YZL3_WHEAT	205.16	79	79	971820	9	1	30	Oxidation (M); Carbamidomethylation (DHKE X@N-term)	11377	Uncharacterized protein OS=Triticum aestivum OX=4565 PE=3 SV=1
148	1960	tr|A0A3B5Y2A7|A0A3B5Y2A7_WHEAT	205.16	78	78	971820	9	1	30	Oxidation (M); Carbamidomethylation (DHKE X@N-term)	11505	Uncharacterized protein OS=Triticum aestivum OX=4565 PE=3 SV=1
160	872	tr|A0A3B6QB34|A0A3B6QB34_WHEAT	205.01	40	40	586960	13	1	26	Carbamidomethylation; Oxidation (M); Carbamidomethylation (DHKE X@N-term)	47136	Endoglucanase OS=Triticum aestivum OX=4565 PE=3 SV=1
231	909	tr|A0A3B6KIN5|A0A3B6KIN5_WHEAT	204.73	26	26	0	8	1	17	Carbamidomethylation; Deamidation (NQ); Oxidation (M)	54365	Aldehyde dehydrogenase (NAD(+)) OS=Triticum aestivum OX=4565 PE=3 SV=1
231	907	tr|D9IFB7|D9IFB7_WHEAT	204.73	26	26	0	8	1	17	Carbamidomethylation; Deamidation (NQ); Oxidation (M)	54351	Aldehyde dehydrogenase (NAD(+)) OS=Triticum aestivum OX=4565 PE=2 SV=1
232	906	tr|W5FWT6|W5FWT6_WHEAT	204.63	26	26	1769800	8	1	17	Carbamidomethylation; Deamidation (NQ); Oxidation (M)	54361	Aldehyde dehydrogenase (NAD(+)) OS=Triticum aestivum OX=4565 GN=ALDH7B1 PE=2 SV=1
171	847	tr|A0A3B6LWI0|A0A3B6LWI0_WHEAT	204.1	22	22	0	16	1	24	Carbamidomethylation; Deamidation (NQ); Oxidation (M); Sodium adduct	67242	Uncharacterized protein OS=Triticum aestivum OX=4565 PE=3 SV=1
171	101724	tr|A0A3B6LV71|A0A3B6LV71_WHEAT	204.1	21	21	0	16	1	24	Carbamidomethylation; Deamidation (NQ); Oxidation (M); Sodium adduct	71137	Uncharacterized protein OS=Triticum aestivum OX=4565 PE=3 SV=1
171	101725	tr|A0A3B6N2A3|A0A3B6N2A3_WHEAT	204.1	22	22	0	16	1	24	Carbamidomethylation; Deamidation (NQ); Oxidation (M); Sodium adduct	67300	Uncharacterized protein OS=Triticum aestivum OX=4565 PE=3 SV=1
171	101726	tr|A0A1D5YF62|A0A1D5YF62_WHEAT	204.1	21	21	0	16	1	24	Carbamidomethylation; Deamidation (NQ); Oxidation (M); Sodium adduct	71195	Uncharacterized protein OS=Triticum aestivum OX=4565 PE=3 SV=1
167	729	tr|Q0Q5D4|Q0Q5D4_WHEAT	204.06	58	58	18091000	11	4	25	Carbamidomethylation; Oxidation (M); Pyro-glu from Q; Carbamidomethylation (DHKE X@N-term)	24557	Globulin 1 OS=Triticum aestivum OX=4565 PE=4 SV=1
116	484	tr|A4ZIZ0|A4ZIZ0_WHEAT	202.94	89	89	13308000	16	2	41	Carbamidomethylation; Oxidation (M); Amidation; Carbamidomethylation (DHKE X@N-term)	13056	Monomeric alpha-amylase inhibitor (Fragment) OS=Triticum aestivum OX=4565 PE=3 SV=1
169	963	tr|C9EF64|C9EF64_WHEAT	202.47	51	51	45049000	9	9	25	Deamidation (NQ); Carbamidomethylation (DHKE X@N-term)	23358	Dehydroascorbate reductase OS=Triticum aestivum OX=4565 GN=DHAR PE=2 SV=1
169	962	tr|Q84UH6|Q84UH6_WHEAT	202.47	51	51	45049000	9	9	25	Deamidation (NQ); Carbamidomethylation (DHKE X@N-term)	23358	Dehydroascorbate reductase OS=Triticum aestivum OX=4565 GN=DHAR PE=2 SV=1
197	101711	tr|A0A3B6KAT3|A0A3B6KAT3_WHEAT	202.14	22	22	20402000	12	12	20	Carbamidomethylation; Oxidation (M)	82601	5-methyltetrahydropteroyltriglutamate--homocysteine S-methyltransferase OS=Triticum aestivum OX=4565 PE=3 SV=1
197	101712	tr|A0A3B6MJZ2|A0A3B6MJZ2_WHEAT	202.14	21	21	20402000	12	12	20	Carbamidomethylation; Oxidation (M)	85179	5-methyltetrahydropteroyltriglutamate--homocysteine S-methyltransferase OS=Triticum aestivum OX=4565 PE=3 SV=1
197	101713	tr|A0A3B6KBT8|A0A3B6KBT8_WHEAT	202.14	21	21	20402000	12	12	20	Carbamidomethylation; Oxidation (M)	85847	5-methyltetrahydropteroyltriglutamate--homocysteine S-methyltransferase OS=Triticum aestivum OX=4565 PE=3 SV=1
197	101714	tr|A0A3B6K9Q1|A0A3B6K9Q1_WHEAT	202.14	20	20	20402000	12	12	20	Carbamidomethylation; Oxidation (M)	89243	5-methyltetrahydropteroyltriglutamate--homocysteine S-methyltransferase OS=Triticum aestivum OX=4565 PE=3 SV=1
98	51849	tr|A0A3B6FHE6|A0A3B6FHE6_WHEAT	200.96	46	46		17	0	47	Carbamidomethylation; Deamidation (NQ); Oxidation (M)	18121	AAI domain-containing protein OS=Triticum aestivum OX=4565 PE=3 SV=1
288	1432	tr|A0A3B6HRX1|A0A3B6HRX1_WHEAT	200.07	66	66	3679600	7	4	12	Deamidation (NQ); Oxidation (M)	27107	Uncharacterized protein OS=Triticum aestivum OX=4565 PE=3 SV=1
163	483	tr|R9UNY9|R9UNY9_WHEAT	200.03	52	52	17843000	12	7	26	Carbamidomethylation; Oxidation (M); Carbamidomethylation (DHKE X@N-term)	33275	Xylanase inhibitor protein OS=Triticum aestivum OX=4565 GN=xip PE=2 SV=1
163	482	Q8L5C6|XIP1_WHEAT	200.03	52	52	17843000	12	7	26	Carbamidomethylation; Oxidation (M); Carbamidomethylation (DHKE X@N-term)	33275	Xylanase inhibitor protein 1 OS=Triticum aestivum OX=4565 GN=XIPI PE=1 SV=2
190	293	tr|A0A3B6A0K5|A0A3B6A0K5_WHEAT	199.29	24	24	6481.8	15	1	21	Oxidation (M)	73121	Uncharacterized protein OS=Triticum aestivum OX=4565 PE=4 SV=1
183	3886	tr|A0A3B6Q9Q4|A0A3B6Q9Q4_WHEAT	199.14	35	35	2310000	8	1	22	Deamidation (NQ); Amidation; Carbamidomethylation (DHKE X@N-term)	15645	Histone H2A OS=Triticum aestivum OX=4565 PE=3 SV=1
122	485	tr|A4ZIW9|A4ZIW9_WHEAT	199.09	89	89	2058300	16	2	39	Carbamidomethylation; Oxidation (M); Carbamidomethylation (DHKE X@N-term)	13155	Monomeric alpha-amylase inhibitor (Fragment) OS=Triticum aestivum OX=4565 PE=3 SV=1
122	168848	tr|A0A7D5RE50|A0A7D5RE50_WHEAT	199.09	72	72	2058300	16	2	39	Carbamidomethylation; Oxidation (M); Carbamidomethylation (DHKE X@N-term)	16586	Monomeric alpha-amylase inhibitor OS=Triticum aestivum OX=4565 GN=MAI PE=3 SV=1
122	497	tr|X2KYP9|X2KYP9_WHEAT	199.09	72	72	2058300	16	2	39	Carbamidomethylation; Oxidation (M); Carbamidomethylation (DHKE X@N-term)	16628	Monomeric alpha-amylase inhibitor OS=Triticum aestivum OX=4565 GN=MAI PE=3 SV=1
267	983	tr|A0A3B6KLS3|A0A3B6KLS3_WHEAT	199.04	44	44	13458000	9	3	14	Carbamidomethylation; Deamidation (NQ); Oxidation (M)	38042	PKS_ER domain-containing protein OS=Triticum aestivum OX=4565 PE=4 SV=1
168	990	tr|Q0Q5E3|Q0Q5E3_WHEAT	198.76	51	51		8	0	25	Carbamidomethylation; Deamidation (NQ); Oxidation (M); Pyro-glu from Q; Carbamidomethylation (DHKE X@N-term)	24999	Globulin 1 OS=Triticum aestivum OX=4565 PE=4 SV=1
176	580	tr|A0A3B6ELG3|A0A3B6ELG3_WHEAT	198.6	47	47	6005900	14	1	23	Carbamidomethylation; Oxidation (M); Carbamidomethylation (DHKE X@N-term)	42669	Aspartate aminotransferase OS=Triticum aestivum OX=4565 PE=3 SV=1
215	1436	tr|A0A3B6B5V6|A0A3B6B5V6_WHEAT	198.33	23	23	5263600	8	2	19	Carbamidomethylation; Oxidation (M); Carbamidomethylation (DHKE X@N-term)	48613	Adenosylhomocysteinase OS=Triticum aestivum OX=4565 PE=3 SV=1
215	1440	tr|A0A3B6CE27|A0A3B6CE27_WHEAT	198.33	21	21	5263600	8	2	19	Carbamidomethylation; Oxidation (M); Carbamidomethylation (DHKE X@N-term)	53226	Adenosylhomocysteinase OS=Triticum aestivum OX=4565 PE=3 SV=1
215	1439	tr|A0A3B6B781|A0A3B6B781_WHEAT	198.33	21	21	5263600	8	2	19	Carbamidomethylation; Oxidation (M); Carbamidomethylation (DHKE X@N-term)	53226	Adenosylhomocysteinase OS=Triticum aestivum OX=4565 PE=3 SV=1
215	1437	tr|A0A1D5URS1|A0A1D5URS1_WHEAT	198.33	21	21	5263600	8	2	19	Carbamidomethylation; Oxidation (M); Carbamidomethylation (DHKE X@N-term)	53196	Adenosylhomocysteinase OS=Triticum aestivum OX=4565 GN=CAMPLR22A2D_LOCUS4880 PE=3 SV=1
59	1863	tr|M9MTY6|M9MTY6_WHEAT	197.57	43	43	55606000	10	10	80	Dehydration; Carbamidomethylation (DHKE X@N-term)	17095	Dimeric ubiquitin OS=Triticum aestivum OX=4565 PE=2 SV=1
186	1136	tr|A0A3B6PJU8|A0A3B6PJU8_WHEAT	196.71	26	26		7	0	21	Carbamidomethylation; Deamidation (NQ); Oxidation (M)	54573	Succinate-semialdehyde dehydrogenase OS=Triticum aestivum OX=4565 PE=3 SV=1
186	1137	tr|A0A3B6PJL2|A0A3B6PJL2_WHEAT	196.71	26	26		7	0	21	Carbamidomethylation; Deamidation (NQ); Oxidation (M)	55735	Succinate-semialdehyde dehydrogenase OS=Triticum aestivum OX=4565 PE=3 SV=1
220	695	tr|A0A3B6ISM7|A0A3B6ISM7_WHEAT	195.82	21	21	6951000	11	3	18	Carbamidomethylation; Oxidation (M)	84208	Uncharacterized protein OS=Triticum aestivum OX=4565 PE=4 SV=1
206	101830	tr|A0A3B6TWP1|A0A3B6TWP1_WHEAT	195.61	34	34	3061400	8	1	20		16353	Histone H2A OS=Triticum aestivum OX=4565 PE=3 SV=1
206	101829	tr|A0A3B6SLE2|A0A3B6SLE2_WHEAT	195.61	34	34	3061400	8	1	20		16379	Histone H2A OS=Triticum aestivum OX=4565 PE=3 SV=1
206	101828	tr|A0A3B6RPP1|A0A3B6RPP1_WHEAT	195.61	34	34	3061400	8	1	20		16319	Histone H2A OS=Triticum aestivum OX=4565 PE=3 SV=1
206	51945	tr|A0A1D6C7D4|A0A1D6C7D4_WHEAT	195.61	34	34	3061400	8	1	20		16349	Histone H2A OS=Triticum aestivum OX=4565 PE=3 SV=1
206	51944	tr|A0A3B6RPH6|A0A3B6RPH6_WHEAT	195.61	34	34	3061400	8	1	20		16365	Histone H2A OS=Triticum aestivum OX=4565 PE=3 SV=1
206	2688	tr|A0A3B6RPN7|A0A3B6RPN7_WHEAT	195.61	34	34	3061400	8	1	20		16335	Histone H2A OS=Triticum aestivum OX=4565 PE=3 SV=1
206	101833	tr|A0A1D6C3N7|A0A1D6C3N7_WHEAT	195.61	33	33	3061400	8	1	20		16722	Histone H2A OS=Triticum aestivum OX=4565 PE=3 SV=1
206	101832	tr|A0A3B6SRH4|A0A3B6SRH4_WHEAT	195.61	33	33	3061400	8	1	20		16736	Histone H2A OS=Triticum aestivum OX=4565 PE=3 SV=1
206	101831	tr|A0A3B6TWN6|A0A3B6TWN6_WHEAT	195.61	33	33	3061400	8	1	20		16720	Histone H2A OS=Triticum aestivum OX=4565 PE=3 SV=1
206	2863	tr|A0A3B6TPH1|A0A3B6TPH1_WHEAT	195.61	33	33	3061400	8	1	20		16752	Histone H2A OS=Triticum aestivum OX=4565 PE=3 SV=1
206	2689	tr|A0A3B6TPH6|A0A3B6TPH6_WHEAT	195.61	33	33	3061400	8	1	20		16708	Histone H2A OS=Triticum aestivum OX=4565 PE=3 SV=1
180	1132	tr|Q401N7|Q401N7_WHEAT	194.03	24	24	33147000	8	6	22	Oxidation (M); Carbamidomethylation (DHKE X@N-term)	54315	Aspartic proteinase OS=Triticum aestivum OX=4565 GN=WAP1 PE=2 SV=1
191	2255	tr|A0A1D5UB33|A0A1D5UB33_WHEAT	193.37	27	27	106980000	10	10	21	Carbamidomethylation; Oxidation (M)	21485	AAI domain-containing protein OS=Triticum aestivum OX=4565 PE=3 SV=1
203	1118	tr|A0A3B6QCZ1|A0A3B6QCZ1_WHEAT	192.84	25	25	0	7	1	19	Carbamidomethylation; Deamidation (NQ); Oxidation (M)	57686	Succinate-semialdehyde dehydrogenase OS=Triticum aestivum OX=4565 PE=3 SV=1
52	1728	tr|A0A7H1K1X6|A0A7H1K1X6_WHEAT	192.04	40	40	76008000	8	4	96	Carbamidomethylation; Deamidation (NQ); Oxidation (M); Carbamidomethylation (DHKE X@N-term)	15868	Trypsin/alpha-amylase inhibitor OS=Triticum aestivum OX=4565 GN=CMx PE=4 SV=1
52	1726	tr|A0A7H1K1Y0|A0A7H1K1Y0_WHEAT	192.04	40	40	76008000	8	4	96	Carbamidomethylation; Deamidation (NQ); Oxidation (M); Carbamidomethylation (DHKE X@N-term)	15968	Trypsin/alpha-amylase inhibitor OS=Triticum aestivum OX=4565 GN=CMx PE=4 SV=1
52	1725	tr|A0A7H1K1X8|A0A7H1K1X8_WHEAT	192.04	40	40	76008000	8	4	96	Carbamidomethylation; Deamidation (NQ); Oxidation (M); Carbamidomethylation (DHKE X@N-term)	16056	Trypsin/alpha-amylase inhibitor OS=Triticum aestivum OX=4565 GN=CMx PE=4 SV=1
52	1723	tr|A0A7H1K1Y1|A0A7H1K1Y1_WHEAT	192.04	40	40	76008000	8	4	96	Carbamidomethylation; Deamidation (NQ); Oxidation (M); Carbamidomethylation (DHKE X@N-term)	15980	Trypsin/alpha-amylase inhibitor OS=Triticum aestivum OX=4565 GN=CMx PE=4 SV=1
222	603	tr|A0A3B6IR10|A0A3B6IR10_WHEAT	190.97	45	45	10424000	11	2	18	Carbamidomethylation; Deamidation (NQ); Oxidation (M)	38658	Ricin B-type lectin domain-containing protein OS=Triticum aestivum OX=4565 PE=4 SV=1
222	608	tr|A0A3B6IR32|A0A3B6IR32_WHEAT	190.97	44	44	10424000	11	2	18	Carbamidomethylation; Deamidation (NQ); Oxidation (M)	40109	Ricin B-type lectin domain-containing protein OS=Triticum aestivum OX=4565 PE=4 SV=1
189	1296	tr|A0A3B6PG25|A0A3B6PG25_WHEAT	190.67	30	30	0	9	1	21	Deamidation (NQ); Oxidation (M)	44449	Cellulase OS=Triticum aestivum OX=4565 PE=3 SV=1
164	1368	tr|Q7XYC3|Q7XYC3_WHEAT	189.85	42	42		8	0	26	Carbamidomethylation; Deamidation (NQ); Oxidation (M); Carbamidomethylation (DHKE X@N-term)	26192	19 kDa globulin (Fragment) OS=Triticum aestivum OX=4565 PE=2 SV=1
84	1019	tr|A0A3B6N0S7|A0A3B6N0S7_WHEAT	189.64	28	28		11	0	58	Oxidation (M)	30629	rRNA N-glycosidase OS=Triticum aestivum OX=4565 PE=3 SV=1
106	168867	tr|A0A8F5ZRG8|A0A8F5ZRG8_WHEAT	188.54	45	45	71590000	10	10	45	Carbamidomethylation; Oxidation (M)	16256	Puroindoline a OS=Triticum aestivum OX=4565 GN=Pina-D1 PE=4 SV=1
106	26516	tr|V5RJM1|V5RJM1_WHEAT	188.54	45	45	71590000	10	10	45	Carbamidomethylation; Oxidation (M)	16405	Puroindoline OS=Triticum aestivum OX=4565 PE=4 SV=1
106	26515	P33432|PUIA_WHEAT	188.54	45	45	71590000	10	10	45	Carbamidomethylation; Oxidation (M)	16387	Puroindoline-A OS=Triticum aestivum OX=4565 GN=PINA PE=1 SV=2
106	26514	tr|V5RL87|V5RL87_WHEAT	188.54	45	45	71590000	10	10	45	Carbamidomethylation; Oxidation (M)	16387	Puroindoline OS=Triticum aestivum OX=4565 GN=Pina-D1 PE=4 SV=1
213	766	tr|A0A3B6NVD9|A0A3B6NVD9_WHEAT	187.24	15	15	30888000	9	6	19	Carbamidomethylation; Deamidation (NQ); Oxidation (M)	106204	Aconitate hydratase OS=Triticum aestivum OX=4565 PE=3 SV=1
213	761	tr|A0A3B6QPD1|A0A3B6QPD1_WHEAT	187.24	17	17	30888000	9	6	19	Carbamidomethylation; Deamidation (NQ); Oxidation (M)	98524	Aconitate hydratase OS=Triticum aestivum OX=4565 PE=3 SV=1
213	765	tr|A0A3B6QKY1|A0A3B6QKY1_WHEAT	187.24	15	15	30888000	9	6	19	Carbamidomethylation; Deamidation (NQ); Oxidation (M)	106147	Aconitate hydratase OS=Triticum aestivum OX=4565 PE=3 SV=1
158	617	tr|R9W924|R9W924_WHEAT	186.08	22	22	32572000	12	10	27	Carbamidomethylation; Deamidation (NQ); Oxidation (M)	73216	ER molecular chaperone OS=Triticum aestivum OX=4565 GN=BiP2 PE=2 SV=1
158	615	tr|A0A3B6NJT9|A0A3B6NJT9_WHEAT	186.08	22	22	32572000	12	10	27	Carbamidomethylation; Deamidation (NQ); Oxidation (M)	73200	Uncharacterized protein OS=Triticum aestivum OX=4565 PE=3 SV=1
158	612	tr|R9W6A6|R9W6A6_WHEAT	186.08	22	22	32572000	12	10	27	Carbamidomethylation; Deamidation (NQ); Oxidation (M)	73186	ER molecular chaperone OS=Triticum aestivum OX=4565 GN=BiP3 PE=2 SV=1
241	1394	tr|A0A3B6A1V2|A0A3B6A1V2_WHEAT	185.9	39	39	28230000	6	6	17	Carbamidomethylation; Oxidation (M); Carbamidomethylation (DHKE X@N-term); Oxidation or Hydroxylation	35496	Malate dehydrogenase OS=Triticum aestivum OX=4565 PE=3 SV=1
241	1393	tr|A0A3B5Y7Z1|A0A3B5Y7Z1_WHEAT	185.9	39	39	28230000	6	6	17	Carbamidomethylation; Oxidation (M); Carbamidomethylation (DHKE X@N-term); Oxidation or Hydroxylation	35526	Malate dehydrogenase OS=Triticum aestivum OX=4565 PE=3 SV=1
241	1392	tr|A0A3B5Z5T0|A0A3B5Z5T0_WHEAT	185.9	39	39	28230000	6	6	17	Carbamidomethylation; Oxidation (M); Carbamidomethylation (DHKE X@N-term); Oxidation or Hydroxylation	35480	Malate dehydrogenase OS=Triticum aestivum OX=4565 PE=3 SV=1
245	52021	tr|A0A3B6NM88|A0A3B6NM88_WHEAT	185.86	41	41		6	0	16	Oxidation (M); Acetylation (Protein N-term)	16321	Histone H2A OS=Triticum aestivum OX=4565 PE=3 SV=1
201	1476	tr|A0A3B5XVN6|A0A3B5XVN6_WHEAT	185.22	21	21	626120	9	2	20	Oxidation (M); Carbamidomethylation (DHKE X@N-term)	52678	Carboxypeptidase OS=Triticum aestivum OX=4565 PE=3 SV=1
201	1479	tr|A0A3B5XVG1|A0A3B5XVG1_WHEAT	185.22	20	20	626120	9	2	20	Oxidation (M); Carbamidomethylation (DHKE X@N-term)	53605	Carboxypeptidase OS=Triticum aestivum OX=4565 PE=3 SV=1
192	3883	tr|A0A3B5ZPX9|A0A3B5ZPX9_WHEAT	184.72	34	34	9950000	6	1	21	Deamidation (NQ); Amidation; Carbamidomethylation (DHKE X@N-term)	16313	Histone H2A OS=Triticum aestivum OX=4565 PE=3 SV=1
101	2221	P82901|NLT2P_WHEAT	184.69	76	76	322690000	8	3	47	Carbamidomethylation; Deamidation (NQ); Carbamidomethylation (DHKE X@N-term)	7046	Non-specific lipid-transfer protein 2P OS=Triticum aestivum OX=4565 PE=1 SV=1
264	809	tr|A0A3B6JKB0|A0A3B6JKB0_WHEAT	184.46	40	40	555900	10	1	14	Carbamidomethylation; Deamidation (NQ); Oxidation (M)	38674	Ricin B-type lectin domain-containing protein OS=Triticum aestivum OX=4565 PE=4 SV=1
264	810	tr|A0A3B6JHH7|A0A3B6JHH7_WHEAT	184.46	38	38	555900	10	1	14	Carbamidomethylation; Deamidation (NQ); Oxidation (M)	40139	Ricin B-type lectin domain-containing protein OS=Triticum aestivum OX=4565 PE=4 SV=1
314	1353	tr|A0A3B6LQE0|A0A3B6LQE0_WHEAT	184.1	34	34	2690300	7	1	10	Carbamidomethylation; Oxidation (M)	37844	PKS_ER domain-containing protein OS=Triticum aestivum OX=4565 PE=4 SV=1
166	2666	tr|A0A3B6TNI7|A0A3B6TNI7_WHEAT	183.97	18	18	57916000	6	6	25	Carbamidomethylation (DHKE X@N-term)	29776	FAS1 domain-containing protein OS=Triticum aestivum OX=4565 PE=3 SV=1
166	2716	tr|Q06I75|Q06I75_WHEAT	183.97	18	18	57916000	6	6	25	Carbamidomethylation (DHKE X@N-term)	30344	Fasciclin-like protein FLA31 OS=Triticum aestivum OX=4565 PE=2 SV=1
207	600	tr|A0A3B6MWJ8|A0A3B6MWJ8_WHEAT	183.75	42	42		11	0	19	Carbamidomethylation; Deamidation (NQ); Oxidation (M)	43071	SERPIN domain-containing protein OS=Triticum aestivum OX=4565 PE=3 SV=1
217	720	tr|C0LF32|C0LF32_WHEAT	183.07	41	41		11	0	18	Carbamidomethylation; Deamidation (NQ); Oxidation (M); Acetylation (Protein N-term)	43140	Serpin 3 OS=Triticum aestivum OX=4565 GN=SER3 PE=2 SV=1
257	101741	tr|A0A3B6B6M7|A0A3B6B6M7_WHEAT	182.36	20	20	767880	7	1	15	Carbamidomethylation; Oxidation (M); Carbamidomethylation (DHKE X@N-term)	52844	Adenosylhomocysteinase OS=Triticum aestivum OX=4565 PE=3 SV=1
257	1563	tr|A0A1D5UKX4|A0A1D5UKX4_WHEAT	182.36	20	20	767880	7	1	15	Carbamidomethylation; Oxidation (M); Carbamidomethylation (DHKE X@N-term)	53255	Adenosylhomocysteinase OS=Triticum aestivum OX=4565 GN=CAMPLR22A2D_LOCUS4911 PE=3 SV=1
208	775	tr|C0LF30|C0LF30_WHEAT	182.13	39	39		11	0	19	Carbamidomethylation; Deamidation (NQ); Acetylation (Protein N-term)	43117	Serpin 1 OS=Triticum aestivum OX=4565 GN=SER1 PE=2 SV=1
205	2150	tr|A0A3B6ASA5|A0A3B6ASA5_WHEAT	181.99	54	54	43115000	5	3	20	Carbamidomethylation; Carbamidomethylation (DHKE X@N-term)	15701	Superoxide dismutase [Cu-Zn] OS=Triticum aestivum OX=4565 PE=3 SV=1
256	1010	P12299|GLGL2_WHEAT	179.59	20	20	17006000	8	8	15	Carbamidomethylation; Oxidation (M)	57809	Glucose-1-phosphate adenylyltransferase large subunit chloroplastic/amyloplastic OS=Triticum aestivum OX=4565 GN=AGP-L PE=2 SV=2
256	1004	tr|Q0PG36|Q0PG36_WHEAT	179.59	20	20	17006000	8	8	15	Carbamidomethylation; Oxidation (M)	57809	Glucose-1-phosphate adenylyltransferase OS=Triticum aestivum OX=4565 GN=agpl PE=2 SV=1
256	1003	tr|A0A3B5Z6A6|A0A3B5Z6A6_WHEAT	179.59	20	20	17006000	8	8	15	Carbamidomethylation; Oxidation (M)	57797	Glucose-1-phosphate adenylyltransferase OS=Triticum aestivum OX=4565 PE=3 SV=1
256	1002	tr|A0A3B5Y7B2|A0A3B5Y7B2_WHEAT	179.59	20	20	17006000	8	8	15	Carbamidomethylation; Oxidation (M)	57767	Glucose-1-phosphate adenylyltransferase OS=Triticum aestivum OX=4565 PE=3 SV=1
185	736	tr|A0A3B5XW54|A0A3B5XW54_WHEAT	178.71	33	33	40975000	9	9	22	Carbamidomethylation; Deamidation (NQ); Oxidation (M); Carbamidomethylation (DHKE X@N-term); Ethoxyformylation	52737	Dihydrolipoyl dehydrogenase OS=Triticum aestivum OX=4565 PE=3 SV=1
185	734	tr|W5A874|W5A874_WHEAT	178.71	33	33	40975000	9	9	22	Carbamidomethylation; Deamidation (NQ); Oxidation (M); Carbamidomethylation (DHKE X@N-term); Ethoxyformylation	52723	Dihydrolipoyl dehydrogenase OS=Triticum aestivum OX=4565 PE=3 SV=1
228	1173	tr|A0A3B6ING4|A0A3B6ING4_WHEAT	177.13	44	44	512620	9	2	18	Carbamidomethylation; Deamidation (NQ); Oxidation (M); Carbamidomethylation (DHKE X@N-term)	40831	Alcohol dehydrogenase ADH1D OS=Triticum aestivum OX=4565 PE=3 SV=1
228	1175	tr|A9U8G5|A9U8G5_WHEAT	177.13	44	44	512620	9	2	18	Carbamidomethylation; Deamidation (NQ); Oxidation (M); Carbamidomethylation (DHKE X@N-term)	41016	Alcohol dehydrogenase ADH1D OS=Triticum aestivum OX=4565 PE=2 SV=1
63	2091	tr|A0A0A7AA82|A0A0A7AA82_WHEAT	176.78	40	40	4045500	13	5	77	Carbamidomethylation; Deamidation (NQ); Oxidation (M); Oxidation (HW); Ubiquitin; 3 more	16400	Grain softness protein (Fragment) OS=Triticum aestivum OX=4565 GN=Gsp-1D PE=4 SV=1
63	2094	tr|Q5BLQ3|Q5BLQ3_WHEAT	176.78	38	38	4045500	13	5	77	Carbamidomethylation; Deamidation (NQ); Oxidation (M); Oxidation (HW); Ubiquitin; 3 more	17160	Grain softness protein-1D (Fragment) OS=Triticum aestivum OX=4565 GN=GSP-1D PE=4 SV=1
63	2093	tr|Q5BLQ4|Q5BLQ4_WHEAT	176.78	38	38	4045500	13	5	77	Carbamidomethylation; Deamidation (NQ); Oxidation (M); Oxidation (HW); Ubiquitin; 3 more	17105	Grain softness protein-1D (Fragment) OS=Triticum aestivum OX=4565 GN=GSP-1D PE=4 SV=1
63	2092	tr|Q43657|Q43657_WHEAT	176.78	38	38	4045500	13	5	77	Carbamidomethylation; Deamidation (NQ); Oxidation (M); Oxidation (HW); Ubiquitin; 3 more	17111	15kDa grain softness protein (Fragment) OS=Triticum aestivum OX=4565 GN=GSP-1a PE=2 SV=1
63	2099	tr|Q84QI5|Q84QI5_WHEAT	176.78	36	36	4045500	13	5	77	Carbamidomethylation; Deamidation (NQ); Oxidation (M); Oxidation (HW); Ubiquitin; 3 more	18196	GSP-1 Grain Softness Protein OS=Triticum aestivum OX=4565 GN=Gsp-1 PE=4 SV=1
63	2098	tr|Q43658|Q43658_WHEAT	176.78	36	36	4045500	13	5	77	Carbamidomethylation; Deamidation (NQ); Oxidation (M); Oxidation (HW); Ubiquitin; 3 more	18281	15kDa grain softness protein OS=Triticum aestivum OX=4565 GN=GSP-1a PE=2 SV=1
153	1089	P16159|IAC16_WHEAT	176.61	66	66	14145000	11	8	28	Carbamidomethylation; Oxidation (M); Carbamidomethylation (DHKE X@N-term)	15782	Alpha-amylase/trypsin inhibitor CM16 OS=Triticum aestivum OX=4565 PE=1 SV=1
153	1088	tr|A0A4P8DL87|A0A4P8DL87_WHEAT	176.61	66	66	14145000	11	8	28	Carbamidomethylation; Oxidation (M); Carbamidomethylation (DHKE X@N-term)	15782	Alpha amylase-trypsin inhibitor OS=Triticum aestivum OX=4565 GN=ATI PE=2 SV=1
153	1086	tr|B5B0D5|B5B0D5_WHEAT	176.61	66	66	14145000	11	8	28	Carbamidomethylation; Oxidation (M); Carbamidomethylation (DHKE X@N-term)	15783	Major allergen CM16 OS=Triticum aestivum OX=4565 PE=2 SV=1
332	1553	tr|A0A3B6IX62|A0A3B6IX62_WHEAT	175.64	40	40	1601100	5	2	9	Oxidation (M)	27038	Uncharacterized protein OS=Triticum aestivum OX=4565 PE=3 SV=1
175	1354	tr|A0A3B6D503|A0A3B6D503_WHEAT	175.53	16	16	23655000	7	5	23	Carbamidomethylation; Oxidation (M)	81266	HATPase_c domain-containing protein OS=Triticum aestivum OX=4565 PE=3 SV=1
175	1355	tr|A0A3B6D834|A0A3B6D834_WHEAT	175.53	16	16	23655000	7	5	23	Carbamidomethylation; Oxidation (M)	81445	HATPase_c domain-containing protein OS=Triticum aestivum OX=4565 PE=3 SV=1
175	1356	tr|F4Y591|F4Y591_WHEAT	175.53	16	16	23655000	7	5	23	Carbamidomethylation; Oxidation (M)	81546	Heat shock protein 90 OS=Triticum aestivum OX=4565 GN=Hsp90.1-D1 PE=2 SV=1
175	1398	tr|F4Y589|F4Y589_WHEAT	175.53	16	16	23655000	7	5	23	Carbamidomethylation; Oxidation (M)	81131	Heat shock protein 90 OS=Triticum aestivum OX=4565 GN=Hsp90.1-A1 PE=2 SV=1
175	1399	tr|F4Y590|F4Y590_WHEAT	175.53	16	16	23655000	7	5	23	Carbamidomethylation; Oxidation (M)	81290	Heat shock protein 90 OS=Triticum aestivum OX=4565 GN=Hsp90.1-B1 PE=2 SV=1
187	1937	tr|A0A1D5WW00|A0A1D5WW00_WHEAT	175.49	43	43	4082700	6	2	22	Deamidation (NQ); Carbamidomethylation (DHKE X@N-term)	16867	SHSP domain-containing protein OS=Triticum aestivum OX=4565 PE=3 SV=1
187	1935	tr|A0A341STC6|A0A341STC6_WHEAT	175.49	43	43	4082700	6	2	22	Deamidation (NQ); Carbamidomethylation (DHKE X@N-term)	16807	SHSP domain-containing protein OS=Triticum aestivum OX=4565 PE=3 SV=1
187	1934	tr|A0A3B6GLT2|A0A3B6GLT2_WHEAT	175.49	43	43	4082700	6	2	22	Deamidation (NQ); Carbamidomethylation (DHKE X@N-term)	16868	SHSP domain-containing protein OS=Triticum aestivum OX=4565 PE=3 SV=1
187	1932	tr|A0A3B6E9I7|A0A3B6E9I7_WHEAT	175.49	43	43	4082700	6	2	22	Deamidation (NQ); Carbamidomethylation (DHKE X@N-term)	16836	SHSP domain-containing protein OS=Triticum aestivum OX=4565 PE=3 SV=1
187	1912	tr|A0A3B6GKK4|A0A3B6GKK4_WHEAT	175.49	43	43	4082700	6	2	22	Deamidation (NQ); Carbamidomethylation (DHKE X@N-term)	16866	SHSP domain-containing protein OS=Triticum aestivum OX=4565 PE=3 SV=1
211	25535	tr|G9I0U1|G9I0U1_WHEAT	174.77	47	47	18865000	8	1	19	Carbamidomethylation; Oxidation (M); Pyro-glu from Q	32410	Avenin-like protein OS=Triticum aestivum OX=4565 PE=4 SV=1
211	1182	tr|A0A286QT77|A0A286QT77_WHEAT	174.77	47	47	18865000	8	1	19	Carbamidomethylation; Oxidation (M); Pyro-glu from Q	32249	Avenin-like protein A5 (Fragment) OS=Triticum aestivum OX=4565 PE=4 SV=1
211	1195	D6QZM5|AVLB8_WHEAT	174.77	47	47	18865000	8	1	19	Carbamidomethylation; Oxidation (M); Pyro-glu from Q	32350	Avenin-like b8 OS=Triticum aestivum OX=4565 PE=3 SV=1
211	1194	tr|G9I0U3|G9I0U3_WHEAT	174.77	47	47	18865000	8	1	19	Carbamidomethylation; Oxidation (M); Pyro-glu from Q	32380	Avenin-like protein OS=Triticum aestivum OX=4565 GN=AL-3 PE=4 SV=1
211	1193	D6QZM8|AVLBA_WHEAT	174.77	47	47	18865000	8	1	19	Carbamidomethylation; Oxidation (M); Pyro-glu from Q	32433	Avenin-like b10 OS=Triticum aestivum OX=4565 PE=3 SV=1
211	1191	A5A4L4|AVLB6_WHEAT	174.77	47	47	18865000	8	1	19	Carbamidomethylation; Oxidation (M); Pyro-glu from Q	32380	Avenin-like b6 OS=Triticum aestivum OX=4565 PE=3 SV=1
211	1190	tr|G9I0S8|G9I0S8_WHEAT	174.77	47	47	18865000	8	1	19	Carbamidomethylation; Oxidation (M); Pyro-glu from Q	32396	Avenin-like protein OS=Triticum aestivum OX=4565 PE=4 SV=1
211	1186	tr|A0A1W6C2L7|A0A1W6C2L7_WHEAT	174.77	47	47	18865000	8	1	19	Carbamidomethylation; Oxidation (M); Pyro-glu from Q	32438	Avenin-like protein 4 OS=Triticum aestivum OX=4565 GN=AL-4 PE=4 SV=1
211	1185	tr|A0A286QSW6|A0A286QSW6_WHEAT	174.77	47	47	18865000	8	1	19	Carbamidomethylation; Oxidation (M); Pyro-glu from Q	32408	Avenin-like protein A4 OS=Triticum aestivum OX=4565 PE=4 SV=1
211	1183	P0CZ06|AVLB3_WHEAT	174.77	47	47	18865000	8	1	19	Carbamidomethylation; Oxidation (M); Pyro-glu from Q	32437	Avenin-like b3 OS=Triticum aestivum OX=4565 PE=2 SV=1
211	1192	tr|G9I0T4|G9I0T4_WHEAT	174.77	47	47	18865000	8	1	19	Carbamidomethylation; Oxidation (M); Pyro-glu from Q	32408	Avenin-like protein OS=Triticum aestivum OX=4565 PE=4 SV=1
211	1189	D0EWS4|AVLB7_WHEAT	174.77	47	47	18865000	8	1	19	Carbamidomethylation; Oxidation (M); Pyro-glu from Q	32352	Avenin-like b7 OS=Triticum aestivum OX=4565 PE=3 SV=1
211	1188	tr|A0A1W6C2L9|A0A1W6C2L9_WHEAT	174.77	47	47	18865000	8	1	19	Carbamidomethylation; Oxidation (M); Pyro-glu from Q	32308	Avenin-like protein 1 OS=Triticum aestivum OX=4565 GN=AL-1 PE=4 SV=1
211	1377	tr|V5M3L1|V5M3L1_WHEAT	174.77	47	47	18865000	8	1	19	Carbamidomethylation; Oxidation (M); Pyro-glu from Q	32394	Avenin-like protein OS=Triticum aestivum OX=4565 PE=4 SV=1
125	2501	tr|A0A3B6JJG2|A0A3B6JJG2_WHEAT	174.2	46	46	11345000	7	2	37	Oxidation (M); Dehydration; Carbamidomethylation (DHKE X@N-term)	17792	SHSP domain-containing protein OS=Triticum aestivum OX=4565 PE=3 SV=1
233	1487	tr|A0A3B6GXH6|A0A3B6GXH6_WHEAT	174.08	19	19		9	0	17	Carbamidomethylation; Oxidation (M)	50925	Uncharacterized protein OS=Triticum aestivum OX=4565 PE=3 SV=1
233	1488	tr|A0A3B6GWZ4|A0A3B6GWZ4_WHEAT	174.08	19	19		9	0	17	Carbamidomethylation; Oxidation (M)	51678	Uncharacterized protein OS=Triticum aestivum OX=4565 PE=3 SV=1
61	168869	tr|A0A0A7AA38|A0A0A7AA38_WHEAT	173.95	32	32		10	0	77	Carbamidomethylation; Deamidation (NQ); Oxidation (M); Oxidation (HW); Carbamidomethylation (DHKE X@N-term); 2 more	16261	Grain softness protein (Fragment) OS=Triticum aestivum OX=4565 GN=Gsp-1A PE=4 SV=1
61	168868	tr|A0A0A7AAG4|A0A0A7AAG4_WHEAT	173.95	32	32		10	0	77	Carbamidomethylation; Deamidation (NQ); Oxidation (M); Oxidation (HW); Carbamidomethylation (DHKE X@N-term); 2 more	16243	Grain softness protein (Fragment) OS=Triticum aestivum OX=4565 GN=Gsp-1A PE=4 SV=1
61	2127	tr|A0A0A7AAD7|A0A0A7AAD7_WHEAT	173.95	32	32		10	0	77	Carbamidomethylation; Deamidation (NQ); Oxidation (M); Oxidation (HW); Carbamidomethylation (DHKE X@N-term); 2 more	16231	Grain softness protein (Fragment) OS=Triticum aestivum OX=4565 GN=Gsp-1A PE=4 SV=1
61	2126	tr|A0A0A7AAJ2|A0A0A7AAJ2_WHEAT	173.95	32	32		10	0	77	Carbamidomethylation; Deamidation (NQ); Oxidation (M); Oxidation (HW); Carbamidomethylation (DHKE X@N-term); 2 more	16289	Grain softness protein (Fragment) OS=Triticum aestivum OX=4565 GN=Gsp-1A PE=4 SV=1
61	2128	tr|Q5BLR2|Q5BLR2_WHEAT	173.95	31	31		10	0	77	Carbamidomethylation; Deamidation (NQ); Oxidation (M); Oxidation (HW); Carbamidomethylation (DHKE X@N-term); 2 more	17006	Grain softness protein-1A (Fragment) OS=Triticum aestivum OX=4565 GN=GSP-1A PE=4 SV=1
61	168870	tr|Q5BLR0|Q5BLR0_WHEAT	173.95	31	31		10	0	77	Carbamidomethylation; Deamidation (NQ); Oxidation (M); Oxidation (HW); Carbamidomethylation (DHKE X@N-term); 2 more	16935	Grain softness protein-1A (Fragment) OS=Triticum aestivum OX=4565 GN=GSP-1A PE=4 SV=1
61	2139	tr|Q9FVJ5|Q9FVJ5_WHEAT	173.95	29	29		10	0	77	Carbamidomethylation; Deamidation (NQ); Oxidation (M); Oxidation (HW); Carbamidomethylation (DHKE X@N-term); 2 more	18143	GSP-A1 OS=Triticum aestivum OX=4565 GN=Gsp-1 PE=4 SV=1
61	2135	tr|A8QRD3|A8QRD3_WHEAT	173.95	29	29		10	0	77	Carbamidomethylation; Deamidation (NQ); Oxidation (M); Oxidation (HW); Carbamidomethylation (DHKE X@N-term); 2 more	18113	Grain softness protein OS=Triticum aestivum OX=4565 GN=Gsp1A PE=4 SV=1
61	2132	tr|Q5BHT9|Q5BHT9_WHEAT	173.95	29	29		10	0	77	Carbamidomethylation; Deamidation (NQ); Oxidation (M); Oxidation (HW); Carbamidomethylation (DHKE X@N-term); 2 more	18171	GSP-1 Grain Softness Protein OS=Triticum aestivum OX=4565 GN=Gsp1A PE=4 SV=1
61	2366	tr|A0A7D5G7M5|A0A7D5G7M5_WHEAT	173.95	29	29		10	0	77	Carbamidomethylation; Deamidation (NQ); Oxidation (M); Oxidation (HW); Carbamidomethylation (DHKE X@N-term); 2 more	18197	Puroindoline OS=Triticum aestivum OX=4565 GN=Pina PE=4 SV=1
224	1492	P08819|CBP2_WHEAT	173.28	22	22		8	0	18	Oxidation (M); Carbamidomethylation (DHKE X@N-term)	49506	Serine carboxypeptidase 2 OS=Triticum aestivum OX=4565 GN=CBP2 PE=1 SV=2
127	2009	tr|A0A077RWR2|A0A077RWR2_WHEAT	173.25	55	55	21899000	10	2	37	Oxidation (M); Carbamidomethylation (DHKE X@N-term)	17730	SHSP domain-containing protein OS=Triticum aestivum OX=4565 GN=TRAES_3BF066700050CFD_c1 PE=3 SV=1
244	1243	tr|A0A3B6HTX5|A0A3B6HTX5_WHEAT	172.84	44	44	271220	8	1	17	Carbamidomethylation; Deamidation (NQ); Oxidation (M); Carbamidomethylation (DHKE X@N-term)	40830	Alcohol dehydrogenase ADH1A OS=Triticum aestivum OX=4565 PE=3 SV=1
244	1245	tr|A9U8G4|A9U8G4_WHEAT	172.84	44	44	271220	8	1	17	Carbamidomethylation; Deamidation (NQ); Oxidation (M); Carbamidomethylation (DHKE X@N-term)	41015	Alcohol dehydrogenase ADH1A OS=Triticum aestivum OX=4565 PE=2 SV=1
216	1205	tr|A0A3B5YYW4|A0A3B5YYW4_WHEAT	172.76	12	12	22848000	7	2	18	Oxidation (M)	96195	Pyruvate phosphate dikinase OS=Triticum aestivum OX=4565 PE=3 SV=1
216	1209	tr|A0A3B5YYS5|A0A3B5YYS5_WHEAT	172.76	12	12	22848000	7	2	18	Oxidation (M)	101951	Pyruvate phosphate dikinase OS=Triticum aestivum OX=4565 PE=3 SV=1
216	1207	tr|A0A3B5Y1F9|A0A3B5Y1F9_WHEAT	172.76	12	12	22848000	7	2	18	Oxidation (M)	101862	Pyruvate phosphate dikinase OS=Triticum aestivum OX=4565 PE=3 SV=1
216	1206	tr|A0A3B5ZXI9|A0A3B5ZXI9_WHEAT	172.76	12	12	22848000	7	2	18	Oxidation (M)	101846	Pyruvate phosphate dikinase OS=Triticum aestivum OX=4565 PE=3 SV=1
200	1532	tr|A0A3B6NPE6|A0A3B6NPE6_WHEAT	172.37	26	26	0	7	1	19	Carbamidomethylation; Deamidation (NQ); Oxidation (M); Propionamide (K X@N-term)	54603	Succinate-semialdehyde dehydrogenase OS=Triticum aestivum OX=4565 PE=3 SV=1
200	1535	tr|A0A3B6NLV6|A0A3B6NLV6_WHEAT	172.37	26	26	0	7	1	19	Carbamidomethylation; Deamidation (NQ); Oxidation (M); Propionamide (K X@N-term)	55765	Succinate-semialdehyde dehydrogenase OS=Triticum aestivum OX=4565 PE=3 SV=1
212	1619	tr|A0A0C4BKH5|A0A0C4BKH5_WHEAT	172.36	23	23		7	0	19	Carbamidomethylation; Deamidation (NQ); Oxidation (M)	46972	Eukaryotic initiation factor eIF4A OS=Triticum aestivum OX=4565 PE=2 SV=1
212	1617	tr|A0A3B6TVN9|A0A3B6TVN9_WHEAT	172.36	23	23		7	0	19	Carbamidomethylation; Deamidation (NQ); Oxidation (M)	46945	Uncharacterized protein OS=Triticum aestivum OX=4565 PE=3 SV=1
212	1624	tr|A0A3B6NKH5|A0A3B6NKH5_WHEAT	172.36	22	22		7	0	19	Carbamidomethylation; Deamidation (NQ); Oxidation (M)	50029	Uncharacterized protein OS=Triticum aestivum OX=4565 PE=3 SV=1
212	1623	tr|A0A3B6QDH4|A0A3B6QDH4_WHEAT	172.36	22	22		7	0	19	Carbamidomethylation; Deamidation (NQ); Oxidation (M)	50046	Uncharacterized protein OS=Triticum aestivum OX=4565 PE=3 SV=1
212	1622	tr|A0A3B6PIH9|A0A3B6PIH9_WHEAT	172.36	22	22		7	0	19	Carbamidomethylation; Deamidation (NQ); Oxidation (M)	50054	Uncharacterized protein OS=Triticum aestivum OX=4565 PE=3 SV=1
212	1626	tr|A0A3B6PJY5|A0A3B6PJY5_WHEAT	172.36	17	17		7	0	19	Carbamidomethylation; Deamidation (NQ); Oxidation (M)	61983	Uncharacterized protein OS=Triticum aestivum OX=4565 PE=3 SV=1
248	851	P93693|SPZ1B_WHEAT	171.4	41	41		11	0	15	Carbamidomethylation; Deamidation (NQ); Oxidation (M); Acetylation (Protein N-term)	43033	Serpin-Z1B OS=Triticum aestivum OX=4565 PE=1 SV=1
274	1052	tr|A0A3B6HW60|A0A3B6HW60_WHEAT	170.54	24	24	9507800	8	8	13	Carbamidomethylation; Oxidation (M)	70282	Phosphoglucomutase (alpha-D-glucose-1 6-bisphosphate-dependent) OS=Triticum aestivum OX=4565 PE=3 SV=1
274	1078	tr|Q8VX48|Q8VX48_WHEAT	170.54	27	27	9507800	8	8	13	Carbamidomethylation; Oxidation (M)	62789	Phosphoglucomutase (alpha-D-glucose-1 6-bisphosphate-dependent) (Fragment) OS=Triticum aestivum OX=4565 GN=PGM PE=2 SV=1
274	1080	tr|A0A3B6IK29|A0A3B6IK29_WHEAT	170.54	24	24	9507800	8	8	13	Carbamidomethylation; Oxidation (M)	69989	Phosphoglucomutase (alpha-D-glucose-1 6-bisphosphate-dependent) OS=Triticum aestivum OX=4565 PE=3 SV=1
274	1083	tr|A0A3B6JEF6|A0A3B6JEF6_WHEAT	170.54	24	24	9507800	8	8	13	Carbamidomethylation; Oxidation (M)	70152	Phosphoglucomutase (alpha-D-glucose-1 6-bisphosphate-dependent) OS=Triticum aestivum OX=4565 PE=3 SV=1
68	168878	tr|Q5BLQ7|Q5BLQ7_WHEAT	169.64	29	29	956550	11	2	75	Carbamidomethylation; Deamidation (NQ); Oxidation (M); Oxidation (HW); Ubiquitin; 3 more	16011	Grain softness protein-1B2 (Fragment) OS=Triticum aestivum OX=4565 GN=GSP-1B2 PE=4 SV=1
321	2314	tr|A0A3B6PE52|A0A3B6PE52_WHEAT	168.77	34	34	4812600	6	6	10	Carbamidomethylation; Oxidation (M)	15898	AAI domain-containing protein OS=Triticum aestivum OX=4565 PE=3 SV=1
268	1855	tr|Q96185|Q96185_WHEAT	168.55	42	42	16465000	7	3	14	Oxidation (M)	25275	Superoxide dismutase OS=Triticum aestivum OX=4565 GN=SOD3.1 PE=2 SV=1
147	168945	tr|Q43202|Q43202_WHEAT	168.03	31	31		7	0	31	Carbamidomethylation; Carbamidomethylation (DHKE X@N-term)	14328	Histone H3 (Fragment) OS=Triticum aestivum OX=4565 PE=3 SV=1
147	3928	tr|A0A3B6DFK7|A0A3B6DFK7_WHEAT	168.03	29	29		7	0	31	Carbamidomethylation; Carbamidomethylation (DHKE X@N-term)	15106	Histone H3 OS=Triticum aestivum OX=4565 PE=3 SV=1
147	101874	tr|W5AUU5|W5AUU5_WHEAT	168.03	29	29		7	0	31	Carbamidomethylation; Carbamidomethylation (DHKE X@N-term)	15406	Histone H3 OS=Triticum aestivum OX=4565 GN=CAMPLR22A2D_LOCUS3182 PE=3 SV=1
282	70452	tr|R9XWC4|R9XWC4_WHEAT	167.62	26	26		6	0	13	Carbamidomethylation; Deamidation (NQ); Oxidation (M)	37468	Gamma-gliadin OS=Triticum aestivum OX=4565 PE=4 SV=1
370	1627	tr|A0A3B6JL62|A0A3B6JL62_WHEAT	166.87	36	36	27249	5	1	7	Oxidation (M)	30499	Uncharacterized protein OS=Triticum aestivum OX=4565 PE=3 SV=1
240	2194	tr|Q94G97|Q94G97_WHEAT	166.8	33	33	14469000	6	1	17	Carbamidomethylation; Deamidation (NQ); Oxidation (M); Carbamidomethylation (DHKE X@N-term)	28958	Gamma-gliadin OS=Triticum aestivum OX=4565 PE=2 SV=1
240	2195	tr|D0ES81|D0ES81_WHEAT	166.8	27	27	14469000	6	1	17	Carbamidomethylation; Deamidation (NQ); Oxidation (M); Carbamidomethylation (DHKE X@N-term)	35990	Gamma gliadin OS=Triticum aestivum OX=4565 PE=4 SV=1
240	2196	tr|Q94G96|Q94G96_WHEAT	166.8	25	25	14469000	6	1	17	Carbamidomethylation; Deamidation (NQ); Oxidation (M); Carbamidomethylation (DHKE X@N-term)	38634	Gamma-gliadin OS=Triticum aestivum OX=4565 PE=2 SV=1
240	2197	tr|M9TG60|M9TG60_WHEAT	166.8	25	25	14469000	6	1	17	Carbamidomethylation; Deamidation (NQ); Oxidation (M); Carbamidomethylation (DHKE X@N-term)	38862	Gamma gliadin-A1 OS=Triticum aestivum OX=4565 GN=Gli-1 PE=2 SV=1
343	1977	tr|A0A3B6I180|A0A3B6I180_WHEAT	166.68	20	20	19589000	4	4	9		41062	Uncharacterized protein OS=Triticum aestivum OX=4565 PE=3 SV=1
343	2170	tr|A0A3B6JPW9|A0A3B6JPW9_WHEAT	166.68	20	20	19589000	4	4	9		40913	Uncharacterized protein OS=Triticum aestivum OX=4565 PE=3 SV=1
343	2171	tr|A0A3B6IY47|A0A3B6IY47_WHEAT	166.68	20	20	19589000	4	4	9		41050	Uncharacterized protein OS=Triticum aestivum OX=4565 PE=3 SV=1
184	2151	tr|H9NAV6|H9NAV6_WHEAT	166.46	55	55	58404000	5	3	22	Carbamidomethylation; Carbamidomethylation (DHKE X@N-term)	15092	Superoxide dismutase [Cu-Zn] OS=Triticum aestivum OX=4565 GN=CAMPLR22A2D_LOCUS1074 PE=2 SV=1
157	5311	tr|A0A341WUB3|A0A341WUB3_WHEAT	166.12	30	30		7	0	28	Carbamidomethylation	15462	Histone H3 OS=Triticum aestivum OX=4565 PE=3 SV=1
334	26028	tr|A0A3B6K9K7|A0A3B6K9K7_WHEAT	166.12	12	12	5649900	5	5	9	Oxidation (M)	55333	ATP synthase subunit alpha OS=Triticum aestivum OX=4565 PE=3 SV=1
334	2163	tr|A0A3B6RD12|A0A3B6RD12_WHEAT	166.12	12	12	5649900	5	5	9	Oxidation (M)	55363	ATP synthase subunit alpha OS=Triticum aestivum OX=4565 PE=3 SV=1
334	2162	tr|Q332R4|Q332R4_WHEAT	166.12	12	12	5649900	5	5	9	Oxidation (M)	55306	ATP synthase subunit alpha OS=Triticum aestivum OX=4565 GN=atp1-1 PE=3 SV=1
140	2035	tr|A0A1D5WXA1|A0A1D5WXA1_WHEAT	164.65	39	39	22707	7	1	33	Oxidation (M); Dehydration; Carbamidomethylation (DHKE X@N-term)	17323	SHSP domain-containing protein OS=Triticum aestivum OX=4565 PE=3 SV=1
221	1991	P41378|IF4A_WHEAT	164.26	20	20		7	0	18	Carbamidomethylation; Deamidation (NQ); Oxidation (M); Carbamidomethylation (DHKE X@N-term)	46928	Eukaryotic initiation factor 4A OS=Triticum aestivum OX=4565 PE=2 SV=1
237	1546	tr|Q8H0B8|Q8H0B8_WHEAT	164.06	62	62	38602000	7	5	17	Oxidation (M); Carbamidomethylation (DHKE X@N-term)	17744	Cold regulated protein OS=Triticum aestivum OX=4565 GN=Wcor18 PE=2 SV=1
281	968	tr|A0A3B6D6N4|A0A3B6D6N4_WHEAT	163.34	19	19	13346000	8	7	13	Carbamidomethylation; Deamidation (NQ); Oxidation (M); Carbamidomethylation (DHKE X@N-term)	70622	PA domain-containing protein OS=Triticum aestivum OX=4565 PE=4 SV=1
281	969	tr|A0A3B6ATJ8|A0A3B6ATJ8_WHEAT	163.34	18	18	13346000	8	7	13	Carbamidomethylation; Deamidation (NQ); Oxidation (M); Carbamidomethylation (DHKE X@N-term)	71081	PA domain-containing protein OS=Triticum aestivum OX=4565 PE=4 SV=1
281	972	tr|A0A7H4LCJ0|A0A7H4LCJ0_WHEAT	163.34	15	15	13346000	8	7	13	Carbamidomethylation; Deamidation (NQ); Oxidation (M); Carbamidomethylation (DHKE X@N-term)	88337	Genome assembly chromosome: II OS=Triticum aestivum OX=4565 GN=CAMPLR22A2D_LOCUS924 PE=4 SV=1
174	1094	tr|A0A1D5UHV1|A0A1D5UHV1_WHEAT	163.29	26	26	2377200	10	2	23	Carbamidomethylation; Oxidation (M); Carbamidomethylation (DHKE X@N-term)	53888	Endoglucanase OS=Triticum aestivum OX=4565 GN=CAMPLR22A2D_LOCUS3102 PE=3 SV=1
266	1221	Q9ST57|SPZ2A_WHEAT	163.04	34	34	1086900	8	3	14	Acetylation (Protein N-term); Carbamidomethylation (DHKE X@N-term)	43311	Serpin-Z2A OS=Triticum aestivum OX=4565 PE=1 SV=1
141	2256	tr|W5CVF8|W5CVF8_WHEAT	162.93	38	38	0	7	1	33	Oxidation (M); Dehydration; Carbamidomethylation (DHKE X@N-term)	17594	SHSP domain-containing protein OS=Triticum aestivum OX=4565 GN=TRAES_3BF066700100CFD_c1 PE=3 SV=1
356	3037	tr|Q5I7K5|Q5I7K5_WHEAT	162.73	48	48	23693000	4	4	8	Carbamidomethylation (DHKE X@N-term)	11193	Ribosomal protein P1 OS=Triticum aestivum OX=4565 PE=1 SV=1
75	168993	tr|Q41554|Q41554_WHEAT	162.51	46	46	2696200	9	1	71	Carbamidomethylation; Deamidation (NQ); Oxidation (HW); Trimethylation; Carbamidomethylation (DHKE X@N-term); 2 more	5983	15kDa grain softness protein (Fragment) OS=Triticum aestivum OX=4565 GN=GSP-1c PE=2 SV=1
271	1658	tr|A0A3B6PFH8|A0A3B6PFH8_WHEAT	161.99	21	21	2650800	6	1	14	Carbamidomethylation (DHKE X@N-term)	34461	GH18 domain-containing protein OS=Triticum aestivum OX=4565 PE=4 SV=1
247	942	tr|A0A3B6N2R9|A0A3B6N2R9_WHEAT	161.98	28	28	9944300	7	2	16	Oxidation (M)	54874	Uncharacterized protein OS=Triticum aestivum OX=4565 PE=3 SV=1
247	933	tr|A0A3B6N3C7|A0A3B6N3C7_WHEAT	161.98	25	25	9944300	7	2	16	Oxidation (M)	61762	Uncharacterized protein OS=Triticum aestivum OX=4565 PE=3 SV=1
178	1716	tr|A0A3B6GYC1|A0A3B6GYC1_WHEAT	161.32	15	15	6258100	5	2	23	Carbamidomethylation; Oxidation (M); Carbamidomethylation (DHKE X@N-term)	75739	Malic enzyme OS=Triticum aestivum OX=4565 PE=3 SV=1
218	2944	tr|Q2PCC7|Q2PCC7_WHEAT	160.93	54	54		6	0	18	Carbamidomethylation; Deamidation (NQ); Carbamidomethylation (DHKE X@N-term)	9833	Type 2 non specific lipid transfer protein OS=Triticum aestivum OX=4565 GN=ltp7.1c PE=3 SV=1
225	1386	tr|A0A3B6SJF8|A0A3B6SJF8_WHEAT	160.63	48	48	15469000	10	10	18	Carbamidomethylation; Deamidation (NQ); Oxidation (M); Carbamidomethylation (DHKE X@N-term)	23540	Glutaredoxin-dependent peroxiredoxin OS=Triticum aestivum OX=4565 PE=3 SV=1
225	1388	tr|A0A3B6TIG0|A0A3B6TIG0_WHEAT	160.63	47	47	15469000	10	10	18	Carbamidomethylation; Deamidation (NQ); Oxidation (M); Carbamidomethylation (DHKE X@N-term)	23679	Glutaredoxin-dependent peroxiredoxin OS=Triticum aestivum OX=4565 PE=3 SV=1
223	1156	tr|A0A3B6FMD0|A0A3B6FMD0_WHEAT	160.62	29	29	4283100	10	1	18	Carbamidomethylation; Oxidation (M); Carbamidomethylation (DHKE X@N-term)	50603	Isocitrate dehydrogenase [NADP] OS=Triticum aestivum OX=4565 PE=3 SV=1
223	1155	tr|A0A3B6GTN3|A0A3B6GTN3_WHEAT	160.62	29	29	4283100	10	1	18	Carbamidomethylation; Oxidation (M); Carbamidomethylation (DHKE X@N-term)	50575	Isocitrate dehydrogenase [NADP] OS=Triticum aestivum OX=4565 PE=3 SV=1
258	168887	tr|A0A077RTJ8|A0A077RTJ8_WHEAT	160.55	35	35	47810000	8	2	15	Carbamidomethylation; Carbamidomethylation (DHKE X@N-term)	15284	Histone H3 OS=Triticum aestivum OX=4565 GN=CAMPLR22A2D_LOCUS2985 PE=3 SV=1
258	101826	P68428|H32_WHEAT	160.55	35	35	47810000	8	2	15	Carbamidomethylation; Carbamidomethylation (DHKE X@N-term)	15284	Histone H3.2 OS=Triticum aestivum OX=4565 PE=1 SV=2
258	101825	tr|A0A3B6GUS9|A0A3B6GUS9_WHEAT	160.55	35	35	47810000	8	2	15	Carbamidomethylation; Carbamidomethylation (DHKE X@N-term)	15288	Histone H3 OS=Triticum aestivum OX=4565 PE=3 SV=1
258	101824	tr|A0A3B6PGD8|A0A3B6PGD8_WHEAT	160.55	35	35	47810000	8	2	15	Carbamidomethylation; Carbamidomethylation (DHKE X@N-term)	15314	Histone H3 OS=Triticum aestivum OX=4565 PE=3 SV=1
258	101823	tr|A0A3B6IS43|A0A3B6IS43_WHEAT	160.55	35	35	47810000	8	2	15	Carbamidomethylation; Carbamidomethylation (DHKE X@N-term)	15270	Histone H3 OS=Triticum aestivum OX=4565 PE=3 SV=1
258	3512	tr|A0A3B6C2I9|A0A3B6C2I9_WHEAT	160.55	35	35	47810000	8	2	15	Carbamidomethylation; Carbamidomethylation (DHKE X@N-term)	15293	Histone H3 OS=Triticum aestivum OX=4565 PE=3 SV=1
272	1884	tr|A0A3B5Y1R8|A0A3B5Y1R8_WHEAT	160.37	12	12	1840400	6	1	13	Deamidation (NQ); Oxidation (M)	96294	Pyruvate phosphate dikinase OS=Triticum aestivum OX=4565 PE=3 SV=1
138	3150	tr|A0A3B6GRY2|A0A3B6GRY2_WHEAT	160.15	39	39		7	0	33	Oxidation (M); Dehydration; Carbamidomethylation (DHKE X@N-term)	17568	SHSP domain-containing protein OS=Triticum aestivum OX=4565 PE=3 SV=1
196	1461	tr|Q41540|Q41540_WHEAT	159.61	74	74	60854000	9	6	20	Carbamidomethylation; Deamidation (NQ); Oxidation (M); Carbamidomethylation (DHKE X@N-term)	15989	CM 17 protein OS=Triticum aestivum OX=4565 PE=2 SV=1
246	1072	tr|A0A3B6KJA2|A0A3B6KJA2_WHEAT	159.48	19	19	3859300	9	9	16	Carbamidomethylation; Oxidation (M)	75597	Formyltetrahydrofolate synthetase OS=Triticum aestivum OX=4565 PE=3 SV=1
246	1098	tr|A0A3B6MR11|A0A3B6MR11_WHEAT	159.48	21	21	3859300	9	9	16	Carbamidomethylation; Oxidation (M)	68074	Formyltetrahydrofolate synthetase OS=Triticum aestivum OX=4565 PE=3 SV=1
246	1099	tr|A0A3B6MSF0|A0A3B6MSF0_WHEAT	159.48	19	19	3859300	9	9	16	Carbamidomethylation; Oxidation (M)	76255	Formyltetrahydrofolate synthetase OS=Triticum aestivum OX=4565 PE=3 SV=1
246	1143	tr|A0A3B6LMW5|A0A3B6LMW5_WHEAT	159.48	19	19	3859300	9	9	16	Carbamidomethylation; Oxidation (M)	75981	Formyltetrahydrofolate synthetase OS=Triticum aestivum OX=4565 PE=3 SV=1
246	1144	tr|A0A3B6LLB0|A0A3B6LLB0_WHEAT	159.48	19	19	3859300	9	9	16	Carbamidomethylation; Oxidation (M)	76437	Formyltetrahydrofolate synthetase OS=Triticum aestivum OX=4565 PE=3 SV=1
151	168865	tr|A0A077RYQ1|A0A077RYQ1_WHEAT	159.09	57	57	24297000	11	6	29	Oxidation (M); Carbamidomethylation (DHKE X@N-term)	11409	Histone H4 OS=Triticum aestivum OX=4565 GN=CAMPLR22A2D_LOCUS3927 PE=3 SV=1
151	101758	P62786|H42_WHEAT	159.09	57	57	24297000	11	6	29	Oxidation (M); Carbamidomethylation (DHKE X@N-term)	11467	Histone H4 variant TH091 OS=Triticum aestivum OX=4565 PE=3 SV=2
151	101757	tr|A0A3B6RPJ9|A0A3B6RPJ9_WHEAT	159.09	57	57	24297000	11	6	29	Oxidation (M); Carbamidomethylation (DHKE X@N-term)	11444	Histone H4 OS=Triticum aestivum OX=4565 PE=3 SV=1
151	101756	P62785|H41_WHEAT	159.09	57	57	24297000	11	6	29	Oxidation (M); Carbamidomethylation (DHKE X@N-term)	11409	Histone H4 variant TH011 OS=Triticum aestivum OX=4565 PE=3 SV=2
151	101755	tr|A0A3B6CBA0|A0A3B6CBA0_WHEAT	159.09	57	57	24297000	11	6	29	Oxidation (M); Carbamidomethylation (DHKE X@N-term)	11366	Histone H4 OS=Triticum aestivum OX=4565 PE=3 SV=1
151	101754	tr|A0A3B6KIR7|A0A3B6KIR7_WHEAT	159.09	57	57	24297000	11	6	29	Oxidation (M); Carbamidomethylation (DHKE X@N-term)	11451	Histone H4 OS=Triticum aestivum OX=4565 PE=3 SV=1
151	1791	tr|A0A3B6B3H4|A0A3B6B3H4_WHEAT	159.09	57	57	24297000	11	6	29	Oxidation (M); Carbamidomethylation (DHKE X@N-term)	11439	Histone H4 OS=Triticum aestivum OX=4565 PE=3 SV=1
151	101759	tr|A0A3B6CBE7|A0A3B6CBE7_WHEAT	159.09	57	57	24297000	11	6	29	Oxidation (M); Carbamidomethylation (DHKE X@N-term)	11546	Histone H4 OS=Triticum aestivum OX=4565 PE=3 SV=1
151	168866	tr|A0A7H4LLP7|A0A7H4LLP7_WHEAT	159.09	56	56	24297000	11	6	29	Oxidation (M); Carbamidomethylation (DHKE X@N-term)	11931	Histone H4 OS=Triticum aestivum OX=4565 GN=CAMPLR22A2D_LOCUS4153 PE=3 SV=1
230	719	tr|A0A3B6LFC8|A0A3B6LFC8_WHEAT	158.06	52	52	234270	12	2	17	Carbamidomethylation; Deamidation (NQ); Oxidation (M)	23566	Uncharacterized protein OS=Triticum aestivum OX=4565 PE=4 SV=1
302	1734	tr|Q0Q5D9|Q0Q5D9_WHEAT	157.91	36	36	152720	6	2	11	Carbamidomethylation; Oxidation (M); Pyro-glu from Q	24550	Globulin 1 OS=Triticum aestivum OX=4565 PE=4 SV=1
262	2075	tr|Q94KM0|Q94KM0_WHEAT	157.37	51	51	5222800	6	2	14	Oxidation (M)	17781	HSP17 OS=Triticum aestivum OX=4565 PE=2 SV=1
254	952	tr|A0A3B6KQL2|A0A3B6KQL2_WHEAT	157.05	28	28	0	8	1	15	Carbamidomethylation; Deamidation (NQ)	43152	SERPIN domain-containing protein OS=Triticum aestivum OX=4565 PE=3 SV=1
202	2205	tr|Q93XQ6|Q93XQ6_WHEAT	156	34	34	15381000	5	5	20	Carbamidomethylation; Deamidation (NQ); Oxidation (M); Carbamidomethylation (DHKE X@N-term)	18379	Peptidyl-prolyl cis-trans isomerase OS=Triticum aestivum OX=4565 GN=CyP2 PE=2 SV=1
202	2204	tr|Q93W25|Q93W25_WHEAT	156	34	34	15381000	5	5	20	Carbamidomethylation; Deamidation (NQ); Oxidation (M); Carbamidomethylation (DHKE X@N-term)	18391	Peptidyl-prolyl cis-trans isomerase OS=Triticum aestivum OX=4565 GN=CyP3 PE=1 SV=1
379	1357	tr|A0A3B6TU18|A0A3B6TU18_WHEAT	155.76	53	53	35464	6	2	7	Oxidation (M)	28180	Uncharacterized protein OS=Triticum aestivum OX=4565 PE=3 SV=1
142	3152	tr|A0A3B6GSJ9|A0A3B6GSJ9_WHEAT	155.75	47	47		9	0	33	Oxidation (M); Carbamidomethylation (DHKE X@N-term)	16240	SHSP domain-containing protein OS=Triticum aestivum OX=4565 PE=3 SV=1
369	1704	tr|A0A3B5YXK3|A0A3B5YXK3_WHEAT	155.73	46	46	8597700	7	7	7		16617	Nucleoside diphosphate kinase OS=Triticum aestivum OX=4565 PE=3 SV=1
369	1705	tr|A0A3B5ZWB5|A0A3B5ZWB5_WHEAT	155.73	46	46	8597700	7	7	7		16704	Nucleoside diphosphate kinase OS=Triticum aestivum OX=4565 PE=3 SV=1
235	2028	tr|A0A3B6SE71|A0A3B6SE71_WHEAT	155.69	22	22	54354000	6	6	17	Carbamidomethylation (DHKE X@N-term)	33770	60S acidic ribosomal protein P0 OS=Triticum aestivum OX=4565 PE=3 SV=1
235	2030	tr|W5HPC1|W5HPC1_WHEAT	155.69	21	21	54354000	6	6	17	Carbamidomethylation (DHKE X@N-term)	34536	60S acidic ribosomal protein P0 OS=Triticum aestivum OX=4565 PE=3 SV=1
100	3172	tr|A0A077RQH1|A0A077RQH1_WHEAT	155.31	35	35		8	0	47	Oxidation (M); Dehydration; Carbamidomethylation (DHKE X@N-term)	17478	SHSP domain-containing protein OS=Triticum aestivum OX=4565 GN=TRAES_3BF066700090CFD_c1 PE=3 SV=1
100	3188	tr|A0A077RQC1|A0A077RQC1_WHEAT	155.31	35	35		8	0	47	Oxidation (M); Dehydration; Carbamidomethylation (DHKE X@N-term)	17629	SHSP domain-containing protein OS=Triticum aestivum OX=4565 GN=TRAES_3BF066700120CFD_c1 PE=3 SV=1
100	3209	tr|A0A077RTE3|A0A077RTE3_WHEAT	155.31	35	35		8	0	47	Oxidation (M); Dehydration; Carbamidomethylation (DHKE X@N-term)	17335	SHSP domain-containing protein OS=Triticum aestivum OX=4565 GN=TRAES_3BF066700080CFD_c1 PE=3 SV=1
161	25563	tr|F4Y594|F4Y594_WHEAT	154.41	18	18	15814000	9	7	26	Carbamidomethylation; Oxidation (M)	80437	Heat shock protein 90 OS=Triticum aestivum OX=4565 GN=Hsp90.2-D1 PE=2 SV=1
161	772	tr|F4Y592|F4Y592_WHEAT	154.41	18	18	15814000	9	7	26	Carbamidomethylation; Oxidation (M)	80350	Heat shock protein 90 OS=Triticum aestivum OX=4565 GN=Hsp90.2-A1 PE=2 SV=1
161	101722	tr|A0A3B6RHR0|A0A3B6RHR0_WHEAT	154.41	18	18	15814000	9	7	26	Carbamidomethylation; Oxidation (M)	80452	HATPase_c domain-containing protein OS=Triticum aestivum OX=4565 PE=3 SV=1
249	1042	tr|A0A3B6EGL9|A0A3B6EGL9_WHEAT	154.33	24	24	13016000	8	4	15	Carbamidomethylation; Oxidation (M)	53093	Uncharacterized protein OS=Triticum aestivum OX=4565 PE=3 SV=1
198	1610	tr|D2KFH0|D2KFH0_WHEAT	154.26	50	50	41306000	7	7	20	Carbamidomethylation; Oxidation (M); Carbamidomethylation (DHKE X@N-term)	20607	Gliadin/avenin-like seed protein OS=Triticum aestivum OX=4565 PE=2 SV=1
261	1267	tr|A0A3B5ZPT5|A0A3B5ZPT5_WHEAT	153.88	23	23	2627400	9	1	14	Oxidation (M); Carbamidomethylation (DHKE X@N-term)	52155	Carboxypeptidase OS=Triticum aestivum OX=4565 PE=3 SV=1
238	2595	tr|M1NJV3|M1NJV3_WHEAT	153.66	25	25		6	0	17	Oxidation (M); Carbamidomethylation (DHKE X@N-term)	31987	Eukaryotic initiation factor 4A-like protein (Fragment) OS=Triticum aestivum OX=4565 PE=2 SV=1
297	30305	tr|A0A3B6NKJ0|A0A3B6NKJ0_WHEAT	153.42	41	41	20802000	5	2	11	Oxidation (M); Acetylation (Protein N-term)	16322	Histone H2A OS=Triticum aestivum OX=4565 PE=3 SV=1
297	30304	tr|A0A3B6QBP3|A0A3B6QBP3_WHEAT	153.42	41	41	20802000	5	2	11	Oxidation (M); Acetylation (Protein N-term)	16350	Histone H2A OS=Triticum aestivum OX=4565 PE=3 SV=1
297	4451	tr|A0A3B6PK12|A0A3B6PK12_WHEAT	153.42	41	41	20802000	5	2	11	Oxidation (M); Acetylation (Protein N-term)	16292	Histone H2A OS=Triticum aestivum OX=4565 PE=3 SV=1
342	1664	tr|A0A3B6GWS9|A0A3B6GWS9_WHEAT	153.09	43	43	12296000	5	5	9	Carbamidomethylation; Deamidation (NQ); Oxidation (M)	35467	Malate dehydrogenase OS=Triticum aestivum OX=4565 PE=3 SV=1
342	1663	tr|A0A077RTG8|A0A077RTG8_WHEAT	153.09	43	43	12296000	5	5	9	Carbamidomethylation; Deamidation (NQ); Oxidation (M)	35453	Malate dehydrogenase OS=Triticum aestivum OX=4565 GN=TRAES_3BF087800010CFD_c1 PE=3 SV=1
362	2011	tr|A0A3B6RM24|A0A3B6RM24_WHEAT	152.96	16	16	403890	5	2	8	Carbamidomethylation; Oxidation (M)	46805	Uncharacterized protein OS=Triticum aestivum OX=4565 PE=4 SV=1
291	2024	tr|A0A3B6CAI7|A0A3B6CAI7_WHEAT	152.42	30	30	12609000	4	2	12	Carbamidomethylation; Deamidation (NQ); Carbamidomethylation (DHKE X@N-term)	39752	Aldose 1-epimerase OS=Triticum aestivum OX=4565 PE=3 SV=1
313	1906	tr|A0A3B6ES48|A0A3B6ES48_WHEAT	151.6	15	15	5549600	8	8	10	Carbamidomethylation; Oxidation (M)	46785	Pectin acetylesterase OS=Triticum aestivum OX=4565 PE=3 SV=1
313	1907	tr|A0A3B6ETT6|A0A3B6ETT6_WHEAT	151.6	14	14	5549600	8	8	10	Carbamidomethylation; Oxidation (M)	47243	Pectin acetylesterase OS=Triticum aestivum OX=4565 PE=3 SV=1
252	1159	tr|A0A3B6EHG7|A0A3B6EHG7_WHEAT	151.56	32	32	232300	10	1	15	Carbamidomethylation; Oxidation (M); Carbamidomethylation (DHKE X@N-term)	45871	Isocitrate dehydrogenase [NADP] OS=Triticum aestivum OX=4565 PE=3 SV=1
283	3155	tr|A0A077RX64|A0A077RX64_WHEAT	151.48	39	39	415520	6	1	12	Oxidation (M)	17550	SHSP domain-containing protein OS=Triticum aestivum OX=4565 GN=TRAES_3BF066700110CFD_c1 PE=3 SV=1
286	2712	tr|A0A3B6TIG9|A0A3B6TIG9_WHEAT	151.47	34	34	1597700	4	3	12	Carbamidomethylation; Oxidation (M)	18878	AAI domain-containing protein OS=Triticum aestivum OX=4565 PE=4 SV=1
279	1263	tr|A0A3B6HZY0|A0A3B6HZY0_WHEAT	151.46	21	21	3808600	6	1	13	Oxidation (M)	61485	Uncharacterized protein OS=Triticum aestivum OX=4565 PE=3 SV=1
289	2517	tr|A0A3B6B1B4|A0A3B6B1B4_WHEAT	151.36	31	31	5903100	4	2	12	Carbamidomethylation; Deamidation (NQ); Carbamidomethylation (DHKE X@N-term)	39245	Aldose 1-epimerase OS=Triticum aestivum OX=4565 PE=3 SV=1
289	2519	tr|A0A3B6B267|A0A3B6B267_WHEAT	151.36	28	28	5903100	4	2	12	Carbamidomethylation; Deamidation (NQ); Carbamidomethylation (DHKE X@N-term)	43036	Aldose 1-epimerase OS=Triticum aestivum OX=4565 PE=3 SV=1
380	1458	tr|A0A3B6SH42|A0A3B6SH42_WHEAT	151.22	47	47	32004	6	2	7	Oxidation (M)	24241	Uncharacterized protein OS=Triticum aestivum OX=4565 PE=3 SV=1
380	1459	tr|A0A3B6SF94|A0A3B6SF94_WHEAT	151.22	40	40	32004	6	2	7	Oxidation (M)	28061	Uncharacterized protein OS=Triticum aestivum OX=4565 PE=3 SV=1
236	956	tr|A0A077RY90|A0A077RY90_WHEAT	151.07	38	38	10630000	7	7	17	Carbamidomethylation; Deamidation (NQ); Oxidation (M); Carbamidomethylation (DHKE X@N-term)	36138	Uncharacterized protein OS=Triticum aestivum OX=4565 GN=TRAES_3BF087900030CFD_c1 PE=4 SV=1
253	1062	tr|A0A3B6SNK2|A0A3B6SNK2_WHEAT	151	50	50	0	10	1	15	Carbamidomethylation; Deamidation (NQ); Oxidation (M)	23587	Uncharacterized protein OS=Triticum aestivum OX=4565 PE=4 SV=1
229	2020	tr|J7K291|J7K291_WHEAT	150.74	50	50	39303	6	1	17	Carbamidomethylation; Oxidation (M)	11935	Acidic protein (Fragment) OS=Triticum aestivum OX=4565 PE=2 SV=1
229	2021	P01544|THN1_WHEAT	150.74	44	44	39303	6	1	17	Carbamidomethylation; Oxidation (M)	13526	Alpha-1-purothionin (Fragment) OS=Triticum aestivum OX=4565 GN=THI1.1 PE=1 SV=2
229	2022	tr|Q9T0P1|Q9T0P1_WHEAT	150.74	40	40	39303	6	1	17	Carbamidomethylation; Oxidation (M)	14630	Acidic protein OS=Triticum aestivum OX=4565 GN=Pur-B1 PE=3 SV=1
219	2236	tr|Q53WS1|Q53WS1_WHEAT	150.58	40	40		6	0	18	Carbamidomethylation; Oxidation (M)	14558	Acidic protein OS=Triticum aestivum OX=4565 GN=Pur-D1 PE=2 SV=1
219	2235	P32032|THN2_WHEAT	150.58	40	40		6	0	18	Carbamidomethylation; Oxidation (M)	14558	Alpha-2-purothionin OS=Triticum aestivum OX=4565 GN=THI1.2 PE=2 SV=1
219	2234	tr|Q43205|Q43205_WHEAT	150.58	40	40		6	0	18	Carbamidomethylation; Oxidation (M)	14542	Acidic protein OS=Triticum aestivum OX=4565 PE=3 SV=1
210	2794	tr|Q7FT21|Q7FT21_WHEAT	150.49	41	41	14649000	6	4	19	Carbamidomethylation; Oxidation (M); Carbamidomethylation (DHKE X@N-term)	13750	Thioredoxin OS=Triticum aestivum OX=4565 PE=2 SV=1
210	3046	O64394|TRXH_WHEAT	150.49	42	42	14649000	6	4	19	Carbamidomethylation; Oxidation (M); Carbamidomethylation (DHKE X@N-term)	13524	Thioredoxin H-type OS=Triticum aestivum OX=4565 PE=2 SV=3
360	1873	tr|A0A3B5ZP43|A0A3B5ZP43_WHEAT	149.33	16	16	3102300	5	1	8	Carbamidomethylation	64926	Uncharacterized protein OS=Triticum aestivum OX=4565 PE=3 SV=1
360	1872	tr|B2CGM6|B2CGM6_WHEAT	149.33	16	16	3102300	5	1	8	Carbamidomethylation	64936	Triticin OS=Triticum aestivum OX=4565 PE=3 SV=1
260	1315	tr|A0A3B6C021|A0A3B6C021_WHEAT	149.3	25	25	14415000	8	7	14	Carbamidomethylation; Deamidation (NQ); Oxidation (M)	38823	Uncharacterized protein OS=Triticum aestivum OX=4565 PE=4 SV=1
260	1314	tr|A0A3B6DAA8|A0A3B6DAA8_WHEAT	149.3	25	25	14415000	8	7	14	Carbamidomethylation; Deamidation (NQ); Oxidation (M)	38809	Uncharacterized protein OS=Triticum aestivum OX=4565 PE=4 SV=1
260	1317	tr|A0A3B6ARM3|A0A3B6ARM3_WHEAT	149.3	24	24	14415000	8	7	14	Carbamidomethylation; Deamidation (NQ); Oxidation (M)	39791	Uncharacterized protein OS=Triticum aestivum OX=4565 PE=4 SV=1
260	1321	tr|A0A3B6D742|A0A3B6D742_WHEAT	149.3	23	23	14415000	8	7	14	Carbamidomethylation; Deamidation (NQ); Oxidation (M)	41000	Uncharacterized protein OS=Triticum aestivum OX=4565 PE=4 SV=1
260	1320	tr|A0A3B6C2M3|A0A3B6C2M3_WHEAT	149.3	23	23	14415000	8	7	14	Carbamidomethylation; Deamidation (NQ); Oxidation (M)	40992	Uncharacterized protein OS=Triticum aestivum OX=4565 PE=4 SV=1
260	1324	tr|A0A3B6AS74|A0A3B6AS74_WHEAT	149.3	23	23	14415000	8	7	14	Carbamidomethylation; Deamidation (NQ); Oxidation (M)	41529	Uncharacterized protein OS=Triticum aestivum OX=4565 PE=4 SV=1
309	1785	tr|A0A3B6JLD4|A0A3B6JLD4_WHEAT	148.85	13	13	8764100	5	5	10	Carbamidomethylation; Oxidation (M)	94199	Glyco_hyd_65N_2 domain-containing protein OS=Triticum aestivum OX=4565 PE=4 SV=1
265	1542	tr|G9I0T1|G9I0T1_WHEAT	148.77	47	47	957750	8	1	14	Carbamidomethylation; Deamidation (NQ); Oxidation (M); Pyro-glu from Q	32363	Avenin-like protein OS=Triticum aestivum OX=4565 PE=4 SV=1
83	2258	tr|I1XB56|I1XB56_WHEAT	147.9	24	24	2291900	7	2	58	Carbamidomethylation; Oxidation (M); Carbamidomethylation (DHKE X@N-term)	34744	Low-molecular-weight glutenin subunit (Fragment) OS=Triticum aestivum OX=4565 GN=LMW-GS PE=4 SV=1
83	2262	tr|R4JBL6|R4JBL6_WHEAT	147.9	23	23	2291900	7	2	58	Carbamidomethylation; Oxidation (M); Carbamidomethylation (DHKE X@N-term)	36710	Low-molecular-weight glutenin subunit (Fragment) OS=Triticum aestivum OX=4565 GN=LMW-GS PE=4 SV=1
83	2263	tr|R4JB40|R4JB40_WHEAT	147.9	23	23	2291900	7	2	58	Carbamidomethylation; Oxidation (M); Carbamidomethylation (DHKE X@N-term)	36838	Low-molecular-weight glutenin subunit (Fragment) OS=Triticum aestivum OX=4565 GN=LMW-GS PE=4 SV=1
83	2264	tr|R4JBJ2|R4JBJ2_WHEAT	147.9	23	23	2291900	7	2	58	Carbamidomethylation; Oxidation (M); Carbamidomethylation (DHKE X@N-term)	36966	Low-molecular-weight glutenin subunit (Fragment) OS=Triticum aestivum OX=4565 GN=LMW-GS PE=4 SV=1
83	2265	tr|R4JB54|R4JB54_WHEAT	147.9	23	23	2291900	7	2	58	Carbamidomethylation; Oxidation (M); Carbamidomethylation (DHKE X@N-term)	37223	Low-molecular-weight glutenin subunit (Fragment) OS=Triticum aestivum OX=4565 GN=LMW-GS PE=4 SV=1
83	2266	tr|R4JB14|R4JB14_WHEAT	147.9	23	23	2291900	7	2	58	Carbamidomethylation; Oxidation (M); Carbamidomethylation (DHKE X@N-term)	37351	Low-molecular-weight glutenin subunit (Fragment) OS=Triticum aestivum OX=4565 GN=LMW-GS PE=4 SV=1
83	2268	tr|R4JF82|R4JF82_WHEAT	147.9	22	22	2291900	7	2	58	Carbamidomethylation; Oxidation (M); Carbamidomethylation (DHKE X@N-term)	37479	Low-molecular-weight glutenin subunit (Fragment) OS=Triticum aestivum OX=4565 GN=LMW-GS PE=4 SV=1
83	2267	tr|R4JFB5|R4JFB5_WHEAT	147.9	22	22	2291900	7	2	58	Carbamidomethylation; Oxidation (M); Carbamidomethylation (DHKE X@N-term)	37448	Low-molecular-weight glutenin subunit (Fragment) OS=Triticum aestivum OX=4565 GN=LMW-GS PE=4 SV=1
83	2269	tr|A0A7D5BJ88|A0A7D5BJ88_WHEAT	147.9	22	22	2291900	7	2	58	Carbamidomethylation; Oxidation (M); Carbamidomethylation (DHKE X@N-term)	37949	Low-molecular-weight glutenin subunit OS=Triticum aestivum OX=4565 GN=LMW-GS PE=4 SV=1
83	2271	tr|A0A7D4XSI0|A0A7D4XSI0_WHEAT	147.9	22	22	2291900	7	2	58	Carbamidomethylation; Oxidation (M); Carbamidomethylation (DHKE X@N-term)	38398	Low-molecular-weight glutenin subunit OS=Triticum aestivum OX=4565 GN=LMW-GS PE=4 SV=1
83	2273	tr|Q75ZV8|Q75ZV8_WHEAT	147.9	21	21	2291900	7	2	58	Carbamidomethylation; Oxidation (M); Carbamidomethylation (DHKE X@N-term)	39030	Low molecular weight glutenin subunit OS=Triticum aestivum OX=4565 GN=GLEN42K PE=2 SV=1
83	2272	tr|Q18NR2|Q18NR2_WHEAT	147.9	21	21	2291900	7	2	58	Carbamidomethylation; Oxidation (M); Carbamidomethylation (DHKE X@N-term)	39044	LMW glutenin subunit OS=Triticum aestivum OX=4565 GN=Glu-B3g PE=4 SV=1
83	2276	tr|A0A2U8JCZ2|A0A2U8JCZ2_WHEAT	147.9	20	20	2291900	7	2	58	Carbamidomethylation; Oxidation (M); Carbamidomethylation (DHKE X@N-term)	41010	LMW-B3 OS=Triticum aestivum OX=4565 GN=Glu-3 PE=4 SV=1
83	2277	tr|B2Y2Q1|B2Y2Q1_WHEAT	147.9	20	20	2291900	7	2	58	Carbamidomethylation; Oxidation (M); Carbamidomethylation (DHKE X@N-term)	41138	Low molecular weight glutenin subunit OS=Triticum aestivum OX=4565 GN=GluB3-1 PE=4 SV=1
83	2278	tr|B2Y2Q4|B2Y2Q4_WHEAT	147.9	20	20	2291900	7	2	58	Carbamidomethylation; Oxidation (M); Carbamidomethylation (DHKE X@N-term)	41523	Low molecular weight glutenin subunit OS=Triticum aestivum OX=4565 GN=GluB3-1 PE=4 SV=1
83	2279	tr|B2Y2Q3|B2Y2Q3_WHEAT	147.9	20	20	2291900	7	2	58	Carbamidomethylation; Oxidation (M); Carbamidomethylation (DHKE X@N-term)	41651	Low molecular weight glutenin subunit OS=Triticum aestivum OX=4565 GN=GluB3-1 PE=4 SV=1
83	2280	tr|B2Y2Q2|B2Y2Q2_WHEAT	147.9	20	20	2291900	7	2	58	Carbamidomethylation; Oxidation (M); Carbamidomethylation (DHKE X@N-term)	41779	Low molecular weight glutenin subunit OS=Triticum aestivum OX=4565 GN=GluB3-1 PE=4 SV=1
83	2438	tr|A0A7D5CN18|A0A7D5CN18_WHEAT	147.9	24	24	2291900	7	2	58	Carbamidomethylation; Oxidation (M); Carbamidomethylation (DHKE X@N-term)	35043	Low-molecular-weight glutenin subunit OS=Triticum aestivum OX=4565 GN=LMW-GS PE=4 SV=1
83	2437	tr|A0A7D4XNS9|A0A7D4XNS9_WHEAT	147.9	24	24	2291900	7	2	58	Carbamidomethylation; Oxidation (M); Carbamidomethylation (DHKE X@N-term)	34974	Low-molecular-weight glutenin subunit OS=Triticum aestivum OX=4565 GN=LMW-GS PE=4 SV=1
287	3211	tr|A0A3B6EE08|A0A3B6EE08_WHEAT	147.87	30	30		5	0	12	Oxidation (M)	17927	SHSP domain-containing protein OS=Triticum aestivum OX=4565 PE=3 SV=1
381	2367	tr|A0A3B6GXD3|A0A3B6GXD3_WHEAT	147.71	90	90	56048	5	1	7	Acetylation (Protein N-term)	8390	Uncharacterized protein OS=Triticum aestivum OX=4565 PE=4 SV=1
284	1509	tr|A0A3B6MZ83|A0A3B6MZ83_WHEAT	146.6	26	26	5693700	6	6	12	Oxidation (M)	52130	Inosine-5'-monophosphate dehydrogenase OS=Triticum aestivum OX=4565 PE=3 SV=1
284	1512	tr|A0A3B6LUD2|A0A3B6LUD2_WHEAT	146.6	26	26	5693700	6	6	12	Oxidation (M)	52045	Inosine-5'-monophosphate dehydrogenase OS=Triticum aestivum OX=4565 PE=3 SV=1
239	3008	Q05806|THN5_WHEAT	146.49	32	32	108790000	6	6	17	Carbamidomethylation; Deamidation (NQ); Carbamidomethylation (DHKE X@N-term)	13748	Type-5 thionin OS=Triticum aestivum OX=4565 GN=TTHV PE=2 SV=1
382	2410	tr|A0A3B6EKM3|A0A3B6EKM3_WHEAT	146.34	90	90	27267	5	1	7	Acetylation (Protein N-term)	8376	Uncharacterized protein OS=Triticum aestivum OX=4565 PE=4 SV=1
318	101737	tr|A0A3B6KQX1|A0A3B6KQX1_WHEAT	146.03	12	12	5505800	7	4	10	Carbamidomethylation; Deamidation (NQ); Oxidation (M)	93337	Aconitate hydratase OS=Triticum aestivum OX=4565 PE=3 SV=1
318	1417	tr|A0A3B6KT79|A0A3B6KT79_WHEAT	146.03	11	11	5505800	7	4	10	Carbamidomethylation; Deamidation (NQ); Oxidation (M)	106931	Aconitate hydratase OS=Triticum aestivum OX=4565 PE=3 SV=1
280	3239	tr|B5A8A6|B5A8A6_WHEAT	145.78	48	48	12559000	4	3	13	Carbamidomethylation (DHKE X@N-term)	11772	Glutaredoxin OS=Triticum aestivum OX=4565 PE=2 SV=1
280	3240	tr|A0A2X0TY93|A0A2X0TY93_WHEAT	145.78	42	42	12559000	4	3	13	Carbamidomethylation (DHKE X@N-term)	13356	Genome assembly chromosome: II OS=Triticum aestivum OX=4565 GN=CAMPLR22A2D_LOCUS3646 PE=3 SV=1
312	3947	tr|A0A3B6JIN7|A0A3B6JIN7_WHEAT	145.72	29	29	4162300	5	1	10		16361	Histone H2A OS=Triticum aestivum OX=4565 PE=3 SV=1
312	4589	tr|A0A3B6JK95|A0A3B6JK95_WHEAT	145.72	29	29	4162300	5	1	10		16312	Histone H2A OS=Triticum aestivum OX=4565 PE=3 SV=1
312	4593	tr|A0A3B6HTJ6|A0A3B6HTJ6_WHEAT	145.72	29	29	4162300	5	1	10		16436	Histone H2A OS=Triticum aestivum OX=4565 PE=3 SV=1
312	4591	tr|A0A3B6HQK6|A0A3B6HQK6_WHEAT	145.72	29	29	4162300	5	1	10		16466	Histone H2A OS=Triticum aestivum OX=4565 PE=3 SV=1
312	4590	tr|A0A3B6ITY9|A0A3B6ITY9_WHEAT	145.72	29	29	4162300	5	1	10		16436	Histone H2A OS=Triticum aestivum OX=4565 PE=3 SV=1
312	4599	tr|A0A3B6HS34|A0A3B6HS34_WHEAT	145.72	28	28	4162300	5	1	10		16625	Histone H2A OS=Triticum aestivum OX=4565 PE=3 SV=1
312	4597	tr|A0A3B6IQN3|A0A3B6IQN3_WHEAT	145.72	28	28	4162300	5	1	10		16655	Histone H2A OS=Triticum aestivum OX=4565 PE=3 SV=1
312	4602	tr|A0A3B6KH62|A0A3B6KH62_WHEAT	145.72	28	28	4162300	5	1	10		16647	Histone H2A OS=Triticum aestivum OX=4565 PE=3 SV=1
312	4601	tr|A0A3B6MU88|A0A3B6MU88_WHEAT	145.72	28	28	4162300	5	1	10		16677	Histone H2A OS=Triticum aestivum OX=4565 PE=3 SV=1
351	1466	tr|A0A3B6RG90|A0A3B6RG90_WHEAT	145.54	23	23	20840000	5	5	8	Carbamidomethylation; Oxidation (M)	54931	Pyrophosphate--fructose 6-phosphate 1-phosphotransferase subunit beta OS=Triticum aestivum OX=4565 GN=PFP-BETA PE=3 SV=1
351	1471	tr|A0A3B6SGS8|A0A3B6SGS8_WHEAT	145.54	21	21	20840000	5	5	8	Carbamidomethylation; Oxidation (M)	60589	Pyrophosphate--fructose 6-phosphate 1-phosphotransferase subunit beta OS=Triticum aestivum OX=4565 GN=PFP-BETA PE=3 SV=1
351	1470	tr|A0A1D6D1Q3|A0A1D6D1Q3_WHEAT	145.54	21	21	20840000	5	5	8	Carbamidomethylation; Oxidation (M)	60558	Pyrophosphate--fructose 6-phosphate 1-phosphotransferase subunit beta OS=Triticum aestivum OX=4565 GN=PFP-BETA PE=3 SV=1
259	4079	tr|Q2PCC3|Q2PCC3_WHEAT	145.47	40	40	69816	5	1	14	Carbamidomethylation; Deamidation (NQ); Carbamidomethylation (DHKE X@N-term)	10065	Type 2 non specific lipid transfer protein OS=Triticum aestivum OX=4565 GN=ltp7.1b PE=3 SV=1
209	2129	tr|Q5BLR1|Q5BLR1_WHEAT	145.37	30	30	22334000	8	1	19	Carbamidomethylation; Oxidation (M); Carbamidomethylation (DHKE X@N-term); Ethylation	16954	Grain softness protein-1A (Fragment) OS=Triticum aestivum OX=4565 GN=GSP-1A PE=4 SV=1
368	101971	tr|A0A3B6PLZ8|A0A3B6PLZ8_WHEAT	144.31	29	29	127820	5	1	8		16326	Histone H2A OS=Triticum aestivum OX=4565 PE=3 SV=1
368	51953	tr|A0A3B6REL5|A0A3B6REL5_WHEAT	144.31	29	29	127820	5	1	8		16234	Histone H2A OS=Triticum aestivum OX=4565 PE=3 SV=1
445	2587	tr|A0A3B6DFG8|A0A3B6DFG8_WHEAT	144.17	29	29	1409300	4	1	5	Oxidation (M)	35897	Aldo_ket_red domain-containing protein OS=Triticum aestivum OX=4565 PE=3 SV=1
327	1430	tr|A0A3B6EK73|A0A3B6EK73_WHEAT	144.03	20	20	1481700	7	6	9	Carbamidomethylation; Oxidation (M)	60683	Phosphoglycerate mutase (2 3-diphosphoglycerate-independent) OS=Triticum aestivum OX=4565 PE=3 SV=1
327	1429	tr|A0A3B6H0L0|A0A3B6H0L0_WHEAT	144.03	20	20	1481700	7	6	9	Carbamidomethylation; Oxidation (M)	60711	Phosphoglycerate mutase (2 3-diphosphoglycerate-independent) OS=Triticum aestivum OX=4565 PE=3 SV=1
350	4070	tr|A0A290XYV6|A0A290XYV6_WHEAT	143.68	19	19		3	0	9	Carbamidomethylation; Carbamidomethylation (DHKE X@N-term)	31817	Gamma-gliadin (Fragment) OS=Triticum aestivum OX=4565 PE=4 SV=1
350	4069	tr|A0A290XZ11|A0A290XZ11_WHEAT	143.68	19	19		3	0	9	Carbamidomethylation; Carbamidomethylation (DHKE X@N-term)	31872	Gamma-gliadin (Fragment) OS=Triticum aestivum OX=4565 PE=4 SV=1
350	4068	tr|A0A290XYW2|A0A290XYW2_WHEAT	143.68	19	19		3	0	9	Carbamidomethylation; Carbamidomethylation (DHKE X@N-term)	31788	Gamma-gliadin (Fragment) OS=Triticum aestivum OX=4565 PE=4 SV=1
194	101762	tr|A0A3B6EI40|A0A3B6EI40_WHEAT	143.43	14	14	4729500	4	1	21	Carbamidomethylation; Oxidation (M)	62332	Malic enzyme OS=Triticum aestivum OX=4565 PE=3 SV=1
273	959	tr|Q8S4P7|Q8S4P7_WHEAT	142.66	43	43	8725400	9	3	13	Carbamidomethylation; Oxidation (M); Carbamidomethylation (DHKE X@N-term)	23598	Thaumatin-like protein OS=Triticum aestivum OX=4565 PE=2 SV=1
405	1876	tr|B2CGM5|B2CGM5_WHEAT	141.87	16	16	691150	5	1	6	Carbamidomethylation	64882	Triticin OS=Triticum aestivum OX=4565 PE=2 SV=1
324	2039	tr|A0A3B6IY77|A0A3B6IY77_WHEAT	141.71	12	12	4726600	4	1	9		60657	Uncharacterized protein OS=Triticum aestivum OX=4565 PE=3 SV=1
324	2042	tr|A0A3B6IXJ9|A0A3B6IXJ9_WHEAT	141.71	12	12	4726600	4	1	9		61186	Uncharacterized protein OS=Triticum aestivum OX=4565 PE=3 SV=1
324	2034	tr|A0A3B6JPZ3|A0A3B6JPZ3_WHEAT	141.71	11	11	4726600	4	1	9		70095	Uncharacterized protein OS=Triticum aestivum OX=4565 PE=3 SV=1
162	1740	tr|A0A3B6ITU0|A0A3B6ITU0_WHEAT	141.05	37	37	0	5	1	26	Carbamidomethylation; Oxidation (M)	16227	AAI domain-containing protein OS=Triticum aestivum OX=4565 PE=4 SV=1
394	2247	tr|A0A3B5XXN8|A0A3B5XXN8_WHEAT	140.44	12	12	5039500	4	1	6		61105	Uncharacterized protein OS=Triticum aestivum OX=4565 PE=3 SV=1
242	52237	tr|A0A3B6GPK1|A0A3B6GPK1_WHEAT	140.42	38	38	0	5	1	17	Deamidation (NQ); Carbamidomethylation (DHKE X@N-term)	16860	SHSP domain-containing protein OS=Triticum aestivum OX=4565 PE=3 SV=1
255	1122	P93692|SPZ2B_WHEAT	139.75	40	40	4381400	10	3	15	Carbamidomethylation; Deamidation (NQ); Acetylation (Protein N-term); Carbamidomethylation (DHKE X@N-term)	42981	Serpin-Z2B OS=Triticum aestivum OX=4565 PE=1 SV=1
255	1121	tr|H9AXB3|H9AXB3_WHEAT	139.75	40	40	4381400	10	3	15	Carbamidomethylation; Deamidation (NQ); Acetylation (Protein N-term); Carbamidomethylation (DHKE X@N-term)	42996	Serpin-N3.2 OS=Triticum aestivum OX=4565 PE=2 SV=1
323	2934	P80602|BAS1_WHEAT	139.64	31	31	38391000	3	3	10		23327	2-Cys peroxiredoxin BAS1 chloroplastic (Fragment) OS=Triticum aestivum OX=4565 GN=TSA PE=1 SV=2
323	2937	tr|A0A0C4BJ55|A0A0C4BJ55_WHEAT	139.64	25	25	38391000	3	3	10		27956	Thioredoxin-dependent peroxiredoxin OS=Triticum aestivum OX=4565 GN=CAMPLR22A2D_LOCUS2968 PE=4 SV=1
323	2936	tr|A0A3B6B0I4|A0A3B6B0I4_WHEAT	139.64	25	25	38391000	3	3	10		27928	Thioredoxin-dependent peroxiredoxin OS=Triticum aestivum OX=4565 PE=4 SV=1
323	2938	tr|A0A3B6C702|A0A3B6C702_WHEAT	139.64	25	25	38391000	3	3	10		28286	Thioredoxin-dependent peroxiredoxin OS=Triticum aestivum OX=4565 PE=4 SV=1
214	4257	tr|A0A3B5YSP4|A0A3B5YSP4_WHEAT	139.5	12	12	30601000	3	2	19		33426	GH18 domain-containing protein OS=Triticum aestivum OX=4565 PE=4 SV=1
214	4256	tr|A0A3B6AQ93|A0A3B6AQ93_WHEAT	139.5	12	12	30601000	3	2	19		33338	GH18 domain-containing protein OS=Triticum aestivum OX=4565 PE=4 SV=1
214	4259	tr|A0A3B6D5E7|A0A3B6D5E7_WHEAT	139.5	12	12	30601000	3	2	19		33731	GH18 domain-containing protein OS=Triticum aestivum OX=4565 PE=4 SV=1
195	2445	tr|A0A077S3A3|A0A077S3A3_WHEAT	139.23	14	14	1021500	4	1	21	Carbamidomethylation; Oxidation (M)	64011	Malic enzyme OS=Triticum aestivum OX=4565 GN=TRAES_3BF066900080CFD_c1 PE=3 SV=1
195	2446	tr|A0A3B6FPL0|A0A3B6FPL0_WHEAT	139.23	13	13	1021500	4	1	21	Carbamidomethylation; Oxidation (M)	68233	Malic enzyme OS=Triticum aestivum OX=4565 PE=3 SV=1
300	877	tr|A0A3B6C304|A0A3B6C304_WHEAT	139.09	31	31	637600	8	1	11	Carbamidomethylation; Oxidation (M)	40904	UDP-arabinopyranose mutase OS=Triticum aestivum OX=4565 PE=3 SV=1
165	1923	tr|A0A3B6JN50|A0A3B6JN50_WHEAT	138.28	38	38		5	0	25	Carbamidomethylation; Oxidation (M)	15923	AAI domain-containing protein OS=Triticum aestivum OX=4565 PE=4 SV=1
243	168890	tr|Q41561|Q41561_WHEAT	138.08	43	43	0	5	1	17	Deamidation (NQ); Carbamidomethylation (DHKE X@N-term); Oxidation or Hydroxylation	14384	Heat shock protein 16.9C (Fragment) OS=Triticum aestivum OX=4565 GN=hsp16.9C PE=2 SV=1
319	1600	tr|A0A7H4LRB0|A0A7H4LRB0_WHEAT	137.89	21	21	4278000	6	6	10	Oxidation (M)	41580	3-isopropylmalate dehydrogenase OS=Triticum aestivum OX=4565 GN=CAMPLR22A2D_LOCUS5784 PE=3 SV=1
319	1601	tr|A0A3B6DN32|A0A3B6DN32_WHEAT	137.89	21	21	4278000	6	6	10	Oxidation (M)	41886	3-isopropylmalate dehydrogenase OS=Triticum aestivum OX=4565 PE=3 SV=1
319	1604	tr|A0A3B6B8V8|A0A3B6B8V8_WHEAT	137.89	21	21	4278000	6	6	10	Oxidation (M)	42051	3-isopropylmalate dehydrogenase OS=Triticum aestivum OX=4565 PE=3 SV=1
319	1605	tr|A0A3B6CH13|A0A3B6CH13_WHEAT	137.89	21	21	4278000	6	6	10	Oxidation (M)	42131	3-isopropylmalate dehydrogenase OS=Triticum aestivum OX=4565 PE=3 SV=1
348	2304	tr|A0A3B6RAJ1|A0A3B6RAJ1_WHEAT	137.84	36	36	4658600	5	5	9	Oxidation (M)	20061	Uncharacterized protein OS=Triticum aestivum OX=4565 PE=3 SV=1
348	2310	tr|A0A1D6RUW7|A0A1D6RUW7_WHEAT	137.84	34	34	4658600	5	5	9	Oxidation (M)	21321	Uncharacterized protein OS=Triticum aestivum OX=4565 PE=3 SV=1
348	2309	tr|A0A3B6GN26|A0A3B6GN26_WHEAT	137.84	34	34	4658600	5	5	9	Oxidation (M)	21323	Uncharacterized protein OS=Triticum aestivum OX=4565 PE=3 SV=1
348	2306	tr|W5I5G5|W5I5G5_WHEAT	137.84	34	34	4658600	5	5	9	Oxidation (M)	21293	Uncharacterized protein OS=Triticum aestivum OX=4565 GN=TRAES_3BF060500370CFD_c1 PE=3 SV=1
348	2312	tr|A0A3B6T7J2|A0A3B6T7J2_WHEAT	137.84	30	30	4658600	5	5	9	Oxidation (M)	23897	Uncharacterized protein OS=Triticum aestivum OX=4565 PE=3 SV=1
348	2313	tr|A0A3B6TBF6|A0A3B6TBF6_WHEAT	137.84	24	24	4658600	5	5	9	Oxidation (M)	29175	Uncharacterized protein OS=Triticum aestivum OX=4565 PE=3 SV=1
293	2891	tr|A0A3B5ZWX4|A0A3B5ZWX4_WHEAT	137.74	20	20	13631000	5	5	12	Oxidation (M); Carbamidomethylation (DHKE X@N-term)	22225	NAC-A/B domain-containing protein OS=Triticum aestivum OX=4565 PE=4 SV=1
293	2887	tr|A0A3B5YY70|A0A3B5YY70_WHEAT	137.74	20	20	13631000	5	5	12	Oxidation (M); Carbamidomethylation (DHKE X@N-term)	22267	NAC-A/B domain-containing protein OS=Triticum aestivum OX=4565 PE=4 SV=1
296	2436	tr|A0A3B6SAG6|A0A3B6SAG6_WHEAT	137.48	26	26	7601400	4	4	11	Carbamidomethylation; Deamidation (NQ); Oxidation (M)	39194	Aldose 1-epimerase OS=Triticum aestivum OX=4565 PE=3 SV=1
275	2286	D2KFH1|AVLA4_WHEAT	137.08	48	48	741590	5	4	13	Carbamidomethylation; Oxidation (M); Pyro-glu from Q; Carbamidomethylation (DHKE X@N-term)	18916	Avenin-like a4 OS=Triticum aestivum OX=4565 PE=2 SV=1
447	2733	tr|A0A3B6C7Y4|A0A3B6C7Y4_WHEAT	136.33	19	19		3	0	5		36068	Aldo_ket_red domain-containing protein OS=Triticum aestivum OX=4565 PE=3 SV=1
188	2850	tr|A0A3B6ELY8|A0A3B6ELY8_WHEAT	136.32	31	31	11592000	4	2	22	Oxidation (M)	17328	Glutaredoxin-dependent peroxiredoxin OS=Triticum aestivum OX=4565 PE=3 SV=1
188	2734	tr|W5CY88|W5CY88_WHEAT	136.32	31	31	11592000	4	2	22	Oxidation (M)	17355	Glutaredoxin-dependent peroxiredoxin OS=Triticum aestivum OX=4565 GN=TRAES_3BF073600030CFD_c1 PE=3 SV=1
226	3033	Q2A784|AVLA1_WHEAT	135.98	29	29		4	0	18	Carbamidomethylation; Oxidation (M); Pyro-glu from Q; Carbamidomethylation (DHKE X@N-term)	18427	Avenin-like a1 OS=Triticum aestivum OX=4565 GN=AVNLA PE=2 SV=1
417	3270	tr|A0A3B6C9E7|A0A3B6C9E7_WHEAT	135.7	41	41	3924700	3	2	6		13508	Glutaredoxin domain-containing protein OS=Triticum aestivum OX=4565 PE=1 SV=1
436	2696	tr|W5G100|W5G100_WHEAT	135.43	11	11	6115900	3	3	5		57420	Pyruvate kinase OS=Triticum aestivum OX=4565 PE=3 SV=1
436	2694	tr|A0A3B6LJK2|A0A3B6LJK2_WHEAT	135.43	11	11	6115900	3	3	5		57420	Pyruvate kinase OS=Triticum aestivum OX=4565 PE=3 SV=1
290	1860	tr|A0A1D5YY58|A0A1D5YY58_WHEAT	135.17	26	26	16327000	5	5	12	Oxidation (M); 2 3-dihydro-2 2-dimethyl-7-benzofuranol N-methyl carbamate	27288	Proteasome subunit alpha type OS=Triticum aestivum OX=4565 PE=3 SV=1
439	2874	tr|A0A3B5YWB5|A0A3B5YWB5_WHEAT	134.68	20	20	11746000	3	3	5	Carbamidomethylation	24387	Uncharacterized protein OS=Triticum aestivum OX=4565 PE=4 SV=1
439	2872	tr|A0A3B5ZTI5|A0A3B5ZTI5_WHEAT	134.68	20	20	11746000	3	3	5	Carbamidomethylation	24386	Uncharacterized protein OS=Triticum aestivum OX=4565 PE=4 SV=1
371	2297	tr|W4ZP51|W4ZP51_WHEAT	134.35	44	44	672640	5	1	7		9977	Uncharacterized protein OS=Triticum aestivum OX=4565 PE=3 SV=1
182	2462	tr|A3KLL4|A3KLL4_WHEAT	132.99	30	30	73038000	8	8	22	Carbamidomethylation; Deamidation (NQ); Oxidation (M); Carbamidomethylation (DHKE X@N-term); Dethiomethyl	35486	Malate dehydrogenase OS=Triticum aestivum OX=4565 PE=2 SV=1
182	2461	tr|C3VNF1|C3VNF1_WHEAT	132.99	30	30	73038000	8	8	22	Carbamidomethylation; Deamidation (NQ); Oxidation (M); Carbamidomethylation (DHKE X@N-term); Dethiomethyl	35512	Malate dehydrogenase OS=Triticum aestivum OX=4565 PE=2 SV=1
182	2460	tr|A0A3B5ZSR0|A0A3B5ZSR0_WHEAT	132.99	30	30	73038000	8	8	22	Carbamidomethylation; Deamidation (NQ); Oxidation (M); Carbamidomethylation (DHKE X@N-term); Dethiomethyl	35476	Malate dehydrogenase OS=Triticum aestivum OX=4565 PE=3 SV=1
385	3214	tr|A0A3B5ZR32|A0A3B5ZR32_WHEAT	132.87	21	21	14951000	4	4	7		24952	Uncharacterized protein OS=Triticum aestivum OX=4565 PE=4 SV=1
385	3216	tr|A0A3B5ZSU3|A0A3B5ZSU3_WHEAT	132.87	18	18	14951000	4	4	7		30003	Glyoxalase I OS=Triticum aestivum OX=4565 PE=3 SV=1
385	3217	tr|A0A3B5ZRK2|A0A3B5ZRK2_WHEAT	132.87	16	16	14951000	4	4	7		34191	Glyoxalase I OS=Triticum aestivum OX=4565 PE=3 SV=1
385	3220	tr|A0A3B5YVZ6|A0A3B5YVZ6_WHEAT	132.87	14	14	14951000	4	4	7		37227	Glyoxalase I OS=Triticum aestivum OX=4565 PE=3 SV=1
263	3357	tr|A0A3B6I494|A0A3B6I494_WHEAT	132.57	30	30	0	4	1	14	Carbamidomethylation; Oxidation (M)	19725	AAI domain-containing protein OS=Triticum aestivum OX=4565 PE=4 SV=1
298	1922	tr|A0A3B6EHK7|A0A3B6EHK7_WHEAT	132.49	23	23	11404000	6	6	11	Carbamidomethylation; Deamidation (NQ)	36179	Uncharacterized protein OS=Triticum aestivum OX=4565 PE=4 SV=1
298	1920	tr|W5D4F5|W5D4F5_WHEAT	132.49	23	23	11404000	6	6	11	Carbamidomethylation; Deamidation (NQ)	36165	Uncharacterized protein OS=Triticum aestivum OX=4565 GN=TRAES_3BF007900030CFD_c1 PE=4 SV=1
269	1828	tr|A0A3B6RHN6|A0A3B6RHN6_WHEAT	132.45	37	37	23519000	7	1	14	Oxidation (M)	27072	Uncharacterized protein OS=Triticum aestivum OX=4565 PE=3 SV=1
432	2621	tr|A0A3B6EQF4|A0A3B6EQF4_WHEAT	132.38	10	10	10303000	3	3	5		57521	Prolyl-tRNA synthetase OS=Triticum aestivum OX=4565 PE=3 SV=1
432	2620	tr|A0A077RYX7|A0A077RYX7_WHEAT	132.38	10	10	10303000	3	3	5		57478	Prolyl-tRNA synthetase OS=Triticum aestivum OX=4565 GN=TRAES_3BF077200030CFD_c1 PE=3 SV=1
375	2032	tr|A0A3B6THH1|A0A3B6THH1_WHEAT	132.23	16	16	797510	4	1	7	Carbamidomethylation; Oxidation (M)	46836	Uncharacterized protein OS=Triticum aestivum OX=4565 PE=4 SV=1
345	187273	tr|K7XRI7|K7XRI7_WHEAT	132.04	19	19		3	0	9	Carbamidomethylation; Deamidation (NQ); Oxidation (M)	32977	Gamma-gliadin OS=Triticum aestivum OX=4565 PE=4 SV=1
345	168884	tr|R9XUR0|R9XUR0_WHEAT	132.04	19	19		3	0	9	Carbamidomethylation; Deamidation (NQ); Oxidation (M)	33045	Gamma-gliadin OS=Triticum aestivum OX=4565 PE=4 SV=1
345	168883	tr|U5U7C7|U5U7C7_WHEAT	132.04	19	19		3	0	9	Carbamidomethylation; Deamidation (NQ); Oxidation (M)	33028	Gamma-gliadin OS=Triticum aestivum OX=4565 PE=4 SV=1
345	168882	tr|R9XSY2|R9XSY2_WHEAT	132.04	19	19		3	0	9	Carbamidomethylation; Deamidation (NQ); Oxidation (M)	33064	Gamma-gliadin OS=Triticum aestivum OX=4565 PE=4 SV=1
345	168881	tr|R9XUR5|R9XUR5_WHEAT	132.04	19	19		3	0	9	Carbamidomethylation; Deamidation (NQ); Oxidation (M)	33073	Gamma-gliadin OS=Triticum aestivum OX=4565 PE=4 SV=1
345	168880	tr|R9XUQ5|R9XUQ5_WHEAT	132.04	19	19		3	0	9	Carbamidomethylation; Deamidation (NQ); Oxidation (M)	32995	Gamma-gliadin OS=Triticum aestivum OX=4565 PE=4 SV=1
460	2599	tr|A0A3B5Z1F3|A0A3B5Z1F3_WHEAT	131.94	7	7	2558100	4	4	4		91889	Poly [ADP-ribose] polymerase OS=Triticum aestivum OX=4565 PE=3 SV=1
460	2598	tr|A0A3B5Y3Y4|A0A3B5Y3Y4_WHEAT	131.94	7	7	2558100	4	4	4		91889	Poly [ADP-ribose] polymerase OS=Triticum aestivum OX=4565 PE=3 SV=1
315	2192	tr|A0A1D6C087|A0A1D6C087_WHEAT	131.3	24	24	5872300	4	1	10	Carbamidomethylation (DHKE X@N-term)	35470	PABS domain-containing protein OS=Triticum aestivum OX=4565 PE=3 SV=1
315	2191	tr|A0A3B6SG56|A0A3B6SG56_WHEAT	131.3	24	24	5872300	4	1	10	Carbamidomethylation (DHKE X@N-term)	35456	PABS domain-containing protein OS=Triticum aestivum OX=4565 PE=3 SV=1
325	1985	tr|A0A3B6HSG5|A0A3B6HSG5_WHEAT	131.23	14	14	18825000	4	4	9	Carbamidomethylation; Deamidation (NQ); Oxidation (M)	64812	Pyruvate decarboxylase OS=Triticum aestivum OX=4565 PE=3 SV=1
325	1984	tr|A0A3B6JJ66|A0A3B6JJ66_WHEAT	131.23	14	14	18825000	4	4	9	Carbamidomethylation; Deamidation (NQ); Oxidation (M)	64825	Pyruvate decarboxylase OS=Triticum aestivum OX=4565 PE=3 SV=1
325	1983	tr|A0A3B6IU95|A0A3B6IU95_WHEAT	131.23	14	14	18825000	4	4	9	Carbamidomethylation; Deamidation (NQ); Oxidation (M)	64869	Pyruvate decarboxylase OS=Triticum aestivum OX=4565 PE=3 SV=1
325	1986	tr|A0A3B6HQX9|A0A3B6HQX9_WHEAT	131.23	14	14	18825000	4	4	9	Carbamidomethylation; Deamidation (NQ); Oxidation (M)	65798	Pyruvate decarboxylase OS=Triticum aestivum OX=4565 PE=3 SV=1
325	1987	tr|A0A3B6ITJ5|A0A3B6ITJ5_WHEAT	131.23	14	14	18825000	4	4	9	Carbamidomethylation; Deamidation (NQ); Oxidation (M)	68317	Pyruvate decarboxylase OS=Triticum aestivum OX=4565 PE=3 SV=1
320	1853	tr|Q56DH8|Q56DH8_WHEAT	130.81	31	31	3742300	5	1	10	Oxidation (M)	25239	Superoxide dismutase OS=Triticum aestivum OX=4565 GN=MnSOD PE=3 SV=1
320	1852	tr|P93606|P93606_WHEAT	130.81	31	31	3742300	5	1	10	Oxidation (M)	25299	Superoxide dismutase OS=Triticum aestivum OX=4565 GN=SOD3.2 PE=2 SV=1
320	2185	tr|I0AW27|I0AW27_WHEAT	130.81	45	45	3742300	5	1	10	Oxidation (M)	17289	Superoxide dismutase (Fragment) OS=Triticum aestivum OX=4565 PE=2 SV=1
320	2186	tr|A0A0F7KKA2|A0A0F7KKA2_WHEAT	130.81	32	32	3742300	5	1	10	Oxidation (M)	24734	Superoxide dismutase OS=Triticum aestivum OX=4565 GN=MnSOD PE=2 SV=1
250	1522	tr|A0A3B6TDJ0|A0A3B6TDJ0_WHEAT	129.97	47	47	3629600	8	1	15	Oxidation (M)	27122	Uncharacterized protein OS=Triticum aestivum OX=4565 PE=3 SV=1
250	1523	tr|Q75RZ2|Q75RZ2_WHEAT	129.97	44	44	3629600	8	1	15	Oxidation (M)	29092	Putative caffeoyl CoA O-methyltransferase (Fragment) OS=Triticum aestivum OX=4565 GN=CCoAMT PE=2 SV=1
277	3065	P0CZ08|AVLA3_WHEAT	129.95	30	30	2694200	4	2	13	Carbamidomethylation; Oxidation (M); Pyro-glu from Q; Carbamidomethylation (DHKE X@N-term)	19251	Avenin-like a3 OS=Triticum aestivum OX=4565 PE=2 SV=1
277	3072	P0CZ07|AVLA2_WHEAT	129.95	30	30	2694200	4	2	13	Carbamidomethylation; Oxidation (M); Pyro-glu from Q; Carbamidomethylation (DHKE X@N-term)	19702	Avenin-like a2 OS=Triticum aestivum OX=4565 PE=2 SV=1
159	1809	tr|A0A7H1K1Y4|A0A7H1K1Y4_WHEAT	129.66	37	37		5	0	27	Carbamidomethylation; Oxidation (M); Carbamidomethylation (DHKE X@N-term)	16039	Trypsin/alpha-amylase inhibitor OS=Triticum aestivum OX=4565 GN=CMx PE=4 SV=1
335	2229	tr|A0A3B6TJ23|A0A3B6TJ23_WHEAT	129.61	24	24	3296000	4	1	9	Deamidation (NQ); Carbamidomethylation (DHKE X@N-term)	35515	PABS domain-containing protein OS=Triticum aestivum OX=4565 PE=3 SV=1
335	2228	tr|A0A3B6TR55|A0A3B6TR55_WHEAT	129.61	24	24	3296000	4	1	9	Deamidation (NQ); Carbamidomethylation (DHKE X@N-term)	35469	PABS domain-containing protein OS=Triticum aestivum OX=4565 PE=3 SV=1
286	4427	P0CZ09|AVLA5_WHEAT	128.67	16	16	689360	3	2	12	Carbamidomethylation; Oxidation (M); Pyro-glu from Q; Carbamidomethylation (DHKE X@N-term)	18924	Avenin-like a5 OS=Triticum aestivum OX=4565 PE=3 SV=1
276	2719	tr|A0A3B5Y7Y1|A0A3B5Y7Y1_WHEAT	126.5	10	10	11544000	4	4	13	Carbamidomethylation; Oxidation (M); Carbamidomethylation (DHKE X@N-term)	62720	Ketol-acid reductoisomerase OS=Triticum aestivum OX=4565 PE=3 SV=1
276	2720	tr|A0A3B6A2T6|A0A3B6A2T6_WHEAT	126.5	10	10	11544000	4	4	13	Carbamidomethylation; Oxidation (M); Carbamidomethylation (DHKE X@N-term)	64225	Ketol-acid reductoisomerase OS=Triticum aestivum OX=4565 PE=3 SV=1
276	2721	tr|A0A3B5Z5S1|A0A3B5Z5S1_WHEAT	126.5	10	10	11544000	4	4	13	Carbamidomethylation; Oxidation (M); Carbamidomethylation (DHKE X@N-term)	64444	Ketol-acid reductoisomerase OS=Triticum aestivum OX=4565 PE=3 SV=1
276	2722	tr|A0A3B6A1F1|A0A3B6A1F1_WHEAT	126.5	9	9	11544000	4	4	13	Carbamidomethylation; Oxidation (M); Carbamidomethylation (DHKE X@N-term)	67381	Acetohydroxy-acid reductoisomerase OS=Triticum aestivum OX=4565 PE=3 SV=1
307	168909	tr|Q41529|Q41529_WHEAT	126.49	39	39	144760000	6	5	10	Carbamidomethylation; Deamidation (NQ); Oxidation (M)	36145	Alpha-gliadin storage protein OS=Triticum aestivum OX=4565 PE=4 SV=1
307	168910	tr|A0A0K2QJ88|A0A0K2QJ88_WHEAT	126.49	38	38	144760000	6	5	10	Carbamidomethylation; Deamidation (NQ); Oxidation (M)	36401	Alpha/beta-gliadin OS=Triticum aestivum OX=4565 PE=4 SV=1
307	101873	tr|A0A0K2QJC7|A0A0K2QJC7_WHEAT	126.49	38	38	144760000	6	5	10	Carbamidomethylation; Deamidation (NQ); Oxidation (M)	36529	Alpha/beta-gliadin OS=Triticum aestivum OX=4565 GN=Gli-2 PE=4 SV=1
307	51889	tr|A5JSA9|A5JSA9_WHEAT	126.49	39	39	144760000	6	5	10	Carbamidomethylation; Deamidation (NQ); Oxidation (M)	35875	Alpha-gliadin OS=Triticum aestivum OX=4565 GN=Gli-G6 PE=2 SV=1
307	51892	tr|A0A2R2Y441|A0A2R2Y441_WHEAT	126.49	39	39	144760000	6	5	10	Carbamidomethylation; Deamidation (NQ); Oxidation (M)	36023	CSB_alpha gliadin 9 OS=Triticum aestivum OX=4565 GN=Gli-2 PE=4 SV=1
307	51885	tr|R9XUP7|R9XUP7_WHEAT	126.49	39	39	144760000	6	5	10	Carbamidomethylation; Deamidation (NQ); Oxidation (M)	36057	Alpha-gliadin OS=Triticum aestivum OX=4565 GN=gli-2 PE=4 SV=1
307	51883	tr|A0A1D6DLY4|A0A1D6DLY4_WHEAT	126.49	39	39	144760000	6	5	10	Carbamidomethylation; Deamidation (NQ); Oxidation (M)	36014	CSB_alpha gliadin 7 OS=Triticum aestivum OX=4565 GN=Gli-2 PE=4 SV=1
307	26521	tr|A5JSA4|A5JSA4_WHEAT	126.49	39	39	144760000	6	5	10	Carbamidomethylation; Deamidation (NQ); Oxidation (M)	35984	Alpha-gliadin OS=Triticum aestivum OX=4565 GN=Gli-G1 PE=2 SV=1
307	3139	tr|A0A1K0JNF2|A0A1K0JNF2_WHEAT	126.49	38	38	144760000	6	5	10	Carbamidomethylation; Deamidation (NQ); Oxidation (M)	36754	Alpha-gliadin OS=Triticum aestivum OX=4565 GN=Gli-B2-11 PE=4 SV=1
307	51912	tr|A0A3B6U5I1|A0A3B6U5I1_WHEAT	126.49	52	52	144760000	6	5	10	Carbamidomethylation; Deamidation (NQ); Oxidation (M)	26845	AAI domain-containing protein OS=Triticum aestivum OX=4565 PE=4 SV=1
406	2212	tr|W5CUZ3|W5CUZ3_WHEAT	125.44	17	17	3867400	4	4	6	Carbamidomethylation	50298	FVE OS=Triticum aestivum OX=4565 GN=FVE PE=3 SV=1
406	2215	tr|A0A3B6FNK4|A0A3B6FNK4_WHEAT	125.44	17	17	3867400	4	4	6	Carbamidomethylation	52009	CAF1C_H4-bd domain-containing protein OS=Triticum aestivum OX=4565 PE=3 SV=1
363	2512	tr|A0A3B6QIX8|A0A3B6QIX8_WHEAT	125.33	27	27	1644000	4	1	8	Carbamidomethylation	17621	Uncharacterized protein OS=Triticum aestivum OX=4565 PE=3 SV=1
156	2145	tr|A0A3B6EFU3|A0A3B6EFU3_WHEAT	124.52	51	51	287500	7	3	28	Oxidation (M); Dehydration; Carbamidomethylation (DHKE X@N-term)	17768	SHSP domain-containing protein OS=Triticum aestivum OX=4565 PE=3 SV=1
299	2603	tr|A8R0D1|A8R0D1_WHEAT	124.43	29	29	1927200	6	6	11	Carbamidomethylation; Pyro-glu from E; Carbamidomethylation (DHKE X@N-term)	14428	Puroindolin b OS=Triticum aestivum OX=4565 GN=Pinb-D1ab PE=4 SV=1
299	2602	tr|A9JPD1|A9JPD1_WHEAT	124.43	29	29	1927200	6	6	11	Carbamidomethylation; Pyro-glu from E; Carbamidomethylation (DHKE X@N-term)	14488	Puroindolin b OS=Triticum aestivum OX=4565 GN=Pinb-D1 PE=4 SV=1
299	168877	tr|A0A9E8AEZ0|A0A9E8AEZ0_WHEAT	124.43	25	25	1927200	6	6	11	Carbamidomethylation; Pyro-glu from E; Carbamidomethylation (DHKE X@N-term)	16892	Puroindoline b OS=Triticum aestivum OX=4565 GN=Pinb-D1ba PE=2 SV=1
299	168876	tr|A0A9E8AD78|A0A9E8AD78_WHEAT	124.43	25	25	1927200	6	6	11	Carbamidomethylation; Pyro-glu from E; Carbamidomethylation (DHKE X@N-term)	16703	Puroindoline b OS=Triticum aestivum OX=4565 GN=Pinb-D1bb PE=2 SV=1
299	2613	tr|B6Z278|B6Z278_WHEAT	124.43	25	25	1927200	6	6	11	Carbamidomethylation; Pyro-glu from E; Carbamidomethylation (DHKE X@N-term)	16792	Puroindoline b OS=Triticum aestivum OX=4565 GN=Pinb-D1 PE=4 SV=1
299	2611	tr|A6N862|A6N862_WHEAT	124.43	25	25	1927200	6	6	11	Carbamidomethylation; Pyro-glu from E; Carbamidomethylation (DHKE X@N-term)	16719	Puroindoline b OS=Triticum aestivum OX=4565 GN=Pinb-D1 PE=4 SV=1
299	2608	Q10464|PUIB_WHEAT	124.43	25	25	1927200	6	6	11	Carbamidomethylation; Pyro-glu from E; Carbamidomethylation (DHKE X@N-term)	16792	Puroindoline-B OS=Triticum aestivum OX=4565 GN=PINB PE=1 SV=1
299	2607	tr|A6N863|A6N863_WHEAT	124.43	25	25	1927200	6	6	11	Carbamidomethylation; Pyro-glu from E; Carbamidomethylation (DHKE X@N-term)	16892	Puroindoline b OS=Triticum aestivum OX=4565 GN=Pinb-D1 PE=4 SV=1
299	2606	tr|H2DLU3|H2DLU3_WHEAT	124.43	25	25	1927200	6	6	11	Carbamidomethylation; Pyro-glu from E; Carbamidomethylation (DHKE X@N-term)	16822	Puroindoline OS=Triticum aestivum OX=4565 GN=Pinb-D1 PE=4 SV=1
395	1854	tr|A0A3B6U4X7|A0A3B6U4X7_WHEAT	124.04	13	13	7075400	4	4	6	Oxidation (M)	55496	Uncharacterized protein OS=Triticum aestivum OX=4565 PE=3 SV=1
395	1752	tr|A0A3B6R6U9|A0A3B6R6U9_WHEAT	124.04	13	13	7075400	4	4	6	Oxidation (M)	55609	Uncharacterized protein OS=Triticum aestivum OX=4565 PE=3 SV=1
395	1867	tr|A0A3B6TI06|A0A3B6TI06_WHEAT	124.04	15	15	7075400	4	4	6	Oxidation (M)	50200	Uncharacterized protein OS=Triticum aestivum OX=4565 PE=3 SV=1
395	1859	tr|A0A3B6TGM9|A0A3B6TGM9_WHEAT	124.04	14	14	7075400	4	4	6	Oxidation (M)	51875	Uncharacterized protein OS=Triticum aestivum OX=4565 PE=3 SV=1
292	2855	tr|A0A3B6GVH3|A0A3B6GVH3_WHEAT	123.57	31	31	2298100	3	1	12	Oxidation (M)	17328	Glutaredoxin-dependent peroxiredoxin OS=Triticum aestivum OX=4565 PE=3 SV=1
365	3111	tr|A0A3B5Z0I8|A0A3B5Z0I8_WHEAT	123.53	32	32	7425900	4	2	8		17794	Uncharacterized protein OS=Triticum aestivum OX=4565 PE=4 SV=1
403	3029	tr|A0A3B6EEL3|A0A3B6EEL3_WHEAT	123.02	5	5	2821700	3	3	6		92062	Phospholipase D OS=Triticum aestivum OX=4565 PE=3 SV=1
403	3027	tr|A0A3B6GQ57|A0A3B6GQ57_WHEAT	123.02	5	5	2821700	3	3	6		92014	Phospholipase D OS=Triticum aestivum OX=4565 PE=3 SV=1
403	3026	tr|W5D4Q6|W5D4Q6_WHEAT	123.02	5	5	2821700	3	3	6		92048	Phospholipase D OS=Triticum aestivum OX=4565 GN=TRAES_3BF048200040CFD_c1 PE=3 SV=1
467	2507	tr|A0A3B6SH12|A0A3B6SH12_WHEAT	122.83	18	18	2602700	3	3	4		35489	AB hydrolase-1 domain-containing protein OS=Triticum aestivum OX=4565 PE=4 SV=1
467	2765	tr|A0A3B6TPP4|A0A3B6TPP4_WHEAT	122.83	18	18	2602700	3	3	4		35451	AB hydrolase-1 domain-containing protein OS=Triticum aestivum OX=4565 PE=4 SV=1
427	2634	tr|A0A3B6QKW4|A0A3B6QKW4_WHEAT	122.36	10	10	10461000	3	3	5	Carbamidomethylation	76386	Fn3_like domain-containing protein OS=Triticum aestivum OX=4565 PE=3 SV=1
427	2636	tr|A0A3B6PPL2|A0A3B6PPL2_WHEAT	122.36	9	9	10461000	3	3	5	Carbamidomethylation	83202	Fn3_like domain-containing protein OS=Triticum aestivum OX=4565 PE=3 SV=1
427	2635	tr|A0A3B6QHP8|A0A3B6QHP8_WHEAT	122.36	9	9	10461000	3	3	5	Carbamidomethylation	83184	Fn3_like domain-containing protein OS=Triticum aestivum OX=4565 PE=3 SV=1
427	2639	tr|A0A3B6PQ88|A0A3B6PQ88_WHEAT	122.36	9	9	10461000	3	3	5	Carbamidomethylation	83322	Fn3_like domain-containing protein OS=Triticum aestivum OX=4565 PE=3 SV=1
427	2638	tr|A0A3B6QI06|A0A3B6QI06_WHEAT	122.36	9	9	10461000	3	3	5	Carbamidomethylation	83354	Fn3_like domain-containing protein OS=Triticum aestivum OX=4565 PE=3 SV=1
427	3049	tr|A0A3B6H5V7|A0A3B6H5V7_WHEAT	122.36	9	9	10461000	3	3	5	Carbamidomethylation	83355	Fn3_like domain-containing protein OS=Triticum aestivum OX=4565 PE=3 SV=1
346	2941	tr|A0A3B6KFR1|A0A3B6KFR1_WHEAT	122.23	25	25	5548400	3	1	9	Carbamidomethylation	25059	DUF3700 domain-containing protein OS=Triticum aestivum OX=4565 PE=4 SV=1
346	2940	tr|A0A3B6MP63|A0A3B6MP63_WHEAT	122.23	25	25	5548400	3	1	9	Carbamidomethylation	25073	DUF3700 domain-containing protein OS=Triticum aestivum OX=4565 PE=4 SV=1
346	2942	tr|Q43661|Q43661_WHEAT	122.23	22	22	5548400	3	1	9	Carbamidomethylation	29501	Wali7 protein (Fragment) OS=Triticum aestivum OX=4565 GN=wali7 PE=2 SV=1
412	168974	tr|D0ES80|D0ES80_WHEAT	122.12	16	16	1240700	4	1	6	Carbamidomethylation; Oxidation (M)	33662	Gamma gliadin OS=Triticum aestivum OX=4565 PE=4 SV=1
412	27112	tr|Q1W676|Q1W676_WHEAT	122.12	38	38	1240700	4	1	6	Carbamidomethylation; Oxidation (M)	14299	Gamma-gliadin (Fragment) OS=Triticum aestivum OX=4565 PE=4 SV=1
412	4457	tr|B6UKQ7|B6UKQ7_WHEAT	122.12	16	16	1240700	4	1	6	Carbamidomethylation; Oxidation (M)	34493	Gamma-gliadin OS=Triticum aestivum OX=4565 GN=qp915 PE=4 SV=1
361	1555	tr|A0A3B6ER07|A0A3B6ER07_WHEAT	121.73	22	22	4847200	5	3	8	Carbamidomethylation; Oxidation (M)	37551	Uncharacterized protein OS=Triticum aestivum OX=4565 PE=4 SV=1
126	4879	tr|A0A7D5BXB5|A0A7D5BXB5_WHEAT	121.55	10	10	1007800	4	1	37	Dehydration; Carbamidomethylation (DHKE X@N-term)	35056	Low-molecular-weight glutenin subunit OS=Triticum aestivum OX=4565 GN=LMW-GS PE=4 SV=1
416	2904	tr|A0A3B5ZZP8|A0A3B5ZZP8_WHEAT	121.44	21	21	1981300	4	4	6	Oxidation (M)	22709	Uncharacterized protein OS=Triticum aestivum OX=4565 PE=3 SV=1
428	4042	tr|A0A3B6JED4|A0A3B6JED4_WHEAT	121.37	28	28	1276600	4	4	5	Acetylation (Protein N-term)	15272	VOC domain-containing protein OS=Triticum aestivum OX=4565 PE=4 SV=1
428	3645	tr|A0A3B6HZD9|A0A3B6HZD9_WHEAT	121.37	28	28	1276600	4	4	5	Acetylation (Protein N-term)	15142	VOC domain-containing protein OS=Triticum aestivum OX=4565 PE=4 SV=1
428	5016	tr|A0A3B6IMR5|A0A3B6IMR5_WHEAT	121.37	29	29	1276600	4	4	5	Acetylation (Protein N-term)	14962	VOC domain-containing protein OS=Triticum aestivum OX=4565 PE=4 SV=1
373	1457	tr|A0A3B6QMZ5|A0A3B6QMZ5_WHEAT	120.49	15	15	3701500	6	6	7		65808	CYTOSOL_AP domain-containing protein OS=Triticum aestivum OX=4565 PE=3 SV=1
482	2945	tr|A0A3B5XWM2|A0A3B5XWM2_WHEAT	120.32	10	10	3017300	3	3	4	Oxidation (M)	61733	Uncharacterized protein OS=Triticum aestivum OX=4565 PE=4 SV=1
482	2946	tr|A0A3B5XWW9|A0A3B5XWW9_WHEAT	120.32	10	10	3017300	3	3	4	Oxidation (M)	62712	Uncharacterized protein OS=Triticum aestivum OX=4565 PE=4 SV=1
482	2947	tr|A0A3B5XWY7|A0A3B5XWY7_WHEAT	120.32	7	7	3017300	3	3	4	Oxidation (M)	84853	Uncharacterized protein OS=Triticum aestivum OX=4565 PE=4 SV=1
482	2949	tr|A0A3B5ZRE8|A0A3B5ZRE8_WHEAT	120.32	7	7	3017300	3	3	4	Oxidation (M)	92630	Uncharacterized protein OS=Triticum aestivum OX=4565 PE=4 SV=1
482	2948	tr|A0A3B5XXV7|A0A3B5XXV7_WHEAT	120.32	7	7	3017300	3	3	4	Oxidation (M)	92657	Uncharacterized protein OS=Triticum aestivum OX=4565 PE=4 SV=1
337	3138	tr|A0A1D5UH45|A0A1D5UH45_WHEAT	119.9	21	21	0	3	1	9	Carbamidomethylation; Carbamidomethylation (DHKE X@N-term)	39757	Aldose 1-epimerase OS=Triticum aestivum OX=4565 GN=CAMPLR22A2D_LOCUS3238 PE=3 SV=1
376	2534	tr|A0A3B6TLP2|A0A3B6TLP2_WHEAT	119.6	15	15	3774400	3	3	7	Deamidation (NQ); Oxidation (M)	46072	Uncharacterized protein OS=Triticum aestivum OX=4565 PE=4 SV=1
376	2660	tr|A0A3B6RIB9|A0A3B6RIB9_WHEAT	119.6	15	15	3774400	3	3	7	Deamidation (NQ); Oxidation (M)	46188	Uncharacterized protein OS=Triticum aestivum OX=4565 PE=4 SV=1
328	2468	tr|A0A3B6I5M0|A0A3B6I5M0_WHEAT	118.87	20	20	86537	5	1	9	Carbamidomethylation	31792	Uncharacterized protein OS=Triticum aestivum OX=4565 PE=4 SV=1
278	2866	tr|Q9SQG3|Q9SQG3_WHEAT	118.2	48	48	26622000	3	3	13	Carbamidomethylation; Deamidation (NQ)	13108	PR-4 (Fragment) OS=Triticum aestivum OX=4565 PE=2 SV=1
278	2865	tr|Q9SQG4|Q9SQG4_WHEAT	118.2	48	48	26622000	3	3	13	Carbamidomethylation; Deamidation (NQ)	13096	PR-4 (Fragment) OS=Triticum aestivum OX=4565 PE=2 SV=1
278	2867	O64392|WHW1_WHEAT	118.2	39	39	26622000	3	3	13	Carbamidomethylation; Deamidation (NQ)	15635	Wheatwin-1 OS=Triticum aestivum OX=4565 GN=PR4A PE=1 SV=1
278	2869	O64393|WHW2_WHEAT	118.2	39	39	26622000	3	3	13	Carbamidomethylation; Deamidation (NQ)	15867	Wheatwin-2 OS=Triticum aestivum OX=4565 GN=PR4B PE=1 SV=1
402	2498	tr|A0A3B6LY00|A0A3B6LY00_WHEAT	116.72	11	11	256230	3	1	6	Oxidation (M); Carbamidomethylation (DHKE X@N-term)	41480	Uncharacterized protein OS=Triticum aestivum OX=4565 PE=4 SV=1
377	168902	tr|Q94G94|Q94G94_WHEAT	116.64	22	22		3	0	7	Carbamidomethylation; Deamidation (NQ); Oxidation (M)	32552	Gamma-gliadin OS=Triticum aestivum OX=4565 PE=1 SV=1
377	168901	tr|U5UA51|U5UA51_WHEAT	116.64	22	22		3	0	7	Carbamidomethylation; Deamidation (NQ); Oxidation (M)	32617	Gamma-gliadin OS=Triticum aestivum OX=4565 PE=4 SV=1
377	168900	tr|U5U6P1|U5U6P1_WHEAT	116.64	22	22		3	0	7	Carbamidomethylation; Deamidation (NQ); Oxidation (M)	32554	Gamma-gliadin OS=Triticum aestivum OX=4565 PE=4 SV=1
377	168899	tr|U5U9Q4|U5U9Q4_WHEAT	116.64	22	22		3	0	7	Carbamidomethylation; Deamidation (NQ); Oxidation (M)	32680	Gamma-gliadin OS=Triticum aestivum OX=4565 PE=4 SV=1
377	168898	tr|R9XV82|R9XV82_WHEAT	116.64	22	22		3	0	7	Carbamidomethylation; Deamidation (NQ); Oxidation (M)	32597	Gamma-gliadin OS=Triticum aestivum OX=4565 PE=4 SV=1
377	168897	tr|U5U6N8|U5U6N8_WHEAT	116.64	22	22		3	0	7	Carbamidomethylation; Deamidation (NQ); Oxidation (M)	32643	Gamma-gliadin OS=Triticum aestivum OX=4565 PE=4 SV=1
377	168896	tr|U5U7C3|U5U7C3_WHEAT	116.64	22	22		3	0	7	Carbamidomethylation; Deamidation (NQ); Oxidation (M)	32664	Gamma-gliadin OS=Triticum aestivum OX=4565 PE=4 SV=1
377	168895	tr|R9XSZ9|R9XSZ9_WHEAT	116.64	22	22		3	0	7	Carbamidomethylation; Deamidation (NQ); Oxidation (M)	32498	Gamma-gliadin OS=Triticum aestivum OX=4565 PE=4 SV=1
377	168894	tr|R9XT13|R9XT13_WHEAT	116.64	22	22		3	0	7	Carbamidomethylation; Deamidation (NQ); Oxidation (M)	32551	Gamma-gliadin OS=Triticum aestivum OX=4565 PE=4 SV=1
377	168893	tr|R9XWA9|R9XWA9_WHEAT	116.64	22	22		3	0	7	Carbamidomethylation; Deamidation (NQ); Oxidation (M)	32573	Gamma-gliadin OS=Triticum aestivum OX=4565 PE=4 SV=1
377	3318	tr|R9XT17|R9XT17_WHEAT	116.64	22	22		3	0	7	Carbamidomethylation; Deamidation (NQ); Oxidation (M)	32630	Gamma-gliadin OS=Triticum aestivum OX=4565 PE=4 SV=1
377	3317	tr|U5U6M7|U5U6M7_WHEAT	116.64	22	22		3	0	7	Carbamidomethylation; Deamidation (NQ); Oxidation (M)	32728	Gamma-gliadin OS=Triticum aestivum OX=4565 PE=4 SV=1
377	168922	tr|R9XV74|R9XV74_WHEAT	116.64	22	22		3	0	7	Carbamidomethylation; Deamidation (NQ); Oxidation (M)	32585	Gamma-gliadin OS=Triticum aestivum OX=4565 PE=4 SV=1
377	168921	tr|R9XUB4|R9XUB4_WHEAT	116.64	22	22		3	0	7	Carbamidomethylation; Deamidation (NQ); Oxidation (M)	32583	Gamma-gliadin OS=Triticum aestivum OX=4565 PE=4 SV=1
377	168920	tr|R9XUT2|R9XUT2_WHEAT	116.64	22	22		3	0	7	Carbamidomethylation; Deamidation (NQ); Oxidation (M)	32582	Gamma-gliadin OS=Triticum aestivum OX=4565 PE=4 SV=1
377	168919	tr|R9XV71|R9XV71_WHEAT	116.64	22	22		3	0	7	Carbamidomethylation; Deamidation (NQ); Oxidation (M)	32569	Gamma-gliadin OS=Triticum aestivum OX=4565 PE=4 SV=1
377	168918	tr|U5U9Q1|U5U9Q1_WHEAT	116.64	22	22		3	0	7	Carbamidomethylation; Deamidation (NQ); Oxidation (M)	32633	Gamma-gliadin OS=Triticum aestivum OX=4565 PE=4 SV=1
377	168917	tr|R9XUC7|R9XUC7_WHEAT	116.64	22	22		3	0	7	Carbamidomethylation; Deamidation (NQ); Oxidation (M)	32427	Gamma-gliadin OS=Triticum aestivum OX=4565 PE=4 SV=1
377	168916	tr|R9XT08|R9XT08_WHEAT	116.64	22	22		3	0	7	Carbamidomethylation; Deamidation (NQ); Oxidation (M)	32599	Gamma-gliadin OS=Triticum aestivum OX=4565 PE=4 SV=1
431	168981	tr|Q9M4L9|Q9M4L9_WHEAT	115.78	22	22	1685800	4	2	5	Carbamidomethylation; Oxidation (M)	31490	Alpha-gliadin OS=Triticum aestivum OX=4565 PE=2 SV=1
448	70756	tr|Q84MJ5|Q84MJ5_WHEAT	115.72	14	14	5663800	3	3	5		41081	Methylmalonate-semialdehyde dehydrogenase (CoA acylating) (Fragment) OS=Triticum aestivum OX=4565 PE=2 SV=1
448	70759	tr|A0A3B6B5W5|A0A3B6B5W5_WHEAT	115.72	10	10	5663800	3	3	5		57068	Methylmalonate-semialdehyde dehydrogenase (CoA acylating) OS=Triticum aestivum OX=4565 PE=3 SV=1
448	70761	tr|A0A7H4LNC8|A0A7H4LNC8_WHEAT	115.72	10	10	5663800	3	3	5		57185	Methylmalonate-semialdehyde dehydrogenase (CoA acylating) OS=Triticum aestivum OX=4565 GN=CAMPLR22A2D_LOCUS4746 PE=3 SV=1
448	70760	tr|A0A3B6DJC6|A0A3B6DJC6_WHEAT	115.72	10	10	5663800	3	3	5		57149	Methylmalonate-semialdehyde dehydrogenase (CoA acylating) OS=Triticum aestivum OX=4565 PE=3 SV=1
448	29019	tr|A0A3B6CDE3|A0A3B6CDE3_WHEAT	115.72	10	10	5663800	3	3	5		57166	Methylmalonate-semialdehyde dehydrogenase (CoA acylating) OS=Triticum aestivum OX=4565 PE=3 SV=1
330	2757	tr|Q2PCC5|Q2PCC5_WHEAT	115.7	36	36	105600	4	1	9	Carbamidomethylation; Carbamidomethylation (DHKE X@N-term)	9736	Type 2 non specific lipid transfer protein OS=Triticum aestivum OX=4565 GN=ltp7.1e PE=3 SV=1
396	2289	tr|A0A3B6HQ62|A0A3B6HQ62_WHEAT	115.13	21	21	4292700	4	4	6	Oxidation (M)	32413	40S ribosomal protein SA OS=Triticum aestivum OX=4565 PE=3 SV=1
396	2292	tr|W5E2W7|W5E2W7_WHEAT	115.13	20	20	4292700	4	4	6	Oxidation (M)	33271	40S ribosomal protein SA OS=Triticum aestivum OX=4565 PE=3 SV=1
396	2291	tr|A0A1W5RML9|A0A1W5RML9_WHEAT	115.13	20	20	4292700	4	4	6	Oxidation (M)	33287	40S ribosomal protein SA OS=Triticum aestivum OX=4565 PE=2 SV=1
487	4406	tr|A0A3B6DML6|A0A3B6DML6_WHEAT	115.11	11	11	9868600	2	2	4	Carbamidomethylation	41036	Uncharacterized protein OS=Triticum aestivum OX=4565 PE=3 SV=1
487	4408	tr|A0A3B6B7X7|A0A3B6B7X7_WHEAT	115.11	11	11	9868600	2	2	4	Carbamidomethylation	41100	Uncharacterized protein OS=Triticum aestivum OX=4565 PE=3 SV=1
487	4412	tr|A0A3B6B7E5|A0A3B6B7E5_WHEAT	115.11	10	10	9868600	2	2	4	Carbamidomethylation	43548	Uncharacterized protein OS=Triticum aestivum OX=4565 PE=3 SV=1
487	4411	tr|A0A7H4LQ88|A0A7H4LQ88_WHEAT	115.11	10	10	9868600	2	2	4	Carbamidomethylation	43607	Genome assembly chromosome: II OS=Triticum aestivum OX=4565 GN=CAMPLR22A2D_LOCUS5410 PE=3 SV=1
487	4417	tr|A0A3B6CG72|A0A3B6CG72_WHEAT	115.11	10	10	9868600	2	2	4	Carbamidomethylation	46757	Uncharacterized protein OS=Triticum aestivum OX=4565 PE=3 SV=1
295	3821	tr|A0A3B6DBZ8|A0A3B6DBZ8_WHEAT	114.17	28	28	35762000	3	3	11	Carbamidomethylation; Deamidation (NQ); Oxidation (M); Carbamidomethylation (DHKE X@N-term)	21936	Peroxiredoxin OS=Triticum aestivum OX=4565 PE=3 SV=1
295	3825	tr|D0PRB4|D0PRB4_WHEAT	114.17	25	25	35762000	3	3	11	Carbamidomethylation; Deamidation (NQ); Oxidation (M); Carbamidomethylation (DHKE X@N-term)	23977	Peroxiredoxin OS=Triticum aestivum OX=4565 GN=CAMPLR22A2D_LOCUS5300 PE=2 SV=1
295	3827	Q6W8Q2|REHY_WHEAT	114.17	25	25	35762000	3	3	11	Carbamidomethylation; Deamidation (NQ); Oxidation (M); Carbamidomethylation (DHKE X@N-term)	23965	1-Cys peroxiredoxin PER1 OS=Triticum aestivum OX=4565 GN=PER1 PE=2 SV=1
464	3319	tr|Q9ZR70|Q9ZR70_WHEAT	114.04	42	42	767980	3	1	4		10018	Em protein OS=Triticum aestivum OX=4565 GN=Em-D1 PE=3 SV=1
301	4685	tr|A0A3B6B0K8|A0A3B6B0K8_WHEAT	113.85	16	16	13395	2	1	11	Carbamidomethylation (DHKE X@N-term)	23940	Uncharacterized protein OS=Triticum aestivum OX=4565 PE=3 SV=1
338	70408	tr|A0A1D5SH28|A0A1D5SH28_WHEAT	113.72	14	14	4553600	3	2	9	Oxidation (M)	43242	Tubulin alpha chain OS=Triticum aestivum OX=4565 PE=3 SV=1
338	2963	tr|A0A3B6A0V6|A0A3B6A0V6_WHEAT	113.72	13	13	4553600	3	2	9	Oxidation (M)	46016	Tubulin alpha chain OS=Triticum aestivum OX=4565 PE=3 SV=1
338	101835	tr|A4K4Y4|A4K4Y4_WHEAT	113.72	12	12	4553600	3	2	9	Oxidation (M)	49729	Tubulin alpha chain OS=Triticum aestivum OX=4565 GN=TUBA-3B PE=2 SV=1
338	2969	tr|A4K4Y1|A4K4Y1_WHEAT	113.72	12	12	4553600	3	2	9	Oxidation (M)	49715	Tubulin alpha chain OS=Triticum aestivum OX=4565 GN=TUBA-2A PE=2 SV=1
338	101820	Q9ZRB7|TBA_WHEAT	113.72	12	12	4553600	3	2	9	Oxidation (M)	49743	Tubulin alpha chain OS=Triticum aestivum OX=4565 GN=TUBA PE=2 SV=1
419	27832	tr|K7X1Q2|K7X1Q2_WHEAT	113.09	16	16		2	0	6	Carbamidomethylation; Deamidation (NQ); Oxidation (M)	34394	Gamma-gliadin OS=Triticum aestivum OX=4565 PE=4 SV=1
304	3131	tr|A0A3B6PHK5|A0A3B6PHK5_WHEAT	112.89	34	34	0	6	1	11	Carbamidomethylation (DHKE X@N-term)	11429	Histone H4 OS=Triticum aestivum OX=4565 PE=3 SV=1
358	1833	tr|A0A3B6SHA8|A0A3B6SHA8_WHEAT	112.07	34	34	3409400	5	1	8	Oxidation (M)	27125	Uncharacterized protein OS=Triticum aestivum OX=4565 PE=3 SV=1
397	168875	tr|A0A2Z6DUA7|A0A2Z6DUA7_WHEAT	111.95	8	8	5764100	3	3	6	Deamidation (NQ); Oxidation (M)	66313	Starch synthase chloroplastic/amyloplastic OS=Triticum aestivum OX=4565 GN=Wx PE=3 SV=1
397	168874	tr|Q9SXK3|Q9SXK3_WHEAT	111.95	8	8	5764100	3	3	6	Deamidation (NQ); Oxidation (M)	66345	Starch synthase chloroplastic/amyloplastic OS=Triticum aestivum OX=4565 GN=waxy PE=3 SV=1
397	25341	tr|Q9FUU6|Q9FUU6_WHEAT	111.95	8	8	5764100	3	3	6	Deamidation (NQ); Oxidation (M)	66326	Starch synthase chloroplastic/amyloplastic OS=Triticum aestivum OX=4565 GN=GbssI PE=2 SV=1
397	3178	tr|A0A2Z6DUB6|A0A2Z6DUB6_WHEAT	111.95	8	8	5764100	3	3	6	Deamidation (NQ); Oxidation (M)	66325	Starch synthase chloroplastic/amyloplastic OS=Triticum aestivum OX=4565 GN=Wx PE=3 SV=1
397	3177	tr|A0A2Z6DUB7|A0A2Z6DUB7_WHEAT	111.95	8	8	5764100	3	3	6	Deamidation (NQ); Oxidation (M)	66328	Starch synthase chloroplastic/amyloplastic OS=Triticum aestivum OX=4565 GN=Wx PE=3 SV=1
397	3175	tr|A0A0A6ZL82|A0A0A6ZL82_WHEAT	111.95	8	8	5764100	3	3	6	Deamidation (NQ); Oxidation (M)	66317	Starch synthase chloroplastic/amyloplastic OS=Triticum aestivum OX=4565 PE=3 SV=1
397	25361	tr|A0A2Z6DUA9|A0A2Z6DUA9_WHEAT	111.95	8	8	5764100	3	3	6	Deamidation (NQ); Oxidation (M)	66425	Starch synthase chloroplastic/amyloplastic OS=Triticum aestivum OX=4565 GN=Wx PE=3 SV=1
397	25362	tr|A0A2Z6DU12|A0A2Z6DU12_WHEAT	111.95	8	8	5764100	3	3	6	Deamidation (NQ); Oxidation (M)	66325	Starch synthase chloroplastic/amyloplastic OS=Triticum aestivum OX=4565 GN=Wx PE=3 SV=1
397	168885	tr|Q8LLD5|Q8LLD5_WHEAT	111.95	8	8	5764100	3	3	6	Deamidation (NQ); Oxidation (M)	65805	Starch synthase chloroplastic/amyloplastic OS=Triticum aestivum OX=4565 GN=WGBSSI PE=2 SV=1
333	70620	tr|Q5XXD1|Q5XXD1_WHEAT	111.77	12	12	244410	3	1	9	Carbamidomethylation; Oxidation (M); Carbamidomethylation (DHKE X@N-term)	54372	Glucose-1-phosphate adenylyltransferase OS=Triticum aestivum OX=4565 PE=2 SV=1
333	101770	tr|A0A3B6MQX3|A0A3B6MQX3_WHEAT	111.77	12	12	244410	3	1	9	Carbamidomethylation; Oxidation (M); Carbamidomethylation (DHKE X@N-term)	54665	Glucose-1-phosphate adenylyltransferase OS=Triticum aestivum OX=4565 PE=3 SV=1
333	2551	tr|A0A3B6LKX0|A0A3B6LKX0_WHEAT	111.77	12	12	244410	3	1	9	Carbamidomethylation; Oxidation (M); Carbamidomethylation (DHKE X@N-term)	54666	Glucose-1-phosphate adenylyltransferase OS=Triticum aestivum OX=4565 PE=3 SV=1
349	168911	tr|B6UKP8|B6UKP8_WHEAT	111.45	26	26	22764000	3	1	9	Carbamidomethylation; Oxidation (M); Carbamidomethylation (DHKE X@N-term)	28803	Gamma-gliadin OS=Triticum aestivum OX=4565 GN=ll941 PE=4 SV=1
349	3356	tr|B6UKM5|B6UKM5_WHEAT	111.45	22	22	22764000	3	1	9	Carbamidomethylation; Oxidation (M); Carbamidomethylation (DHKE X@N-term)	34496	Gamma-gliadin OS=Triticum aestivum OX=4565 GN=ll903 PE=4 SV=1
421	4610	tr|A0A5B9Y471|A0A5B9Y471_WHEAT	111.45	15	15	726570	2	1	6	Carbamidomethylation; Carbamidomethylation (DHKE X@N-term)	34423	Gamma-gliadin OS=Triticum aestivum OX=4565 PE=4 SV=1
311	1805	tr|A0A3B6RB62|A0A3B6RB62_WHEAT	111.42	34	34	660690	8	3	10	Carbamidomethylation; Oxidation (M)	31628	Uncharacterized protein OS=Triticum aestivum OX=4565 PE=4 SV=1
441	3345	tr|W5BS00|W5BS00_WHEAT	111.22	13	13	11437000	3	3	5	Oxidation (M)	44519	Glutamate dehydrogenase OS=Triticum aestivum OX=4565 PE=3 SV=1
441	3342	tr|A0A3B6B1Y1|A0A3B6B1Y1_WHEAT	111.22	13	13	11437000	3	3	5	Oxidation (M)	44547	Glutamate dehydrogenase OS=Triticum aestivum OX=4565 PE=3 SV=1
441	3346	tr|A0A7H4LKZ2|A0A7H4LKZ2_WHEAT	111.22	13	13	11437000	3	3	5	Oxidation (M)	45200	Glutamate dehydrogenase OS=Triticum aestivum OX=4565 GN=CAMPLR22A2D_LOCUS3895 PE=3 SV=1
441	3348	tr|A0A3B6DHI0|A0A3B6DHI0_WHEAT	111.22	12	12	11437000	3	3	5	Oxidation (M)	48267	Glutamate dehydrogenase OS=Triticum aestivum OX=4565 PE=3 SV=1
400	2393	tr|A0A3B6RM15|A0A3B6RM15_WHEAT	110.99	14	14	5026900	4	4	6		53992	Vacuolar proton pump subunit B OS=Triticum aestivum OX=4565 PE=3 SV=1
400	2392	tr|W5HK74|W5HK74_WHEAT	110.99	14	14	5026900	4	4	6		54008	Vacuolar proton pump subunit B OS=Triticum aestivum OX=4565 PE=3 SV=1
400	2388	tr|B2BAL3|B2BAL3_WHEAT	110.99	14	14	5026900	4	4	6		53992	Vacuolar proton pump subunit B OS=Triticum aestivum OX=4565 PE=2 SV=1
400	2387	tr|A0A341SHX2|A0A341SHX2_WHEAT	110.99	14	14	5026900	4	4	6		54332	Vacuolar proton pump subunit B OS=Triticum aestivum OX=4565 PE=3 SV=1
400	2385	tr|W5H1G1|W5H1G1_WHEAT	110.99	14	14	5026900	4	4	6		54153	Vacuolar proton pump subunit B OS=Triticum aestivum OX=4565 PE=3 SV=1
400	2384	tr|A0A3B6EH90|A0A3B6EH90_WHEAT	110.99	14	14	5026900	4	4	6		54314	Vacuolar proton pump subunit B OS=Triticum aestivum OX=4565 PE=3 SV=1
400	2395	tr|A0A3B6FRR6|A0A3B6FRR6_WHEAT	110.99	12	12	5026900	4	4	6		61172	Uncharacterized protein OS=Triticum aestivum OX=4565 PE=3 SV=1
440	2992	tr|A0A3B6N282|A0A3B6N282_WHEAT	110.56	11	11	1077800	3	1	5	Oxidation (M); Carbamidomethylation (DHKE X@N-term)	41668	Uncharacterized protein OS=Triticum aestivum OX=4565 PE=4 SV=1
452	4505	tr|A0A3B6QFG6|A0A3B6QFG6_WHEAT	110.51	10	10	3971200	2	2	5	Oxidation (M); Carbamidomethylation (DHKE X@N-term)	42209	Succinate--CoA ligase [ADP-forming] subunit beta mitochondrial OS=Triticum aestivum OX=4565 PE=3 SV=1
452	4513	tr|A0A1D6B2M0|A0A1D6B2M0_WHEAT	110.51	9	9	3971200	2	2	5	Oxidation (M); Carbamidomethylation (DHKE X@N-term)	45184	Succinate--CoA ligase [ADP-forming] subunit beta mitochondrial OS=Triticum aestivum OX=4565 PE=3 SV=1
495	5912	tr|A0A3B6FGC8|A0A3B6FGC8_WHEAT	110.49	16	16	12974000	2	2	4		21290	Inorganic diphosphatase OS=Triticum aestivum OX=4565 PE=3 SV=1
495	5916	tr|A0A3B6CH77|A0A3B6CH77_WHEAT	110.49	15	15	12974000	2	2	4		22142	Inorganic diphosphatase OS=Triticum aestivum OX=4565 PE=3 SV=1
495	5921	tr|A0A077RXH0|A0A077RXH0_WHEAT	110.49	14	14	12974000	2	2	4		23684	Inorganic diphosphatase OS=Triticum aestivum OX=4565 GN=TRAES_3BF080100080CFD_c1 PE=3 SV=1
495	5922	tr|A0A1D5UPX2|A0A1D5UPX2_WHEAT	110.49	14	14	12974000	2	2	4		23969	Inorganic diphosphatase OS=Triticum aestivum OX=4565 GN=CAMPLR22A2D_LOCUS5764 PE=3 SV=1
495	5923	tr|A0A3B6B961|A0A3B6B961_WHEAT	110.49	13	13	12974000	2	2	4		24439	Inorganic diphosphatase OS=Triticum aestivum OX=4565 PE=3 SV=1
495	5925	tr|A0A3B6CH41|A0A3B6CH41_WHEAT	110.49	13	13	12974000	2	2	4		24536	Inorganic diphosphatase OS=Triticum aestivum OX=4565 PE=3 SV=1
495	5926	tr|A0A3B6FK57|A0A3B6FK57_WHEAT	110.49	12	12	12974000	2	2	4		27089	Inorganic diphosphatase OS=Triticum aestivum OX=4565 PE=3 SV=1
495	5927	tr|A0A3B6FJ99|A0A3B6FJ99_WHEAT	110.49	12	12	12974000	2	2	4		27176	Inorganic diphosphatase OS=Triticum aestivum OX=4565 PE=3 SV=1
366	4432	tr|A0A0A7NVN8|A0A0A7NVN8_WHEAT	110.49	28	28	24295000	2	2	8	Oxidation (M)	16057	Actin-depolymerizing factor 3 OS=Triticum aestivum OX=4565 GN=ADF3 PE=2 SV=1
366	4431	tr|A0A1D5ZLT8|A0A1D5ZLT8_WHEAT	110.49	28	28	24295000	2	2	8	Oxidation (M)	16084	ADF-H domain-containing protein OS=Triticum aestivum OX=4565 PE=3 SV=1
270	5932	P20159|DEF2_WHEAT	110.2	45	45	27022000	2	2	14	Carbamidomethylation; Oxidation (HW)	5151	Defensin-like protein 2 OS=Triticum aestivum OX=4565 PE=1 SV=1
270	5933	tr|A0A060AJU4|A0A060AJU4_WHEAT	110.2	27	27	27022000	2	2	14	Carbamidomethylation; Oxidation (HW)	8282	Defensin OS=Triticum aestivum OX=4565 GN=PDF22 PE=2 SV=1
470	3683	tr|A0A3B6QNV0|A0A3B6QNV0_WHEAT	110.16	10	10	4043900	3	3	4	Oxidation (M)	53045	Glutathione reductase OS=Triticum aestivum OX=4565 PE=3 SV=1
470	3685	tr|A0A3B6PSL8|A0A3B6PSL8_WHEAT	110.16	10	10	4043900	3	3	4	Oxidation (M)	52844	Glutathione reductase OS=Triticum aestivum OX=4565 PE=3 SV=1
470	4334	tr|A0A3B6NUU8|A0A3B6NUU8_WHEAT	110.16	10	10	4043900	3	3	4	Oxidation (M)	53032	Glutathione reductase OS=Triticum aestivum OX=4565 PE=3 SV=1
470	4335	tr|A0A3B6NX38|A0A3B6NX38_WHEAT	110.16	10	10	4043900	3	3	4	Oxidation (M)	53796	Glutathione reductase OS=Triticum aestivum OX=4565 PE=3 SV=1
353	3549	P83207|ICIW2_WHEAT	110	43	43	87206000	4	4	8	Carbamidomethylation; Oxidation (M); Carbamidomethylation (DHKE X@N-term)	12944	Chymotrypsin inhibitor WCI OS=Triticum aestivum OX=4565 PE=1 SV=1
251	3053	tr|A0A3B6SLN9|A0A3B6SLN9_WHEAT	109.98	51	51	6163000	7	3	15	Oxidation (M)	17751	SHSP domain-containing protein OS=Triticum aestivum OX=4565 PE=3 SV=1
524	101816	tr|A0A3B6B1P0|A0A3B6B1P0_WHEAT	109.92	9	9	2995900	3	3	3		85397	Amine oxidase OS=Triticum aestivum OX=4565 PE=3 SV=1
455	5014	tr|M9TLK0|M9TLK0_WHEAT	109.86	18	18	0	3	1	5	Carbamidomethylation; Deamidation (NQ)	33807	Gamma gliadin-B2 OS=Triticum aestivum OX=4565 GN=Gli-1 PE=2 SV=1
310	2701	tr|A0A7H1K1Z0|A0A7H1K1Z0_WHEAT	109.45	29	29		4	0	10	Carbamidomethylation; Oxidation (M); Carbamidomethylation (DHKE X@N-term)	16075	Trypsin/alpha-amylase inhibitor OS=Triticum aestivum OX=4565 GN=CMx PE=4 SV=1
326	4362	tr|A0A3B5ZYU5|A0A3B5ZYU5_WHEAT	109.38	20	20	3729600	3	1	9	Oxidation (M); Carbamidomethylation (DHKE X@N-term)	13447	Thioredoxin OS=Triticum aestivum OX=4565 PE=4 SV=1
407	2514	tr|A0A3B6NQX8|A0A3B6NQX8_WHEAT	109.29	27	27	1551200	4	1	6	Carbamidomethylation; Deamidation (NQ)	17648	Uncharacterized protein OS=Triticum aestivum OX=4565 PE=3 SV=1
347	6139	tr|A0A3B6A459|A0A3B6A459_WHEAT	109.15	7	7	42266000	2	2	9	Carbamidomethylation (DHKE X@N-term)	32203	C2H2-type domain-containing protein OS=Triticum aestivum OX=4565 PE=4 SV=1
347	6143	tr|A0A3B5Y877|A0A3B5Y877_WHEAT	109.15	7	7	42266000	2	2	9	Carbamidomethylation (DHKE X@N-term)	32732	C2H2-type domain-containing protein OS=Triticum aestivum OX=4565 PE=3 SV=1
347	6145	tr|A0A3B5Y850|A0A3B5Y850_WHEAT	109.15	7	7	42266000	2	2	9	Carbamidomethylation (DHKE X@N-term)	33156	C2H2-type domain-containing protein OS=Triticum aestivum OX=4565 PE=4 SV=1
347	6151	tr|A0A6M3WH33|A0A6M3WH33_WHEAT	109.15	7	7	42266000	2	2	9	Carbamidomethylation (DHKE X@N-term)	33354	Histone deacetylase HDT701 protein A OS=Triticum aestivum OX=4565 PE=2 SV=1
347	6150	tr|Q0Z9W3|Q0Z9W3_WHEAT	109.15	7	7	42266000	2	2	9	Carbamidomethylation (DHKE X@N-term)	33455	Histone deacetylase HDAC2 OS=Triticum aestivum OX=4565 PE=2 SV=1
347	6147	tr|A0A6M3WHC7|A0A6M3WHC7_WHEAT	109.15	7	7	42266000	2	2	9	Carbamidomethylation (DHKE X@N-term)	33471	Histone deacetylase HDT701 protein B OS=Triticum aestivum OX=4565 PE=2 SV=1
347	6154	tr|A0A3B6A2W3|A0A3B6A2W3_WHEAT	109.15	7	7	42266000	2	2	9	Carbamidomethylation (DHKE X@N-term)	33609	C2H2-type domain-containing protein OS=Triticum aestivum OX=4565 PE=3 SV=1
347	6152	tr|A0A6M3WGV9|A0A6M3WGV9_WHEAT	109.15	7	7	42266000	2	2	9	Carbamidomethylation (DHKE X@N-term)	33637	Histone deacetylase HDT701 protein D OS=Triticum aestivum OX=4565 PE=2 SV=1
398	2562	tr|A0A3B6PW54|A0A3B6PW54_WHEAT	109.08	6	6	4938200	4	4	6		85449	Peptidase_M3 domain-containing protein OS=Triticum aestivum OX=4565 PE=3 SV=1
398	2555	tr|A0A3B6QPU3|A0A3B6QPU3_WHEAT	109.08	7	7	4938200	4	4	6		78534	Peptidase_M3 domain-containing protein OS=Triticum aestivum OX=4565 PE=3 SV=1
398	2561	tr|A0A3B6NXL4|A0A3B6NXL4_WHEAT	109.08	6	6	4938200	4	4	6		85352	Peptidase_M3 domain-containing protein OS=Triticum aestivum OX=4565 PE=3 SV=1
399	3164	tr|A0A3B5ZNE8|A0A3B5ZNE8_WHEAT	109.06	13	13	1640800	3	3	6	Oxidation (M)	37997	Uncharacterized protein OS=Triticum aestivum OX=4565 PE=3 SV=1
285	3288	tr|A0A3B6ESH8|A0A3B6ESH8_WHEAT	108.7	20	20	0	6	1	12	Carbamidomethylation (DHKE X@N-term)	39320	Peroxidase OS=Triticum aestivum OX=4565 PE=3 SV=1
582	4679	tr|A0A3B6DPL3|A0A3B6DPL3_WHEAT	108.43	9	9	352020	2	2	2	Carbamidomethylation; Oxidation (M)	36013	Peroxidase OS=Triticum aestivum OX=4565 PE=3 SV=1
582	4681	tr|A0A3B6CHB9|A0A3B6CHB9_WHEAT	108.43	9	9	352020	2	2	2	Carbamidomethylation; Oxidation (M)	36648	Peroxidase OS=Triticum aestivum OX=4565 PE=3 SV=1
582	4682	tr|A0A7H4LR52|A0A7H4LR52_WHEAT	108.43	8	8	352020	2	2	2	Carbamidomethylation; Oxidation (M)	39178	Peroxidase OS=Triticum aestivum OX=4565 GN=CAMPLR22A2D_LOCUS5725 PE=3 SV=1
344	30293	tr|A0A3B6HWQ2|A0A3B6HWQ2_WHEAT	108.37	33	33	1186800	5	3	9	Carbamidomethylation; Deamidation (NQ); Oxidation (M)	33213	SOR_SNZ domain-containing protein OS=Triticum aestivum OX=4565 PE=3 SV=1
344	30292	tr|A0A3B6JGM3|A0A3B6JGM3_WHEAT	108.37	33	33	1186800	5	3	9	Carbamidomethylation; Deamidation (NQ); Oxidation (M)	33232	SOR_SNZ domain-containing protein OS=Triticum aestivum OX=4565 PE=3 SV=1
344	30291	tr|Q3S861|Q3S861_WHEAT	108.37	33	33	1186800	5	3	9	Carbamidomethylation; Deamidation (NQ); Oxidation (M)	33298	Pyridoxine biosynthesis protein OS=Triticum aestivum OX=4565 PE=2 SV=1
409	3117	tr|A0A3B6MST1|A0A3B6MST1_WHEAT	108.36	36	36	4789000	3	3	6		16060	Peptidylprolyl isomerase OS=Triticum aestivum OX=4565 PE=4 SV=1
409	3116	tr|A0A3B6LPR3|A0A3B6LPR3_WHEAT	108.36	36	36	4789000	3	3	6		16020	Peptidylprolyl isomerase OS=Triticum aestivum OX=4565 PE=4 SV=1
451	4460	tr|A0A3B6PJ20|A0A3B6PJ20_WHEAT	108.09	13	13	497450	2	1	5		46509	CBS domain-containing protein OS=Triticum aestivum OX=4565 PE=4 SV=1
451	4461	tr|A0A3B6QES1|A0A3B6QES1_WHEAT	108.09	13	13	497450	2	1	5		46847	CBS domain-containing protein OS=Triticum aestivum OX=4565 PE=4 SV=1
537	4467	tr|A0A3B6LPM5|A0A3B6LPM5_WHEAT	107.95	9	9	806870	2	1	3		32977	GH18 domain-containing protein OS=Triticum aestivum OX=4565 PE=4 SV=1
537	4039	tr|A0A3B6MVK5|A0A3B6MVK5_WHEAT	107.95	9	9	806870	2	1	3		32736	GH18 domain-containing protein OS=Triticum aestivum OX=4565 PE=4 SV=1
537	4041	tr|A0A3B6KMY1|A0A3B6KMY1_WHEAT	107.95	9	9	806870	2	1	3		32894	GH18 domain-containing protein OS=Triticum aestivum OX=4565 PE=4 SV=1
386	4029	tr|A0A3B5YWB4|A0A3B5YWB4_WHEAT	106.65	15	15	15509000	2	2	7		34242	DUF1338 domain-containing protein OS=Triticum aestivum OX=4565 PE=4 SV=1
386	4033	tr|A0A3B5ZTI0|A0A3B5ZTI0_WHEAT	106.65	13	13	15509000	2	2	7		40279	DUF1338 domain-containing protein OS=Triticum aestivum OX=4565 PE=4 SV=1
386	4032	tr|A0A3B5YV69|A0A3B5YV69_WHEAT	106.65	13	13	15509000	2	2	7		40269	DUF1338 domain-containing protein OS=Triticum aestivum OX=4565 PE=4 SV=1
[truncated: 881 more rows]

## Sheet: Raw flour F2
Protein identification in Raw Flour fraction F2
[truncated: 2,642 more rows]

[truncated: 7 more sheets: Raw flour combined, Starch glue F1, Starch glue F2, Starch glue combined, Flour glue F1, Flour glue F2, Flour glue combined]
